# Supplementary material for: Characterization of RNA Editome in the Mammary Gland of Yaks during the Lactation and Dry Periods
Source: Animals (Basel). 2022 Jan 16;12(2):207. doi: 10.3390/ani12020207 (PMC8773173; doi:10.3390/ani12020207)
Supplement: Supplementary file 1 [file animals-12-00207-s001.zip › Table S1.xlsx]

## Sheet: Sheet1
Chromosome	Position	Editing Type	LP1 Editing level	LP2 Editing level	DP1 Editing level	DP2 Editing level	DP3 Editing level
1	100174826	CT	0.55	0.42	0	0	0
1	100373972	AG	0	0.2	0	0.27	0
1	100374051	AG	0	0	0.23	0	0.12
1	100400775	AG	0	0	0.11	0	0.14
1	100400790	AG	0	0	0.11	0	0.1
1	100400804	AG	0	0	0.13	0.14	0.16
1	100400805	AG	0	0.15	0	0.19	0.18
1	100405340	AG	0	0	0.2	0.26	0.16
1	100411346	CT	0.73	0.48	0	0	0
1	100412739	AG	0.45	0.21	0.6	0.46	0.27
1	100412743	AG	1	0.89	0.98	0.81	0.84
1	100413095	AG	0	0.22	0.11	0.34	0.22
1	100413108	AG	0	0	0	0.09	0.11
1	100413112	AG	0	0.68	0.67	0.74	0.58
1	100413113	AG	0	0.87	0.92	0.8	0.81
1	100413126	AG	0.5	0	0.32	0.12	0.18
1	100413206	AG	0.33	0.35	0.23	0.33	0.38
1	100425245	CT	0	0	0	0.3	0.45
1	100427826	AG	0	0.13	0.17	0	0.14
1	100429149	GA	0	0	0	0.5	0.5
1	100430391	TA	0	0	0	0.3	0.46
1	100441249	GT	0	0	0	0.62	0.58
1	100445169	AG	0	0	0	0.68	0.62
1	100450957	GA	0	0.71	0.45	0	0
1	100454037	AG	0.19	0.12	0	0.19	0.16
1	100454038	AG	0	0.26	0	0	0.09
1	100454039	AG	0	0.12	0	0	0.1
1	100454703	AG	0	0.56	0.54	0.54	0.56
1	100454704	AG	0	0.24	0.3	0.23	0.11
1	100457739	CA	1	1	0.38	0	0
1	100458715	AG	0.43	0.38	0.32	0.46	0.48
1	100458716	AG	0.23	0.31	0.13	0.33	0.18
1	100459441	AG	0.21	0.18	0.23	0	0
1	100459442	AG	0.36	0.29	0.37	0.46	0.25
1	100459463	AG	0	0	0.12	0.18	0
1	100459478	AG	0.25	0	0.1	0.21	0.13
1	100463056	AG	0.75	0.79	1	0.81	0.85
1	100463098	AG	0	0.13	0	0	0.11
1	100463103	AG	0.57	0.91	0.88	0.72	1
1	100463105	AG	0.14	0.29	0.5	0.47	0.32
1	100463108	AG	0.19	0.36	0.5	0.31	0.42
1	100463138	AG	0.55	0.48	0.82	0.77	0.75
1	100463147	AG	0	0	0.1	0.15	0.29
1	100463154	GT	1	1	0	0	0
1	100466406	TC	1	1	0	0	0
1	100471543	AG	1	1	1	0	0
1	100475052	CA	0	0.3	0	0.2	0
1	100475053	CT	0.4	0.68	0.54	0	0
1	100477070	AG	0.31	0.18	0.31	0.47	0.35
1	100477071	AG	0	0.31	0.33	0.6	0.55
1	100477072	AG	0	0.35	0.06	0.29	0.13
1	100477098	AG	0	0	0	0.15	0.09
1	100477115	AG	0	0	0.12	0	0.07
1	100477136	AG	0	0	0.12	0.15	0.12
1	100477152	AG	0	0.38	0.29	0.63	0.42
1	100480985	AG	0	0	0.12	0	0.06
1	100480999	AG	0.35	0.32	0.62	0	0.48
1	100481015	AG	0	0	0.38	0.18	0.11
1	100482152	GA	1	1	1	0	0
1	100486581	AG	0.27	0.29	0	0	0.17
1	100486775	AG	0.4	0.38	0.48	0	0.15
1	100490114	AG	0	0	0.25	0	0.08
1	100490155	AG	0.14	0.12	0.3	0.26	0.1
1	100490186	AG	0.09	0	0.06	0	0
1	100490219	TC	0	0	0	0.56	0.51
1	100495479	AG	0.14	0	0.17	0	0
1	100497726	AG	0.36	0	0.18	0	0
1	100502983	AG	0	0	0.19	0.33	0
1	100502996	AG	0.25	0.27	0.21	0.73	0.26
1	100502999	AG	0	0.11	0	0	0.12
1	100503095	AG	0.56	0.65	0.26	0	0.29
1	100504055	AG	0	0.16	0	0.2	0.12
1	100504707	GT	0.61	0.49	0	0	0
1	100513943	CG	0.42	0.5	0	0	0
1	100517508	AG	0.36	0	0.2	0	0.2
1	100526122	TC	0.6	0.46	0.62	0	0
1	100529486	AG	1	1	0.36	0	0
1	100530575	CG	0.33	0.43	0	0	0
1	100533026	AG	0.19	0	0	0.47	0.07
1	100533039	AG	0	0	0.1	0	0.06
1	100533199	GA	1	1	0.44	0	0
1	100536294	AG	0.16	0.36	0.1	0.19	0.26
1	100536320	AG	0	0.16	0.07	0	0.08
1	100536332	AG	0.11	0.3	0.2	0.19	0.28
1	100536333	AG	0	0.16	0.08	0	0.21
1	100536338	AG	0.46	0.42	0.49	0.5	0.71
1	100536343	AG	0.14	0.08	0.17	0.24	0.16
1	100536356	AG	0.34	0.28	0.3	0.26	0.42
1	100536412	AG	0	0	0.1	0	0.17
1	100536572	GA	0.5	0.59	0.53	0	0
1	100537667	GA	0.47	0.44	0	0.52	0
1	100538594	AG	0	0.15	0.14	0.21	0
1	100538597	AG	0	0.08	0.1	0	0
1	100538601	AG	0.47	0.49	0.52	0.39	0.28
1	100538623	AG	0	0	0.18	0.18	0
1	100538631	AG	0	0	0.05	0.24	0.11
1	100538635	AG	0	0.12	0.12	0.2	0.14
1	100538660	AG	0.28	0.21	0.25	0	0.14
1	100538682	AG	0	0.11	0	0.14	0
1	100564177	AG	0	1	1	0	0
1	100565972	AG	0	0	0	0.62	0.47
1	100576841	AG	0	0.5	0	0.72	0.65
1	100662260	AG	0	0.3	0	0	0.71
1	100856835	CT	0	1	0	0.5	1
1	100933591	AG	0	0	0.25	0.2	0.5
1	1014812	AG	0	0.13	0.23	0	0
1	1014822	AG	0	0.12	0.23	0	0
1	101532324	AG	0	0	0	0.86	0.81
1	101652999	AG	0	0	0	0.4	0.5
1	101653001	AG	0	0	0	0.53	0.25
1	101653004	AG	0	0	0	0.33	0.3
1	101653067	AG	0	0	0	0.83	0.72
1	101653074	AG	0	0	0	0.33	0.44
1	101718297	AG	0	0	0.9	0	0.31
1	101748938	AG	0	0	0	0.47	0.45
1	1020613	AG	0	0.23	0.2	0.3	0
1	103105235	AG	0	0.75	0.6	0	0
1	103106274	CT	0.46	0.55	0.5	0	0
1	103108328	GA	0.53	0.82	0.53	0	0
1	103236335	AG	0.15	0.28	0.27	0.2	0.18
1	103236521	AG	0.19	0.09	0.23	0.11	0.17
1	103236531	AG	0	0.07	0.09	0	0
1	103236534	AG	0.58	0.65	0.56	0.47	0.51
1	103236540	AG	0.21	0.17	0.3	0	0.18
1	103236579	AG	0.15	0	0.09	0.12	0.1
1	103237103	AG	0.2	0.07	0.14	0.34	0.11
1	103237156	AG	0.41	0.39	0.39	0.48	0.41
1	103237596	AG	0.57	0.37	0.52	0.39	0.4
1	103259181	AG	0	0	0.42	0	0.14
1	103447743	GA	0	0	0.59	0.79	0
1	103464697	AG	0	0.29	0.4	0.44	0.28
1	103464723	AG	0	0.42	0.27	0.33	0.32
1	103472611	AG	0	0	0	0.31	0.21
1	103472751	AG	0	0.23	0	0	0.17
1	103525569	AG	0	0.19	0.11	0.37	0
1	103525612	AG	0.25	0.31	0.34	0.14	0.18
1	103525626	AG	0	0.19	0.48	0.4	0.33
1	103525627	AG	0	0	0.2	0	0.21
1	103525628	AG	0.5	0.31	0.2	0.19	0.15
1	103526084	GA	0	0	0.29	0.5	0.44
1	103558096	AG	0	0	0.15	0	0.3
1	103558106	AG	0	0	0.35	0.19	0.41
1	103558120	AG	0	0.2	0.37	0.14	0.41
1	103587796	AG	0	0	0.09	0.11	0.07
1	103587812	AG	0.73	0.62	0.81	0.89	0.69
1	103587822	AG	0	0.36	0.13	0.19	0.28
1	103587841	AG	0	0	0.26	0.09	0.08
1	103602649	GA	0	0	0.53	0.67	1
1	103617490	AG	0	0	0	0.5	1
1	103618536	AG	0	0	0	0.77	1
1	103619027	CT	0	0	0.32	0	0.33
1	103619241	AG	0	0.21	0.17	0.19	0.25
1	103619251	AG	0	0.23	0.24	0.36	0.28
1	103638233	AG	0	0.13	0	0	0.28
1	103638249	AG	0	0.17	0.18	0.23	0.21
1	103638365	AG	0	0	0	0.46	0.28
1	103638936	AG	0.58	0.25	0.44	0.52	0.35
1	103650556	AC	0	0	0.39	0.74	1
1	103650665	AG	0	0	0	0.14	0.1
1	103658870	CT	0	0	0	0.6	1
1	103659159	AG	0	0	0	0.06	0.07
1	103659171	AG	0	0	0.08	0.07	0.15
1	103659204	AG	0	0	0.08	0.11	0.2
1	103661074	CT	0	0	0	0.44	0.45
1	103679596	AG	0	0	0.25	0.25	0.31
1	103681729	AG	0	0	0.5	0	0.3
1	103681730	AG	0	0	0.69	0	0.38
1	103704714	TC	0	0.53	0	0.25	0.62
1	103711197	GA	0	0.5	0	0	0.59
1	103734568	GA	0.6	0.2	0	0.3	0.38
1	103761129	AG	0	0	0.27	0	1
1	103761490	AG	0.33	0.52	0	0	0
1	103763011	GA	0	0	0.59	0	1
1	103764511	AT	0.6	0.44	0	0	0
1	103771427	CT	0.25	0.47	0	0	0
1	103774804	CT	0.59	0.5	0	0	0
1	104032111	GC	0.4	0.7	1	0	0.8
1	104083107	AG	0	0.15	0.22	0	0.22
1	104083148	AG	0	0	0.48	0	0.38
1	104083149	AG	0	0	0.17	0	0.2
1	104084416	AG	0	0.33	0.27	0.25	0.19
1	104084446	AG	0	0.4	0.42	0.23	0.53
1	104084469	AG	0	0.4	0.38	0.27	0.5
1	104087069	AG	0	0.23	0	0.29	0
1	104087070	AG	0	0.23	0	0.35	0
1	104087082	AG	0	0.27	0.5	0.33	0.33
1	104087093	AG	0	0	0.45	0.5	0
1	104122239	AG	0	0.46	1	0.67	0
1	104135001	AG	0	0.55	0	0.46	0
1	104160962	CT	0	0	0	0.44	0.41
1	104162111	AG	0.54	0.33	0.54	0	0.28
1	104166547	GA	0	0	0	0.45	1
1	104166724	AG	0	0	0	0.58	1
1	104167640	CA	0	0	0.5	0.64	0
1	104173683	AG	0	0.33	0.58	0.24	0.47
1	104173686	AG	0	0.42	0.54	0.31	0.63
1	104173700	AG	0	0	0.12	0	0.15
1	104173721	AG	0	0.24	0	0	0.43
1	104173723	AG	0	0.47	0	0	0.48
1	104175744	GA	0	0	0.8	1	0
1	104175824	AG	0	0	0.69	0.29	0
1	104175831	AG	0	0	0.25	0.4	0
1	104175853	AG	0	0	0.19	0.62	0
1	104191110	GA	0.6	0.69	0.4	0	0
1	104191115	CT	0	0.6	0.4	0	0
1	104405455	GA	0	0	0	0.42	0.44
1	104406276	CG	0.54	0.81	0	0.5	0.42
1	104409268	AG	0	0.29	0.11	0.38	0
1	104409515	TC	0	0.71	0	0	0.82
1	104411195	AC	0	0	0	0.42	0.31
1	104411261	GA	0	0	0	0.33	0.31
1	104413352	TC	0.9	0.64	0	0	0.65
1	104413868	TC	0.56	0.38	0	0.58	0
1	104426920	AG	0	0	0.54	0	0.6
1	104471211	AG	0.35	0.82	0	0	0
1	104472357	TC	0.8	0.55	0	0	0
1	104472494	AG	0	0.25	0.1	0	0
1	104472526	AG	0	0	0.23	0	0.22
1	104472531	AG	0	0	0.13	0	0.15
1	104478540	TC	0.65	0.71	0	0	0
1	104482900	GT	0.41	0.5	0	0	0
1	104484091	AG	0.35	0	0.47	0.46	0.36
1	104484092	AG	0.4	0.23	0.65	0.23	0.38
1	104484150	AG	0.27	0	0.42	0.31	0.28
1	104484161	AG	0.37	0.15	0.21	0	0.34
1	104484169	AG	0.21	0.2	0.3	0.32	0.2
1	104486452	AG	0	0	0.32	0.25	0.29
1	104486453	AG	0	0	0.12	0	0.19
1	104489793	CG	0.53	0.82	0	0	0
1	104507555	AG	0	0	0.47	0.42	0
1	104511717	AG	0	0.32	0	0.5	0.37
1	104516188	AG	0	0	0.13	0	0.19
1	104516260	AG	0	0.12	0.16	0	0.29
1	104519847	AG	0	0	0.16	0	0.14
1	104519859	AG	0	0.31	0.17	0.24	0.35
1	104519861	AG	0	0.19	0	0.13	0.12
1	104519930	AG	0	0.19	0	0	0.14
1	104523594	AG	0	0	0.22	0	0.22
1	104523599	AG	0	0	0.15	0	0.24
1	104526030	AG	0	0.19	0	0	0.16
1	104595416	AG	0	0	0.38	0	0.2
1	104598588	AG	0	0.36	0	0	0.27
1	104600834	AG	0	0	0.77	0.8	0.85
1	104600837	AG	0	0	0.23	0.47	0.24
1	104600842	AG	0	0	0	0.21	0.15
1	104600896	AG	0	0	0.24	0.21	0.14
1	104601469	AG	0	0.53	0.44	0.33	0.39
1	104601511	AG	0	0	0.28	0.27	0
1	10466134	AG	0	0.36	0	0.16	0.18
1	10466204	AG	0	0	0	0.16	0.16
1	104685836	GA	0	0.4	0.52	0	0
1	104694084	CG	0	0	0.7	0	0.8
1	104697778	AG	0	0	0.43	0	0.75
1	104764453	TC	0.79	0.67	0.7	0	1
1	104796581	CT	0.71	0.5	0.62	0	1
1	104802785	GC	0	0.9	0.82	0	0.46
1	104802786	CA	0	0	0.82	0	1
1	104803782	AT	0	1	0.24	0	0.73
1	104806264	AG	0	0.5	0.62	0	0.53
1	104806281	AG	0	0.25	0.29	0	0.36
1	104807853	CA	0	1	0.57	0	0.69
1	104808871	GA	0	0	0.58	0	1
1	104829046	CT	0.49	0.42	0.7	0	0
1	10493136	AG	0	0	0	0.25	0.38
1	10494226	AG	0	0	0	0.33	0.36
1	10494287	AG	0	0	0	0.73	0.6
1	10495742	AG	0	0	0	0.3	0.17
1	105494262	AG	0.5	0.5	0.52	0	0
1	105499658	GA	0.42	0.44	0	0	0
1	105499708	AG	0.47	0.38	0	0	0
1	105499750	CG	0.5	0.44	0	0	0
1	105509153	AG	0.53	0.5	0	0	0
1	105513801	CT	0.67	0.36	0	0	0
1	105513874	CT	0	0	0.61	0	0.5
1	105560460	TC	0.52	0.48	0	0	0
1	105566427	CT	0	0	0.8	0	0.63
1	105567947	CT	0	0	0.46	0	0.44
1	105580820	AT	0.53	0.5	0	0	0
1	105582636	AG	0.25	0.41	0.5	0.3	0.55
1	105582649	AG	0	0	0.36	0.12	0.22
1	105582723	CT	0.53	0.31	0	0	0
1	105616656	CT	0	0	0.58	0	0.55
1	105672253	AC	0	0	0.74	0.43	0
1	105673106	GT	0	0	0.63	0.42	0
1	105681095	AG	0.18	0.06	0.07	0	0.09
1	105681475	GA	0	0	0.36	0.29	0
1	105682921	AG	0	0.47	0	0	0.29
1	105686129	AG	0	0.3	0	0.21	0.15
1	105695954	GT	0	0	0.83	0.53	0
1	105702159	AG	0	0	0.58	0	1
1	105716893	GA	0	0	0.38	0.8	0
1	105724857	GT	0	0	0.55	0	1
1	105728266	TA	0	0	0.65	0.27	0
1	105749289	CG	0	0	0.65	0	1
1	105754090	GA	0	0	0.46	0	1
1	105818918	TC	1	1	1	1	1
1	105874948	GA	0	0	0.51	0	0.55
1	105876322	AG	0	0	0.53	0	0.52
1	105881992	AG	0.16	0	0.25	0.12	0
1	105909124	GA	0	0	0.3	0	0.25
1	105911965	CG	0	0	0.38	0	0.44
1	106110190	GC	0.57	0.49	0	0	0
1	106119221	TC	0.55	0.55	0	0	0
1	106125425	TC	0.57	0.43	0	0	0
1	106126930	AT	0	0	1	0	0.5
1	106573833	AG	0	0.6	0	0	0.8
1	108058241	AG	0	0.16	0	0	0.16
1	108064158	GC	1	1	0	0	0
1	108065304	AG	0.15	0	0	0	0.11
1	108065386	AG	0	0	0.44	0	0.29
1	108069815	TC	0.43	0.8	0	0	0
1	108090570	AG	0	0.28	0	0.21	0.21
1	108090571	AG	0	0.53	0	0.54	0.37
1	108090685	AG	0	0.2	0	0.23	0.17
1	108097173	CT	0	0	0	0.44	0.44
1	108102146	AG	0.73	0	0.7	0.65	0.56
1	108102210	AG	0	0.25	0.42	0	0.45
1	108113727	CG	0	0	0.7	0	0.59
1	108129715	GT	0	0.38	0	0	0.23
1	108130743	GT	0.23	0.62	0	0	0
1	108482550	AG	0.38	0.27	0	0	0
1	108486678	AG	0	0.19	0.3	0.23	0
1	108514601	AC	0	0.77	1	0	0
1	108523219	AG	0.56	0.4	0	0	0
1	108525833	AG	0.25	0	1	1	0
1	115191288	GT	1	1	0	0	0
1	115502614	AG	0	0.36	0	0.3	0.21
1	115502618	AG	0	0	0.19	0	0.19
1	115504346	AG	0	0.47	0.73	0.5	0.33
1	115533562	AG	0	0.35	0.53	0.5	0.42
1	115533575	AG	0	0.25	0.35	0	0.29
1	115533580	AG	0	0.45	0.67	0.29	0.44
1	115762951	CT	0	0	0.32	0	0.36
1	115786463	TC	0.53	0	0.55	0.73	0
1	115787224	TC	0.19	0.41	0	0.29	0
1	115787332	AG	0.25	0.48	0.22	1	1
1	116092770	AG	0	0.27	0.55	0	0
1	116131237	AG	0	0	0.25	0	0.18
1	116223618	CT	1	1	1	1	1
1	116223759	TG	0	1	1	1	0.89
1	116223836	TG	1	1	1	1	0.85
1	116223845	GC	1	1	1	1	0.83
1	116224009	AG	1	1	1	0	1
1	116224070	TC	0	1	1	0	1
1	116224071	CT	0	1	1	0	1
1	116224115	AG	0	1	1	0	1
1	116366893	AG	0	0	0.27	0.31	0.92
1	116372796	AG	0	0.22	0	0.27	0.23
1	116372797	AG	0.3	0	0.21	0.5	0
1	116373162	GA	0	0	0.48	0.52	0.46
1	116374578	GC	0	0	0.53	0.43	0.36
1	116409132	TC	0	0	0.67	0	0.67
1	116413853	CA	0	0	0.19	0	0.7
1	116420179	AG	0	0	0.7	0.7	0.53
1	116433648	AG	0.25	0.18	0	0	0
1	116433663	AG	0.2	0.21	0	0	0
1	116884053	AG	0	0.62	0	0.55	0.83
1	118455600	AG	0	0	0.47	0.65	0
1	118455652	GA	0	0	0.5	0.71	0
1	118461882	CA	0.8	0.33	0	0	0
1	118461901	TC	0.68	0.37	0	0	0
1	118461923	GC	0.62	0.32	0	0	0
1	118468727	AG	0	0.5	0.52	0	0
1	118468728	AG	0	0.38	0.55	0	0
1	118470773	AG	0	0.27	0.39	0	0.21
1	118470854	AG	0	0	0	0.2	0.17
1	118470869	AG	0	0.17	0	0.38	0.14
1	118470880	AG	0.29	0.67	0	0.57	0.43
1	118470907	AG	0.25	0.48	0.31	0	0.19
1	118470923	AG	0	0	0	0.31	0.42
1	118484450	GA	0.21	0.35	0	0	1
1	118498099	AG	0	0.57	0	0	0.67
1	118498419	AG	0	0	0.21	0	0.19
1	118501368	AG	0.17	0.17	0.31	0	0
1	118506423	CT	0.5	0.64	0	0	0
1	118744982	GA	1	1	1	1	0.5
1	118744989	TC	1	1	1	1	0.54
1	118745039	CT	1	1	1	1	0.94
1	119020340	GA	0	0	1	0.77	0
1	11920945	CT	0	0.7	0	0	1
1	11928966	AG	0	1	0.27	0	1
1	11933996	AG	0	0.47	0	0	0.42
1	11937695	AG	0.45	0.38	0	0	0
1	119904330	AG	0	0	0.42	0.39	0.36
1	12005218	GA	0.37	0.38	0	0.64	1
1	120217641	TC	0.5	0.45	0	0	0
1	120220274	GC	0.42	0.38	0	0	0
1	120225425	CT	0.5	0.44	0	0	0
1	120227319	AG	0.49	0.47	0	0	0
1	120950836	AG	0.69	0.45	0.8	0	0
1	120956937	CT	0.38	0.53	0	0	0
1	120959940	AG	0.09	0.1	0.06	0.13	0.09
1	120959947	AG	0.65	0.63	0.58	0.57	0.54
1	120959949	AG	0.09	0.14	0.12	0.1	0.12
1	120959954	AG	0.77	0.74	0.77	0.65	0.66
1	12166878	AG	0	0	0	0.67	0.57
1	121722067	AG	0	0.71	0.83	0.65	0.83
1	121722078	AG	0	0.32	0	0	0.29
1	121843838	AG	0	0	0	0.3	0.46
1	121843864	AG	0	0.3	0	0.29	0.25
1	121845179	AG	0.42	0	0	0.22	0.23
1	121845184	AG	0.73	0	0.25	0.69	0.43
1	12204912	AG	0	0	0	0.45	0.67
1	12204920	AG	0	0	0	0.5	0.38
1	12228080	AG	0	0	0	0.36	0.19
1	12228098	AG	0	0	0	0.36	0.36
1	12228103	AG	0	0	0	0.7	0.54
1	122459111	CT	0	0	1	0	1
1	122562355	AG	0	0	0.3	0	0.28
1	12272871	AG	0	0.23	0	0.23	0
1	12313289	AG	0	0	0	0.25	0.23
1	123404628	TC	0.38	0.45	0	0	0.69
1	123404797	GA	0.42	0.79	0.48	0.4	0
1	123406183	TG	0.21	0.43	0.69	0	0
1	123408836	AG	0.56	0.4	0	0	0
1	12340888	AG	0	0.24	0	0	0.14
1	123416322	GA	0	0	0.45	0.27	0
1	123424477	GA	0	0	0.33	0.57	0.57
1	12345757	AG	0	0.31	0	0.46	0
1	12345765	AG	0	0.31	0	0.54	0
1	123469553	TC	0.44	0.54	0	0	0
1	123469952	GA	0.24	0.65	0.61	0.67	0.46
1	12349143	AG	0	0	0.33	0.57	0.67
1	12349161	AG	0	0	0.42	0.29	0.32
1	12354305	AG	0	0	0.19	0	0.14
1	12356157	AG	0	0.41	0	0	0.64
1	12362693	AG	0.5	0	0	0	0.4
1	12383462	AG	0.16	0	0	0	0.26
1	12383804	AG	0	0.36	0.6	0	0.27
1	12383805	AG	0	0	0.4	0	0.36
1	12383871	TC	0	0.5	0.5	0	0.44
1	12384268	AG	0	0	0	0.6	0.36
1	12384269	AG	0	0	0	0.4	0.27
1	12429526	AG	0	0.14	0	0	0.08
1	12437781	TC	0.85	0.62	0	0	0
1	12448686	AG	0	0.33	0.27	0.5	0.24
1	12500209	AG	0.21	0.11	0.11	0.22	0.11
1	12500305	AG	0.25	0.11	0.1	0.18	0.13
1	12501607	AG	0	0.21	0	0	0.21
1	12501615	AG	0	0.14	0.23	0.27	0.28
1	12501617	AG	0	0.45	0.69	0.91	0.58
1	12501815	GA	0	0.75	0.54	0	0
1	12506548	AG	0	0.16	0.25	0	0.21
1	12506815	AG	0	0.5	0.47	0.25	0.27
1	12506819	AG	0	0.4	0.28	0	0.2
1	12528928	GA	0.71	0.54	0.7	0	0
1	12528971	AG	0.27	0	0	0	0.23
1	12529084	AG	0.29	0.12	0	0	0.19
1	125356932	AG	0	0.62	0.47	0.77	0
1	125356952	AG	0	0.62	0.47	0.77	0
1	125356958	AG	0	0.25	0	0.43	0
1	125357011	AG	0	0.2	0.38	0.35	0
1	125357054	AG	0	0	0.67	0.55	0
1	125357055	AG	0	0	0.5	0.64	0
1	125357518	AG	0	0.57	0.72	0.77	0
1	125357555	AG	0	0.46	0.4	0.31	0
1	125357621	AG	0	0	0.25	0	0.27
1	125357681	AG	0	0.4	0.22	0	0
1	12535831	AG	0	0	0.4	0.36	0.3
1	12535834	AG	0	0	0	0.17	0.24
1	12535954	AG	0	0	0.18	0.12	0.11
1	12535956	AG	0	0	0	0.13	0.08
1	12536546	AG	0	0	0.64	0.3	0.23
1	12539150	AG	0	0	0.42	0	0.6
1	12539970	AG	0	0.21	0.14	0.33	0.32
1	125407809	AG	0	0.77	0	0.6	0
1	125408095	AG	0	0.2	0	0.14	0.5
1	125414899	AG	0	0.27	0.36	0	0
1	125414904	AG	0	0.55	0.27	0.19	0
1	125414915	AG	0	0.27	0	0.23	0
1	125414955	AG	0	0.55	0.69	0.59	0
1	125414956	AG	0	0	0.38	0.32	0
1	125415620	AG	0	0.42	0	0.4	0
1	125437528	AG	0	0.67	0.25	0.45	0
1	12551784	AG	0	0.4	0	0.21	0.21
1	125573285	GA	0.63	0.33	0	0	0
1	125618088	AG	0	0.36	0.26	0	0
1	125643242	AG	0	0.3	0.57	0.2	0
1	125643367	AG	0.27	0.3	0.35	0.56	0.5
1	125643899	AG	0.21	0.15	0.21	0	0.23
1	125643904	AG	0.18	0.21	0.23	0.24	0.35
1	125643917	AG	0.14	0.09	0.11	0	0.07
1	125665256	AG	0	0	0.09	0.26	0.14
1	125665321	AG	0.58	0.44	0.25	0.36	0.31
1	125665349	AG	0.33	0.11	0.32	0.21	0.17
1	125665475	CT	0.65	0.61	0	0	0
1	125665478	CG	0.67	0.55	0	0	0
1	125670663	CT	0	0	0	0.74	0.81
1	125671171	AG	0	0.1	0	0.07	0
1	125671179	AG	0	0	0.11	0.11	0
1	125675845	AC	0	0	0	0.37	0.34
1	125676527	AG	0.64	0.77	0.8	0.75	0.74
1	125677606	AG	0	0.15	0.13	0.08	0
1	125677700	AG	0.42	0.54	0.66	0.53	0.62
1	125677770	AG	0	0	0.08	0	0.05
1	125678437	AG	0.18	0.11	0.2	0.11	0.19
1	125678893	AG	0.41	0.43	0.41	0.36	0.38
1	125678895	AG	0.13	0	0	0	0.09
1	125678898	AG	0.45	0.49	0.47	0.49	0.5
1	125678899	AG	0	0.3	0.13	0.22	0.26
1	125678903	AG	0	0.07	0.08	0.06	0
1	125689275	AT	0	0	0	0.3	0.52
1	125701187	AG	0	0	0.09	0.07	0.16
1	125704729	CA	0.54	0.33	0	0	0
1	125704731	GA	0.56	0.28	0	0	0.56
1	125720956	AG	0.18	0.13	0.14	0.09	0
1	125723355	AG	0.55	0.49	0	0	0
1	125725640	AG	0.54	0.47	0	0	0.5
1	125729805	GC	0.66	0.52	0	0.59	1
1	125733210	CT	0.42	0.54	0	0.45	1
1	125733289	AG	0.05	0.06	0.1	0.11	0.1
1	125733291	AG	0.05	0	0.07	0.14	0
1	125733318	AG	0.1	0.11	0.17	0.22	0.11
1	125733320	AG	0.16	0.23	0.28	0.4	0.24
1	125733356	AG	0	0.06	0.13	0.11	0.1
1	125733360	AG	0	0	0.06	0.06	0
1	125739162	AG	0.27	0.31	0.36	0.36	0.44
1	125739168	AG	0.67	0.58	0.65	0.64	0.6
1	125739169	AG	0.66	0.47	0.56	0.6	0.6
1	125739173	AG	0.51	0.49	0.54	0.44	0.48
1	125739212	GA	0	0	0	0.3	0.34
1	125744512	GC	0.48	0.52	0	0	0
1	125746199	AC	0	0	0	0.42	0.64
1	125746480	AG	0	0.07	0	0	0.12
1	125760126	AG	0.11	0.22	0.32	0.13	0.09
1	125760138	AG	0.15	0.33	0.33	0.16	0.15
1	125760311	AG	0	0.07	0.08	0	0
1	125760313	AG	0.09	0.07	0	0.09	0.12
1	125764618	AG	0	0	0.11	0.06	0
1	125770963	AG	0	0.22	0.35	0	0.26
1	125770976	AG	0	0	0.2	0	0.21
1	125770990	AG	0	0.16	0.12	0	0
1	125771827	AG	0.25	0	0.14	0	0
1	125771832	AG	0	0.12	0.15	0.16	0.09
1	125771843	AG	0	0.07	0.09	0.07	0
1	125771872	AG	0.45	0.38	0.37	0.44	0.3
1	125771885	AG	0	0.14	0.11	0.2	0
1	125808665	CT	0.53	0	0.58	0	0
1	12614602	AG	0	0	0.3	0	0.26
1	127009956	TC	0	0.92	0	0	0.43
1	127068015	AG	0.4	0	0.47	0.25	0
1	127104659	AG	0	0.8	0	0.62	0
1	127197539	AG	0	0	0.18	0	0.21
1	127203065	TC	0	0	0.4	0.4	0
1	127960480	AG	0.05	0.09	0.23	0.05	0.1
1	128022978	AG	0.5	0.4	0	0	0
1	128028263	AG	0.5	0.5	0	0	0
1	128043597	AG	0.36	0.49	0	0	0
1	128055586	TC	0.67	0.73	0	0	0
1	128135051	GA	0.49	0.63	0	0	0
1	128151114	CG	0.54	0.43	0	0	0
1	128168255	CT	0.45	0.62	0	0	0
1	128169541	AG	0	0.11	0.1	0	0
1	128169568	AG	0	0.05	0.13	0	0.05
1	128169573	AG	0.14	0.14	0.26	0.13	0.05
1	128169881	TG	0.37	0.47	0	0	0
1	128172837	AG	0.2	0.08	0.19	0.29	0.14
1	128172846	AG	0.36	0.31	0.32	0.26	0
1	128176578	GA	0.52	0.72	0	0	0
1	128178204	CT	0.44	0.5	0	0	0
1	128185293	CG	0.4	0.46	0	0	0
1	128760649	CT	0	0	0.72	0.55	0.53
1	128807687	CG	0	0	0.62	0	0.6
1	128809095	TC	0	0	0.5	0	0.3
1	128817641	AG	0.27	0.2	0.34	0.15	0.44
1	128817645	AG	0.65	0.44	0.72	0.38	0.67
1	128817666	AG	0	0	0.17	0	0.11
1	128817681	AG	0	0	0.1	0	0.12
1	128817682	AG	0.67	0.44	0.54	0.29	0.46
1	128818320	AG	0	0	0.16	0.4	0.5
1	128818334	AG	0	0	0.44	0	0.63
1	128827094	GC	0	0	0.21	0.62	0.4
1	128829043	AG	0	0.25	0	0.69	0
1	128829046	AG	0	0.42	0	0.29	0
1	128829075	AG	0	0	0	0.28	0.5
1	128841825	GA	0	0	0.59	0.67	0.43
1	128845032	AG	0.23	0.18	0.28	0.32	0.37
1	128943332	TC	0	0	1	0.71	0
1	128943586	CT	0	0	1	0.52	0
1	129031805	TC	0.38	0.47	0.39	0.44	0
1	129032737	AG	0	0.06	0	0	0.07
1	129033666	TC	0.39	0.58	0.64	0	0.48
1	129048045	CG	0.48	0.58	0.53	0	0.42
1	129050761	GA	0.64	0.58	0.43	0	0.39
1	129055886	TG	0.55	0.74	0.53	0	0.48
1	129056890	GA	0	0.5	0	0	0.56
1	129067484	AG	0	0	0.2	0	0.17
1	129068986	AG	0.35	0.68	0.47	0	0
1	129069783	AG	0.67	0.62	0.57	0	0.48
1	129077083	GA	0.52	0.55	0.52	0	0.22
1	129077275	AG	0.46	0.55	0.59	0	0.58
1	129078116	GC	0	0.4	0.57	0	0.5
1	129083104	AG	1	1	1	0.58	0.36
1	129083223	TC	0	0.29	0.54	0	0.38
1	129083277	GA	0	0.35	0.5	0	0.37
1	129083377	CG	0	0.76	0.17	0	0.59
1	129083761	AG	0	0.45	0.53	0	0.36
1	129083781	AG	0	0.33	0.43	0	0.25
1	129083879	GA	0.43	0.62	0.71	0	0.2
1	129084032	AG	0	0	0.17	0.11	0.07
1	129084038	AG	0.4	0.17	0.56	0.32	0.3
1	129084039	AG	0.27	0	0.47	0.25	0.14
1	129084040	AG	0.4	0.25	0.58	0.5	0.55
1	129084112	AG	0.25	0.33	0	0.1	0
1	129084125	CT	0.91	0.75	0.67	0	0.4
1	129084329	CT	0	0.44	0.79	0	0.29
1	129084358	CT	0	0.36	0.67	0	0.43
1	129084383	GA	0	0.36	0.58	0	0.64
1	129084776	AG	0	0	0	0.18	0.12
1	129084790	AG	0	0.09	0.64	0.37	0.35
1	129086258	TA	0	0.38	0.32	0	0
1	129089307	AG	0	0	0.19	0	0.2
1	129089379	AG	0.19	0	0.14	0	0.11
1	129096142	AC	0.83	0.53	0	0	0.4
1	129096608	GA	0	0.4	0	0	0.57
1	129100724	AG	0	0	0	0.16	0.2
1	129100806	AG	0	0	0	0.13	0.1
1	129100807	AG	0.19	0	0.1	0	0
1	129111763	AG	0	0	0.22	0.15	0.09
1	129111788	AG	0	0.17	0.37	0.29	0.23
1	129111839	AG	0	0.22	0.59	0.18	0.11
1	129120861	TC	0	0	0.54	0.46	0.6
1	129121432	TC	0	1	0.42	0.36	0.46
1	129125159	AG	0	0.39	0	0	0.44
1	129125660	AG	0	0	0.42	0.47	0.42
1	129125683	AG	0	0	0.6	0.47	0.25
1	129134810	AG	0	0	0.25	0.17	0.35
1	129134850	AG	0	0	0	0.29	0.33
1	129135152	AG	0	1	0.52	0	0.39
1	129136502	AG	0.29	0.14	0.29	0.25	0.19
1	129136525	AG	0	0	0	0.13	0.23
1	129136528	AG	0	0	0	0.17	0.1
1	129136551	AG	0	0	0.29	0	0.26
1	129136577	AG	0	0	0.24	0.25	0
1	129137418	AG	0	0	0.24	0.25	0.23
1	129137424	AG	0	0	0.58	0.88	0.74
1	129137439	AG	0	0	0.33	0	0.16
1	129137441	AG	0	0	0.29	0	0.17
1	129181058	AG	0	0	0	0.45	0.59
1	129187261	AG	0	0	0.33	0.31	0
1	129188244	GA	0	0	0.43	0	0.52
1	129189739	AC	1	0	0.4	0	0.17
1	129194171	GA	1	0	0.19	0	0.19
1	129194196	TC	1	1	0.25	0	0.3
1	129197639	AG	0	0.33	1	0.93	0.82
1	129197678	AG	0	0	0.43	0.22	0.24
1	129197681	AC	1	1	0.65	0	0.86
1	129197699	AG	0	0	0.12	0	0.29
1	129199711	CG	0	1	0.47	0	0.43
1	129200760	AT	0	0	0.27	0	0.23
1	129200802	CT	0	1	0.26	0	0.24
1	129200882	AG	0	0.25	0.27	0	0
1	129206599	CT	1	1	0.52	0	0.49
1	129207913	AC	0.48	0.53	0	0	0.49
1	129208875	CA	1	1	0	0	0
1	129402766	CG	0	0	1	0	0.5
1	129403145	CG	0	0	0.52	0	0.48
1	129454241	AC	0	0	0.5	0.67	0.6
1	129572436	TC	0	0	0.41	0.58	0.56
1	129572442	CT	0	0	0.39	0.6	0.57
1	129597502	GA	0.36	0.49	0.67	0.44	1
1	129603463	TC	0	0	0.68	0.47	0.64
1	129612908	AG	0	0	0.27	0.5	0.45
1	129612910	AG	0	0.27	0.12	0.4	0.21
1	129612913	AG	0	0	0.42	0	0.49
1	129617618	GT	0.27	0	0.42	0.36	1
1	129617811	AG	0	0	0.13	0	0.1
1	129617812	AG	0.17	0	0	0.33	0.18
1	129617882	GC	0.4	0.45	0.41	0.33	1
1	129621671	GA	0	0.33	0	0	0.3
1	129621703	CT	0	0.35	0	0	0.24
1	129621915	GC	0.46	0.33	0	0	0.3
1	129624586	GA	0	0	0.47	0.47	0.43
1	129625369	CT	0	0	0.38	0.55	0.5
1	129632528	GA	1	1	1	0	1
1	129635005	TC	1	1	1	0.61	1
1	129635203	TC	0.31	0.2	0	0	0
1	129635300	GA	1	1	1	0.6	1
1	129636804	CT	1	1	1	0.49	1
1	129637273	AG	0.6	0.2	0	0	0
1	129637390	AG	0	0.33	0.27	0	0
1	129637405	AG	0.86	0.75	0.9	0.8	0
1	129641031	AT	0.3	0.33	0	0	0
1	129733744	AG	0	1	0	0	0.67
1	129774758	AG	0	0	0.82	0	0.38
1	130162937	AG	0	0	0	0.21	0.14
1	132793044	AG	0.8	0	0.41	0	0.23
1	133097360	AG	0.17	0	0	0	0.09
1	133098860	AG	0	0.12	0	0.09	0.08
1	133105993	AG	0	0	0.29	0.09	0.12
1	133106009	AG	0	0	0.14	0.06	0
1	133106015	AG	0.54	0.53	0	0	0
1	133106034	GA	0.5	0.63	0	0	0
1	133106060	AG	0.21	0.19	0.59	0.4	0.47
1	133106064	AG	0	0	0	0.12	0.13
1	133106080	AG	0	0	0	0.05	0.15
1	133107054	AG	0.29	0.22	0.17	0.08	0.14
1	133107059	AG	0	0	0	0.09	0.05
1	133107138	AG	0	0.11	0.16	0.06	0.06
1	133107510	TC	0.5	0.55	0	0	0
1	133112310	AG	0	0	0	0.18	0.14
1	133112359	AG	0	0	0	0.29	0.18
1	133112401	AG	0	0	0	0.37	0.3
1	133112448	AG	0	0	0	0.48	0.33
1	133115350	CG	0.6	0.8	0	0	0
1	133131064	TC	0	0	0.2	1	0
1	133131096	TC	0	0	0.27	1	0
1	133131751	CT	0	0.44	0	1	0
1	133131768	CT	0	0.43	0	1	0
1	133132802	TC	0.49	0.43	0.46	1	0
1	133136594	GA	0.47	0.5	0.45	1	0
1	135949820	AG	0	0.17	0.33	0	0
1	136205414	AG	0	0	0.33	0	0.31
1	136206849	TC	0	0.45	0.36	0	0.55
1	136207869	CA	0	0.27	0.55	0	0
1	136208107	AG	0.5	0.8	0.67	0	0
1	136222602	CT	0	0	0.55	0.73	0
1	136226997	AG	0	0	1	0.78	0
1	136227080	AG	0	0	0.19	0.17	0
1	136235482	AG	0	0	0.32	0	0.46
1	136235487	AG	0	0	0.47	0	0.42
1	136236992	AG	0	0	0.28	0.16	0
1	136237002	AG	0	0.2	0.38	0.5	0.11
1	136237011	AG	0	0	0.24	0.19	0.12
1	136237056	AG	0	0	0.24	0	0.1
1	136240488	AG	0	0.18	0.37	0	0
1	136240516	AG	0	0.25	0.29	0	0
1	136242142	GA	0	0.73	0.18	0	0
1	136243080	AG	0	0	0.17	0	0.2
1	136243081	AG	0	0	0.24	0	0.27
1	136287339	AG	0	0	0.31	0	1
1	136292868	TC	0	0	0.7	0.43	0
1	136292981	AG	0	0	0.39	0.31	0.36
1	136293010	AG	0	0	0.5	0	0.54
1	136293138	AG	0.64	0	0.27	0	0
1	136333310	AC	0	0	0	0.3	0.82
1	136338248	AG	0	0	0.21	0.21	0
1	136388760	GC	0	0	0.7	0	0.5
1	136409464	AG	0	0	0.25	0.33	0
1	136421573	GA	0	0	0.8	1	0
1	136429524	AG	0	0.55	0.27	1	0
1	136429615	AG	0	0	0.31	0	0.47
1	136440957	AG	0	0	0.33	0	0.53
1	136442063	AG	0	0.58	0.63	0	0.77
1	136442066	AG	0	0.77	0.74	0	0.74
1	136442073	AG	0	0.83	0.65	0	0.58
1	136442121	AG	0	0	0.15	0	0.2
1	136442134	AG	0	0.23	0	0	0.28
1	136442160	AG	0	0	0.18	0	0.19
1	136535191	AG	0	0	0.6	0.55	0.62
1	136535195	AG	0	0	0.4	0.27	0.24
1	136535254	AG	0	0	0	0.5	0.64
1	136566602	AG	0	0	0.55	0	0.33
1	136630684	GC	0	0	0.46	0	0.64
1	136678520	AG	0	0	0	0.33	0.3
1	136678583	AG	0	0	0.4	0.38	0
1	136743913	AG	0	0	0	0.41	0.3
1	136746923	CT	0	0.5	0	1	0
1	136770255	CG	0.3	0.27	0	0	0.67
1	136780947	AG	0	0	0.6	0.3	0.47
1	136780984	AG	0	0	0.64	0	0.41
1	136785567	GA	0.61	0	0	0.57	0
1	137063430	CA	0.48	0.79	0	1	0
1	137150397	AG	0	0.19	0.8	0	1
1	137159662	TC	0.33	0.69	0.33	0	1
1	137161791	TG	0.96	0.98	0.96	0.97	0.99
1	137161793	CG	0.96	0.98	0.96	0.97	0.99
1	137344533	AG	0.93	1	1	0.92	1
1	137344546	CT	0	0	0	1	1
1	137492862	AG	0.27	0	0	0.16	0
1	137505905	AG	0.62	0.74	0.95	0.44	0.88
1	137510541	CT	0	0	0	1	0.6
1	137518508	AG	0	0.27	0	1	0.63
1	137719397	GT	0.63	0.54	0	0	0
1	137750027	AG	0.5	0.58	0	0	0
1	137966056	AG	0	0.5	0	0	0.25
1	137969677	GA	0.52	0.47	0	0	0
1	137970601	CG	0.58	0.47	0.53	0.39	0
1	138020417	GA	0	0	0	0.64	0.5
1	138028425	AG	0	0	0.75	0	0.35
1	138029417	AG	0	0	0.42	0	0.16
1	138029740	AG	0	0	0.32	0	0.2
1	138029744	AG	0	0.24	0.12	0	0
1	138029818	AG	0	0	0.22	0	0.16
1	138036426	AG	0	0.36	0.27	0	0.41
1	138043319	AG	0	0.2	0.25	0	0
1	138044002	AG	0	0.45	0	0	0.33
1	138047551	TC	0	0.67	0	0	0.26
1	138047642	AG	0	0	0.57	0	0.4
1	138050501	GA	0	0.5	0	0	1
1	138052714	AG	0	0.23	0.4	0	0
1	138059644	AG	0.3	0.25	0.12	0.15	0.28
1	138059648	AG	0	0	0.13	0	0.06
1	138060209	AG	0	0.26	0.43	0.5	0.19
1	138060236	AG	0.3	0	0.43	0	0.4
1	138060246	AG	0.3	0	0.45	0	0.14
1	138060280	AG	0	0	0.18	0	0.16
1	138060285	AG	0	0.17	0.27	0	0.11
1	138060309	AG	0.8	1	0.97	0	0.86
1	138078908	AG	0	0.5	0.41	0	0.24
1	138078924	AG	0	0.32	0.25	0	0.26
1	138082134	AG	0	0	0.68	0.5	0.36
1	138086124	GA	0.54	0.4	0	0	0
1	138086126	GA	0.54	0.38	0	0	0
1	138241074	GT	0	0.5	0	0	0.35
1	138315655	GA	0.36	0.23	0	0.4	0.54
1	138328047	CT	0.54	0.55	0	0.53	0.49
1	138328287	TC	0	0	0.44	0	0.4
1	138329149	AG	0	0	0.57	0	0.66
1	138329351	CT	0	0	0.44	0	0.49
1	138330045	CT	0	0	0.49	0	0.58
1	138330080	TC	0	0	0.51	0	0.67
1	138330881	TC	0.6	0.44	0	0.37	0.39
1	138331275	AG	0.78	0.35	0	0.74	0.64
1	138331444	CT	0	0	0.36	0	0.47
1	138332259	CT	0	0	0.25	0	0.41
1	138332544	GA	0	0	0.35	0	0.53
1	138332546	AG	0	0	0.37	0	0.51
1	138379145	AG	0	0.73	0	0.4	0
1	138703949	AG	0.82	0.43	0.3	0.4	0.31
1	138703954	AG	0	0.5	0	0.88	0.42
1	138703955	AG	0.3	0.31	0.3	0.17	0.2
1	138704025	AG	0	0	0	0.62	0.21
1	138704040	AG	0	0	0	0.27	0.27
1	138896687	GA	1	1	0	0.52	0
1	138928501	AG	0	0	0.2	0.25	0.21
1	138928518	TC	1	1	0	0.31	0
1	138941421	AG	0	0.13	0	0.09	0
1	138941425	AG	0	0.17	0.12	0	0
1	138941426	AG	0	0	0.08	0.09	0
1	138941436	AG	0.24	0.29	0	0.27	0.17
1	138941437	AG	0.25	0	0.1	0.15	0
1	138941438	AG	0.18	0.09	0.12	0.19	0
1	138941499	AG	0	0.22	0.15	0.35	0.14
1	138941501	AG	0	0.15	0.11	0.21	0.22
1	138945260	AG	0	0.1	0.12	0.2	0.16
1	138971201	AG	0.27	0.12	0.1	0.33	0.18
1	138971590	AG	0	0	0.1	0	0.12
1	138971591	AG	0	0.16	0.31	0.17	0.25
1	139034451	AG	0	0	0	0.67	0.52
1	139037900	AG	0	0	0.35	0	0.5
1	139042316	GA	0	1	0	0.4	0
1	139457165	TG	0.51	0.49	0	0	0
1	139467946	AG	0	1	0	0	1
1	139467948	AG	0	0.89	0	0	0.54
1	139467955	CT	0	1	0	0	1
1	139468031	AG	0.18	0.11	0.26	0.25	0.23
1	139468073	AG	0.17	0.39	0.39	0.47	0.41
1	139468080	AG	0	0.09	0	0.18	0.23
1	139471959	CA	0.56	0.45	0	0	0
1	139481171	AG	0	0.17	0	0	0.29
1	141138641	CA	0.46	0.44	0	0	0
1	141139935	GA	0.38	0.46	0	0	0
1	141144707	CT	0	1	0	0.35	1
1	141144782	AT	0	1	0	0.45	1
1	141145005	CA	0	0	0.35	0.63	0
1	141147160	CT	0	0.58	0	0	1
1	141149076	GC	0	0	0	0.6	1
1	141150356	GA	0	0	0	0.45	1
1	141355613	AG	0	0	0.22	0	0.21
1	141355705	AG	0.41	0	0.12	0.13	0
1	141355709	AG	0.14	0	0.12	0	0.21
1	141357120	TG	1	1	0	0	1
1	141357160	GA	1	1	0	0	1
1	141357315	CT	1	1	0	0	1
1	141362596	AG	1	1	0	0	1
1	142105298	CT	0	0	0	0.4	1
1	142129440	TG	0.5	0.58	0	0	0
1	142133200	AG	0	0.36	0.6	0.47	0.5
1	142133209	AG	0.92	0	1	0	0
1	142133209	TC	0	0	0	0.56	0.62
1	142166019	GA	0.23	0.33	0	0	0
1	142199621	AG	0	0	0	0.8	1
1	142261105	CT	0	0	0	0.58	1
1	142261232	AG	0	0	0.13	0	0.15
1	142261263	AG	0	0.3	0.29	0	0.46
1	142274210	CT	0.5	0.4	0	0	0
1	142274560	CT	0.6	0.73	0	0	0
1	142323910	TC	0.5	0.5	0	0	0
1	142424072	AG	0	0.71	0	0	0.4
1	142424883	CG	1	1	0.38	0	0.63
1	142470123	TC	0.29	0.62	0	1	1
1	142480210	CA	1	1	1	1	0
1	142565695	CG	0.62	0.49	0.48	0	0
1	142604920	AG	0	0	0	0.25	0.47
1	142604932	AG	0	0	0.5	0	0.39
1	142605027	AG	0	0	0.29	0	0.28
1	142605040	AG	0	0	0.46	0	0.18
1	142615887	AC	0.54	0.43	0	0	0.67
1	142626514	AG	0	0.31	0.4	0.33	0
1	142626543	AG	0	0.38	0	0.42	0
1	142646755	AG	0	0	0.85	0.7	0.58
1	142646765	AG	0	0	0.54	0.3	0.31
1	142646912	AG	0	0	0	0.36	0.3
1	142650487	AG	0	0.2	0	0.31	0.27
1	142651256	AG	0.91	0.5	0	0.54	0.83
1	142669460	AG	0	0	0	0.36	0.21
1	142669545	AG	0	0	0	0.5	0.38
1	142669557	AG	0	0	0	0.71	0.65
1	142669593	AG	0	0	0.3	0	0.29
1	142834142	GA	0	0	0	0.43	0.59
1	142837713	CT	0	0	0.3	0.73	0.67
1	144096888	CA	0	0	1	0	0.65
1	144115486	GA	0	0	1	0	0.3
1	144125294	GC	0.48	0.42	0	0.44	0
1	144146876	AT	0	0	1	0	0.4
1	144150370	TC	0	0	1	0	0.5
1	144154167	TG	1	1	0	0	0
1	144158501	AG	0	0.43	0.71	0.59	0.61
1	144158511	AG	0	0.1	0.24	0.19	0.22
1	144158514	AG	0	0.09	0.09	0	0
1	144158529	AG	0	0	0.18	0.06	0.16
1	144158530	AG	0.27	0	0.25	0.06	0.18
1	144158534	AG	0.36	0.1	0.21	0.13	0.11
1	144158548	AG	0.42	0.1	0.3	0.13	0.2
1	144168177	AG	0	0	0.41	0	0.36
1	144168201	AG	0	0.46	0.14	0	0
1	144168216	AG	0	0.19	0.15	0	0
1	144168219	AG	0	0	0.19	0	0.19
1	144168296	AG	0	0.19	0.2	0	0
1	144168297	AG	0	0.19	0.09	0	0
1	144168347	AG	0	0.36	0.42	0	0.11
1	144168380	AG	0	0.5	0.15	0	0
1	144171307	GA	0	0	1	0	0.36
1	144171436	TC	0	0	1	0	0.67
1	144171470	AG	0	0.3	0.69	0.5	0.47
1	144171486	AG	0	0	0.18	0.28	0.11
1	144171512	AG	0	0.25	0.29	0	0.66
1	144175543	AG	0	0.32	0.3	0	0
1	144175544	AG	0	0.48	0.46	0.12	0
1	144179841	CG	0	0	1	0	0.52
1	144180967	AG	0	0	0.1	0.07	0.05
1	144180977	AG	0	0.25	0.29	0.12	0.07
1	144182002	AG	0	0.12	0.21	0.09	0.13
1	144183271	GT	0	0	1	0	0.57
1	144190437	AG	0	0	1	0	0.59
1	144190441	CT	0	0	1	0	0.59
1	144335702	AG	0.16	0	0.27	0	0.28
1	144342806	AG	0	0.11	0.11	0	0.09
1	144360027	AG	0	0	0.14	0.15	0
1	144360100	AG	0	0	0.18	0	0.27
1	144360101	AG	0	0	0.2	0	0.22
1	144360140	AG	0	0	0.32	0	0.33
1	144388377	AG	0	0	0.1	0	0.31
1	144430021	AG	0	0.1	0	0.11	0
1	144430144	AG	0	0.13	0	0	0.06
1	144430183	AG	0	0.35	0.38	0.41	0.3
1	144455693	AG	0	0.21	0.27	0	0.35
1	144455694	AG	0	0.2	0.3	0	0.33
1	144468787	AG	0	0	0.24	0	0.3
1	144491718	AG	0	0	0.5	0.3	0.19
1	144491719	AG	0	0	0.4	0.3	0
1	144491720	AG	0	0	0.27	0.3	0
1	144536347	AG	0	0.18	0	0	0.12
1	144568861	AG	0	0.53	0.88	0	0.46
1	144587065	AG	0	0.31	0	0.6	0.29
1	144587083	AG	0	0.22	0.18	0	0.41
1	144597223	CA	0	0	0.3	0.53	0
1	144651813	AG	0	0	0.19	0.21	0.35
1	144651818	AG	0.4	0	0	0	0.12
1	144651819	AG	0.8	0.33	0.41	0.53	0.6
1	144661635	AG	0.33	0	0.23	0	0
1	144661718	AG	0.3	0	0.48	0.24	0.33
1	144661719	AG	0	0	0.39	0	0.11
1	144661720	AG	0	0	0.38	0.19	0.19
1	144718260	AG	0	0	0	0.4	0.59
1	144792463	AG	0	0	0.27	0	0.41
1	144970749	CT	0	0	0	0.51	0.59
1	145043597	AG	0	0.4	0.5	0	0
1	145043818	AG	0	0.21	0.5	0	0.4
1	145043881	AG	0	0.31	0.65	0	0.17
1	145044791	AG	0	0.5	0.4	0.67	0.45
1	145045076	AG	0	0.23	0.45	0.3	0
1	145062502	TA	0	1	0	0.36	0
1	145081636	AG	0	0.67	0	0	0.5
1	145081924	AG	0.62	0	0	0	0.55
1	145081940	AG	0.31	0	0	0	0.45
1	145155018	TG	0	0	0	0.87	0.64
1	145160911	AG	0	0.12	0	0	0.19
1	145254717	AG	0	0	1	0.35	0
1	145255326	TC	0	0	0.77	0.6	0
1	145298693	AG	0	0	0.46	0.73	0.25
1	145298724	AG	0.4	0.57	0.93	0.63	0.71
1	145298758	AG	0	0	0	0.37	0.17
1	145323279	AG	0	0.25	0.16	0	0
1	145323281	AG	0	0.36	0.62	0	0
1	145323328	AG	0	0	0.23	0	0.22
1	145323413	AG	0	0	0.36	0	0.27
1	14553916	TC	0	0.71	0.59	0	0
1	14553933	GC	0	0.73	0.57	0	0
1	14557704	TC	0.4	0.53	0.22	0	0
1	14557854	CT	0.4	0.19	0.27	0	0
1	14557958	CT	0.64	0.32	0.29	0	0
1	14558029	GA	0.5	0.25	0.38	0	0
1	14590096	AG	0.42	0.47	0	0.57	0
1	14594501	CT	1	1	0	0	0
1	14594595	CG	1	1	0	0	0
1	14595777	AT	0.35	0.37	0	0.53	0
1	146205440	GA	0	0	0.36	0	0.42
1	14648214	AG	0	0	0.7	0.4	0
1	14652087	TG	0	1	0	0.27	0
1	14652744	AG	0	0	1	0	0.92
1	14652745	AG	0	0	0.86	0	0.75
1	146962330	CG	0.7	0.83	0	0	0.62
1	147287755	AG	0	0.45	0.58	0.39	0.36
1	147287763	AG	0	0.42	0.38	0.23	0.44
1	147287850	AG	0	0.21	0.6	0.14	0.17
1	147287857	AG	0	0.3	0.47	0	0.24
1	147287869	AG	0	0	0.23	0	0.16
1	147287894	AG	0	0	0	0.5	0.3
1	147287896	AG	0	0	0	0.16	0.15
1	147303948	AG	0.35	0	0	0	0.53
1	147303999	AG	0.29	0	0	0	0.4
1	149091184	GA	0.37	0.63	0	0.69	0
1	149091271	TA	0.42	0.44	0	0	0
1	149093158	CT	0.41	0.36	0	0.48	0
1	149152401	TC	0	0	0.48	0.5	0.43
1	149156454	AG	0.36	0	0	0	0.22
1	149156471	AG	0	0.31	0	0.2	0
1	149156489	AG	0.18	0	0	0.39	0.17
1	149180588	GA	0	0	0.38	0.5	0.31
1	149180596	AG	0	0	0.29	0	0.21
1	149189072	CA	0.44	0.32	0	0.16	0
1	149242231	AG	0	0.3	0	0.57	0
1	149242272	AG	0	0	0	0.31	0.6
1	149368066	AG	0	0	0.38	0.21	0
1	149368095	AG	0	0	0.35	0.47	0
1	149442200	CT	0	0	0.46	0.5	0
1	149446238	AG	0	0.18	0.11	0	0
1	149450876	AC	0	0.5	0	0.38	0
1	149450880	GA	0	0.5	0	0.45	0
1	149451098	GA	0.73	0.6	0	0	0
1	149461032	AG	0.5	0.5	0	0.45	0
1	15065393	AG	1	1	0	0	0
1	15068985	TC	0.47	0.45	0	0.44	0
1	15069495	AG	0.56	0.59	0.52	0.51	0.58
1	15083168	AG	0.53	0.29	0.37	0.68	0.32
1	150837891	AG	0	0.14	0.25	0	0
1	150837900	AG	0	0	0.12	0	0.21
1	150837915	AG	0	0	0.38	0.22	0.17
1	150837932	AG	0.18	0.16	0.11	0	0
1	150839536	AG	0	0	0	0.23	0.27
1	150839581	AG	0	0	0.5	0	0.17
1	150873410	AG	0.07	0.12	0.25	0	0.26
1	150873471	AG	0.79	0.82	0.55	0.76	0.62
1	15089151	AG	0	0.12	0	0	0.05
1	15094633	TG	0.69	0.38	0	0	0
1	15096190	AC	0.6	0.52	0.5	0.27	0.37
1	15096222	AG	0	0	0.06	0.06	0
1	15096236	AG	0	0.09	0.1	0.09	0.06
1	15096260	AG	0	0.14	0.36	0.19	0.26
1	15096274	AG	0	0.07	0.05	0	0.05
1	15096289	AG	0	0.16	0.16	0.18	0.1
1	15096311	AG	0.21	0.15	0.07	0.2	0.12
1	15097403	AG	0	0.19	0.17	0	0.17
1	150989073	AG	0	0	0.27	0	0.46
1	15114692	GA	0.59	0.43	0.58	0.57	0.6
1	15114695	TG	0.57	0.44	0.57	0.52	0.57
1	15116025	AG	0	0.07	0.12	0.06	0
1	15117394	GA	1	1	0.57	1	0.49
1	15118683	AG	1	1	0.62	1	0.6
1	15118688	AG	0	0.05	0.09	0.11	0.09
1	15129644	AG	0	0.15	0.06	0	0
1	15129672	AG	0	0.05	0.06	0	0
1	15129680	AG	0	0.12	0	0.05	0
1	15129688	AG	0	0.2	0.18	0.13	0.08
1	15129710	AG	0.51	0.37	0.57	0.32	0.42
1	15129716	AG	0.38	0.35	0.41	0.26	0.27
1	15129717	AG	0.29	0.2	0.16	0.18	0.14
1	15130445	AG	0	0	0.18	0.09	0.08
1	15135030	TC	1	1	0.57	1	0.66
1	151359035	CA	0	0	0.75	0	0.5
1	151398763	AG	0	0.43	0.3	0	0.5
1	151409873	AG	0	0	0.11	0	0.18
1	151409890	AG	0	0	0.44	0	0.16
1	15141454	AG	0	0.08	0.14	0.11	0.16
1	15142390	AG	0	0.1	0.15	0.15	0
1	15142391	AG	0.23	0.29	0.36	0.24	0.18
1	15142587	AG	0.08	0.08	0.06	0	0.09
1	151451489	GA	0	0	1	0	1
1	151456805	AG	0	0.27	0	0	0.21
1	15146215	GA	1	1	0.6	1	0.62
1	151469526	AG	0	0.12	0	0.14	0
1	151469528	AG	0	0.29	0	0.2	0
1	151469529	AG	0	0.12	0.29	0.25	0.45
1	151470747	TC	0	0	1	0	0.31
1	15150903	AG	0.44	0.14	0.33	0.39	0.31
1	15150927	AG	0.17	0	0.06	0.07	0.07
1	15150945	AG	0.11	0	0.17	0	0
1	15150954	AG	0.67	0.33	0.58	0.44	0.52
1	15150955	AG	0.49	0.12	0.33	0.3	0.22
1	15158862	AG	1	1	0.48	0.58	0.73
1	15161631	GC	1	1	0.25	1	0.47
1	15162008	AG	1	1	0.61	0.5	0.5
1	15168772	TC	1	1	0.77	0	0.43
1	151740037	GC	1	1	0	1	0
1	151756040	CT	1	1	0	1	0
1	151774150	AG	1	1	0	0	0
1	151791626	CA	0	1	0	1	0
1	151850305	AG	0.53	0.34	0.26	0.31	0.32
1	151850366	AG	0	0.13	0.11	0.17	0.14
1	151850419	AG	0.33	0.49	0.44	0.41	0.29
1	151850461	AG	0	0	0.1	0	0.12
1	151861047	CT	0	1	0	1	0
1	151864156	GT	1	0	0	1	0
1	151864290	AG	1	1	0	1	0
1	151946271	CG	0.52	0.42	0	0.29	0.38
1	151972390	TC	0.52	0.62	1	0.55	0.57
1	152397379	GA	0.72	0.8	0	0	0.83
1	154111288	AG	0	0.24	0	0.5	0.43
1	154115448	AG	0	0.21	0	0.3	0
1	154125233	AG	0	0	0	0.3	0.27
1	154126063	AG	0	0.25	0	0.19	0
1	154126070	AG	0	0.5	0	0.11	0.2
1	154126123	AG	0	0.68	0.2	0.3	0.23
1	154126152	AG	0	0.62	0.2	0.43	0.33
1	154144162	AG	0	0.3	0	0	0.3
1	154214497	AG	0	0.27	0	0	0.69
1	154229244	CT	0.72	0.75	0	0	0
1	154491660	TC	1	1	0.5	0.54	0
1	154492007	TC	1	1	0.43	0.6	0
1	154492366	CT	0.49	0.4	0	0	0
1	154526868	AG	0.25	0	0.84	0	0
1	154840888	GA	0.53	0.51	0	0	0.25
1	154853583	CT	0.5	0.7	0	0	0
1	154866866	AG	0.61	0.73	0.52	0	0.67
1	154899595	AG	0	0	0	1	0.6
1	154983104	AG	0.66	0.48	0.52	0	1
1	154986225	GA	0.61	0.61	0.49	0	1
1	154986725	AG	0.39	0.41	0.5	0	1
1	154988189	GA	0.4	0.56	0	0	0
1	154997167	CT	0.53	0.38	0.46	0	1
1	155398538	AG	0.7	0.91	0	0	0
1	155413612	TC	0.73	0.36	0	0	0
1	155413859	GT	0.27	0.36	0	0	0
1	155413971	AG	0.7	0.64	0	0	0
1	155417582	TC	0.58	0.78	0	0	0
1	155448829	CT	0.6	0.52	0	0	0.51
1	155448841	TG	1	1	0	0	0.54
1	155448844	CT	0.41	0.55	0	0	0
1	155448877	GA	0.45	0.57	0	0	0
1	155449182	TC	1	1	0	0	0.59
1	155450117	GA	0.56	0.55	0	0	0
1	155455600	CG	0.38	0.55	0.56	0	0
1	155462225	AG	0.37	0.29	0	0	0
1	155462360	GA	0.29	0.56	0	0	0
1	155462529	CT	0.41	0.54	0	0	0
1	155462591	AG	0.54	0.35	0	0	0
1	155463453	AG	1	1	0.44	0.35	1
1	155463931	AG	0.5	0.36	0	0	0
1	155464022	TC	0.61	0.37	0	0.6	0
1	155466157	GA	0.47	0.5	0.81	0	0
1	155466263	CT	0.31	0.43	0	0	1
1	155466677	GA	0.6	0.6	0	0	0
1	155466983	GA	0.29	0.38	0	0	1
1	155467003	GA	0.69	0.64	0	0	0
1	155467016	TA	0.69	0.62	0	0	0
1	155467070	AG	0.67	0.55	0	0	0
1	155467183	GA	0.47	0.4	0	0	0
1	155482844	GA	0.55	0.68	0	0	0
1	155637247	TG	0.7	0.71	0	0	0
1	155639931	AG	0.57	0.3	0	0	0
1	155639953	CT	0.55	0.73	0	0	0
1	155639979	TG	0.25	0.3	0	0	0
1	155670850	GT	0.64	0.65	0	0	0
1	155670869	CT	0.68	0.68	0	0	0
1	155754215	GA	0.35	0.33	0	0	0
1	155772907	TC	0.67	0.21	0	0	0
1	155772954	GA	0.73	0.33	0	0	0
1	155777490	TC	0	1	0.17	0.66	0
1	155778861	TC	0.5	0.69	0	0.5	0
1	155779268	CT	0.91	0.5	0	0	0
1	155779315	TC	0.86	0.6	0	0	0
1	155779455	AG	0.9	0.76	0	0	0
1	155781972	TC	0	0.55	0.54	0	0
1	155782174	AG	0.67	0.35	0	0	0
1	155782226	AT	0.54	0.36	0	0	0
1	155782342	CT	0.33	0.26	0	0	0
1	155782405	AG	1	1	0.54	0.46	0
1	155782471	GA	0.24	0.14	0	0	0
1	155782486	TC	0.26	0.15	0	0	0
1	155782532	TA	0.24	0.11	0	0	0
1	155782575	TC	0.21	0.11	0	0	0
1	155782579	TC	0.21	0.11	0	0	0
1	155782580	GA	0.21	0.11	0	0	0
1	155783812	CT	0.29	0.34	0	0	0
1	155783835	TC	0.19	0.21	0	0	0
1	155783996	GA	0.17	0.32	0	0	0
1	155784390	CA	0.34	0.27	0	0	0
1	155785181	AC	0.41	0.12	0	0	0
1	155785238	CG	0.38	0.11	0	0	0
1	155790486	AC	0.43	0.36	0	0	0
1	155821815	CG	0.33	0.37	0	0	0
1	155821848	CT	0.26	0.29	0	0	0
1	155821851	GA	0.26	0.3	0	0	0
1	155821866	CT	0.67	0.63	0.53	0.45	0.55
1	155824453	TC	0.39	0.33	0	0	0
1	155826692	AG	0	0	0.4	0.55	0.45
1	155835920	GA	0.29	0.25	0	0	0
1	155951458	CT	0.79	0.93	0.75	0	0
1	156015383	AG	0.64	0.38	0	0	0
1	156019560	GA	0.38	0.27	0	0	0
1	156022294	TC	0.28	0.36	0	0	0
1	156024130	TC	0.6	0.32	0	0	0
1	156025611	TC	0.45	0.3	0	0	0
1	156028028	GC	0.2	0.21	0	0	0
1	156028038	CT	0.21	0.24	0	0	0
1	156088895	GA	0.39	0.58	0	0	0
1	156088915	GC	0.32	0.43	0	0	0
1	156089000	CT	0.48	0.62	0	0	0
1	156089026	CT	0.45	0.78	0	0	0
1	156089068	CT	0.45	0.61	0	0	0
1	156089090	TC	0.54	0.63	0	0	0
1	156089125	TC	0.7	0.63	0	0	0
1	156089289	GC	0.65	0.68	0	0	0
1	156125576	CT	0.45	0.4	0	0	0
1	156126262	TC	0.67	0.45	0	0	0
1	156126274	CG	0.62	0.45	0	0	0
1	156128843	AG	0.31	0.58	0	0	0
1	156128869	GA	0.29	0.73	0	0	0
1	156128870	GT	0.33	0.67	0	0	0
1	156129046	GC	0.57	0.38	0	0	0
1	156132741	TG	0.54	0.51	0	0	0
1	156132904	GA	0.47	0.52	0	0	0
1	156135506	AC	0	0	0.3	1	0
1	156135868	CT	0	0	0.56	0.98	0.59
1	156136056	GA	0.52	0.47	0	0	0
1	156136064	CT	0.5	0.48	0	0	0
1	156167935	GA	0.77	0.24	0	0	0
1	156169670	GA	0.76	0.5	0	0	0
1	156169886	GT	0.6	0.45	0	0	0
1	156170255	GA	0.32	0.71	0	0	0
1	156171785	AG	0.4	0.57	0	0	0
1	156172574	CT	0.53	0.4	0	0	0
1	156175015	AG	0.36	0	0.14	0	0.19
1	156175082	AG	0	0	0.4	0.36	0
1	156205583	GA	0.32	0.55	0	0	0
1	156212818	GA	0	0	0.61	0.5	1
1	156214234	CT	0.32	0.39	0	0	0
1	156214270	TC	0.25	0.43	0	0	0
1	156218169	GA	0.3	0.25	0	0	0
1	156218218	GA	0.5	0.26	0	0	0
1	156218247	GA	0.42	0.22	0	0	0
1	156218249	CT	0.38	0.24	0	0	0
1	156234714	GC	0.37	0.73	0	0	0
1	156241270	CT	0.18	0.3	0	0	0
1	156249482	TA	0.18	0.27	0	0	0
1	156282804	CT	0.48	0.54	0	0	0
1	156282810	AG	0.48	0.55	0	0	0
1	156283923	AT	0.45	0.54	0	0	0
1	156284438	CG	0	0	0.38	0.76	0
1	156284460	CA	0.52	0.19	0	0	0
1	156284488	TC	0.55	0.19	0	0	0
1	156285064	CT	0.6	0.65	0	0	0
1	156285146	CT	0.58	0.57	0	0	0
1	156286057	CA	0.57	0.47	0	0	0
1	156286097	GA	0.56	0.46	0	0	0
1	156286401	TC	0.74	0.47	0	0	0
1	156286595	CT	0.33	0.33	0	0	0
1	156286606	CT	0.56	0.56	0	0	0
1	156287376	AG	0.61	0.54	0	0	0
1	156287595	TC	0.61	0.42	0	0	0
1	156288109	AG	0.54	0.56	0	0	0
1	156288146	TA	0.42	0.54	0	0	0
1	156288171	CT	0.4	0.52	0	0	0
1	156288748	CA	0.4	0.5	0	0	0
1	156288773	CG	0.44	0.44	0	0	0.47
1	156288790	GT	0.44	0.5	0	0	0
1	156288852	GA	0.35	0.56	0	0	0
1	156288878	GC	0.46	0.6	0	0	0
1	156288889	GA	0.48	0.69	0	0	0
1	156289123	CA	0.2	0.68	0	0	0
1	156289148	GT	0.19	0.65	0	0	0
1	156289153	CA	0.18	0.65	0	0	0
1	156289222	CT	0.22	0.65	0	0	0
1	156289227	TG	0.22	0.65	0	0	0
1	156289255	AG	0	0	0.47	0.67	0.73
1	156290698	AG	0	0.4	0	0.17	0
1	156290708	AG	0	0.5	0	0.35	0
1	156290763	AG	0	0	0	0.21	0.31
1	156290809	AG	0	0	0.53	0.47	0
1	156292734	CT	0.36	0.39	0	0	0
1	156563251	TG	0.39	0.25	0.46	0	0.21
1	156563252	GT	0.42	0.29	0.48	0	0.26
1	156563495	CT	0.28	0.4	0	0	0
1	156563503	CT	0.32	0.46	0	0	0
1	156563659	CT	0.32	0.53	0	0	0
1	156563694	TC	0.34	0.52	0	0	0
1	156564459	TC	0.51	0.46	0	0	0
1	156565044	GT	0.69	0.43	0	0	0
1	156565084	CT	0.68	0.43	0	0	0
1	156565526	GA	0.62	0.42	0.61	0	0.43
1	156568475	GA	0.66	0.58	0	0	0
1	156569630	CT	0.6	0.47	0	0	0
1	156569679	GC	0.38	0.5	0.55	0	0.56
1	156569759	AG	0.56	0.55	0	0	0
1	156569849	TC	0.91	0.67	0	0	0
1	156570011	GA	0	0	0.5	0	0.62
1	156570027	GA	0.64	0.55	0	0	0
1	156572919	GA	0.52	0.73	0	0	0
1	156814026	CT	0.75	0.65	0	0	0
1	156814661	TG	0.8	0.65	0	0	0
1	156815858	GA	0.6	0.65	0	0	0
1	156815950	GA	0.8	0.65	0	0	0
1	156816170	AG	0.73	0.76	0	0	0
1	156816859	TC	0.67	0.78	0	0	0
1	156817091	CG	0.58	0.56	0	0	0
1	156817135	CT	0.6	0.62	0	0	0
1	156817369	GA	0.73	0.58	0	0	0
1	156818061	CT	0.58	0.7	0	0	0
1	156818063	TC	0.58	0.7	0	0	0
1	156818153	AG	0.69	0.76	0	0	0
1	156818206	TC	0.9	0.74	0	0	0
1	156818509	GA	0.88	0.69	0	0	0
1	156818707	CT	0.71	0.59	0	0	0
1	156818712	CT	0.69	0.62	0	0	0
1	156819736	TC	0.87	0.56	0	0	0
1	156819778	CT	0.89	0.64	0	0	0
1	156821014	GA	0.36	0.48	0	0	0
1	156821253	AG	0.86	0.55	0	0	0
1	156821839	AC	0.69	0.57	0	0	0
1	156822288	AG	0.53	0.43	0	0	0
1	156822399	CT	0.52	0.31	0	0	0
1	156823101	AG	0.7	0.31	0	0	0
1	156823257	AG	0.59	0.58	0	0	0
1	156823375	AG	0.63	0.47	0	0	0
1	156824282	GA	0.27	0.39	0	0	0
1	156824291	AG	0.27	0.42	0	0	0
1	156824660	CT	0.38	0.53	0	0	0
1	156825071	CT	0.49	0.44	0	0	0
1	156827268	GA	0.5	0.46	0	0	0
1	156827448	TC	0.26	0.3	0	0	0
1	156828424	AG	0.38	0.41	0	0	0
1	156829486	AG	0.39	0.62	0	0	0
1	156829518	GA	0.29	0.44	0	0	0
1	156829695	AG	0.57	0.28	0	0	0
1	156829727	AG	0.7	0.31	0	0	0
1	156829754	GA	0.75	0.38	0	0	0
1	156829760	TC	0.68	0.43	0	0	0
1	156829811	GA	0.5	0.45	0	0	0
1	156829886	CG	0.25	0.48	0	0	0
1	156829907	CT	0.38	0.43	0	0	0
1	156830000	CA	0.21	0.21	0	0	0
1	156838868	GT	0.36	0.22	0	0	0
1	156839227	GC	0.67	0.4	0	0	0
1	156839292	CT	0.67	0.64	0	0	0
1	156839542	TG	0.61	0.34	0	0	0
1	156839717	TC	0.46	0.39	0	0	0
1	156840235	TG	0.65	0.55	0	0	0
1	156840510	GA	0.29	0.58	0	0	0
1	156875329	GC	0.67	0.31	0	0	0
1	156875661	AG	0.58	0.42	0	0	0
1	156875770	AG	0.25	0.42	0	0	0
1	156875812	TA	0.3	0.33	0	0	0
1	156876058	TC	0.24	0.26	0	0	0
1	156876059	GA	0.22	0.25	0	0	0
1	156876102	TG	0.32	0.43	0	0	0
1	156876272	AG	0.5	0.22	0	0	0
1	156877906	AG	0.5	0.59	0	0	0
1	156877985	GA	0.47	0.59	0	0	0
1	156878000	TA	0.5	0.57	0	0	0
1	156878272	CG	0.58	0.42	0	0	0
1	156878562	GA	0.33	0.44	0	0	0
1	156878986	CT	0.27	0.33	0	0	0
1	156879325	CG	0.33	0.25	0	0	0
1	156881311	TC	0.65	0.75	0	0	0
1	156882023	TC	0.45	0.42	0	0	0
1	156882088	CT	0.36	0.2	0	0	0
1	156882180	AG	0.5	0.29	0	0	0
1	156882352	GA	0.5	0.3	0	0	0
1	156882653	CT	0.67	0.4	0	0	0
1	156882985	AG	0.33	0.18	0	0	0
1	156886545	GA	0.27	0.36	0	0	0
1	156887263	TC	0.38	0.32	0	0	0
1	156888111	GT	0.53	0.5	0	0	0
1	156888118	AG	0.56	0.52	0	0	0
1	156888133	AG	0.5	0.5	0	0	0
1	156888290	CG	0.29	0.33	0	0	0
1	156888343	GA	0.41	0.2	0	0	0
1	156888799	TC	0.45	0.46	0	0	0
1	156889508	AG	0.63	0.77	0	0	0
1	156889576	AG	0.7	0.38	0	0	0
1	156890023	AG	0.49	0.55	0	0	0
1	156890065	TG	0.44	0.45	0	0	0
1	156890088	TA	0.42	0.48	0	0	0
1	156890120	AG	0.47	0.5	0	0	0
1	156890303	GA	0.7	0.56	0	0	0
1	156890370	CG	0.52	0.53	0	0	0
1	156890403	GA	0.51	0.47	0.41	0	0
1	156890607	AC	0.54	0.53	0	0	0
1	156891435	AG	0.29	0.36	0	0	0
1	156891439	GA	0.31	0.36	0	0	0
1	156891446	CT	0.38	0.4	0	0	0
1	156891588	AG	0.56	0.37	0	0	0
1	156891821	TC	0.63	0.48	0	0	0
1	156891987	AG	0.51	0.54	0	0	0
1	156892662	CG	0.54	0.6	0	0	0
1	156892770	GC	0.5	0.63	0	0	0
1	156894304	AT	0.57	0.5	0	0	0
1	156894496	CA	0.36	0.71	0	0	0
1	156895002	GA	0.63	0.27	0	0	0
1	156895188	AG	0.58	0.61	0	0	0
1	156895253	CT	0.55	0.67	0	0	0
1	156895255	GT	0.5	0.68	0	0	0
1	156898197	CT	0.7	0.71	0	0	0
1	156898323	CG	0.56	0.65	0	0	0
1	156898719	CG	0.81	0.67	0	0	0
1	156898820	GT	0.22	0.33	0	0	0
1	156899351	GA	0.8	0.82	0	0	0
1	156899590	CT	0.68	0.78	0	0	0
1	156899790	GA	0.71	0.45	0	0	0
1	156899967	AT	0.67	0.59	0	0	0
1	156900068	AG	0.6	0.62	0	0	0
1	156900168	CT	0.79	0.75	0	0	0
1	156900169	AG	0.79	0.75	0	0	0
1	156900252	TC	0.87	0.89	0	0	0
1	156900288	AG	0.88	0.78	0	0	0
1	156900332	GA	0.79	0.79	0	0	0
1	156900344	AG	1	1	0.63	0	0
1	156900412	GA	0.52	0.49	0	0	0
1	156900520	CT	0.41	0.43	0.46	0	0
1	156900622	GA	0.7	0.63	0	0	0
1	156900870	GA	0.74	0.62	0	0	0
1	156900876	TC	0.74	0.67	0	0	0
1	156901007	GA	0.72	0.69	0	0	0
1	156901990	GA	0.19	0.33	0	0	0
1	156903702	CA	0.6	0.55	0	0	0
1	156903910	CA	0.57	0.52	0	0	0
1	156904024	TC	0.55	0.48	0	0	0
1	156904031	AG	0.55	0.52	0	0	0
1	156904047	CG	0.56	0.52	0	0	0
1	156904140	CT	0.11	0.18	0	0	0
1	156904283	GA	0.21	0.13	0	0	0
1	156904309	GA	0.35	0.27	0	0	0
1	156904349	TC	0.43	0.36	0	0	0
1	156904654	GC	0.29	0.17	0	0	0
1	156904658	GA	0.26	0.15	0	0	0
1	156904683	AG	0.25	0.17	0	0	0
1	156905224	AG	0.56	0.57	0	0	0
1	156905672	CT	0.58	0.56	0	0	0
1	156905702	AG	0.6	0.58	0	0.62	0
1	156905930	GT	0.44	0.38	0.49	0	0
1	156906007	CT	0.61	0.65	0	0	0
1	156907009	GC	0.6	0.59	0	0	0
1	156907508	TG	0.64	0.67	0	0	0
1	156907540	AG	0.63	0.65	0	0.65	0
1	156907667	CT	0.63	0.61	0	0	0
1	156914725	TC	0.74	0.87	0	0	0
1	156914734	AG	0.73	0.86	0	0	0
1	156914743	TC	0.25	0.14	0.24	0	0
1	156914768	AG	0.74	0.85	0	0	0
1	156914845	TC	0.26	0.34	0	0	0
1	156914896	CT	0.32	0.4	0	0	0
1	156915420	CT	0.79	0.73	0	0	0
1	156918772	CG	0.81	0.88	0	0	0
1	156918780	GC	0.81	0.9	0	0	0
1	156943999	GC	0.53	0.54	0	0	0
1	156944110	GA	0.42	0.44	0	0	0
1	156944126	CT	0.43	0.44	0	0	0
1	156944220	GA	0.55	0.51	0	0	0
1	156948419	CG	0.5	0.87	0.45	0	0
1	156959217	TG	1	1	0.52	0	0
1	156964686	CT	0.42	0.49	0	0	0
1	156969797	CG	0.35	0.37	0	0	0
1	156971393	GC	0.3	0.38	0	0	0
1	156973862	TC	0.51	0.44	0	0	0
1	156973967	CT	0.48	0.45	0	0	0
1	156973994	GA	0.44	0.54	0.41	0	0
1	157102109	CT	0.82	0.36	0.8	0	0
1	157134362	AG	0.62	0.4	0.5	0	0
1	157134385	AG	0.5	0.42	0.54	0.57	0
1	157134437	TC	0.53	0.43	0	0	0
1	157135012	TA	0.41	0.88	0	0	0
1	157136192	GC	0.4	0.5	0	0	0
1	157138524	AG	0.67	0.4	0	0	0
1	157139186	AG	0.25	0.58	0	0	0
1	157139335	CT	0.2	0.93	0	0	0
1	157139339	GA	0.19	0.94	0	0	0
1	157152057	GT	0.41	0.45	0	0	0
1	157152499	TA	0.41	0.55	0	0	0
1	157152541	AG	0.54	0.57	0	0	0
1	157152544	TC	0.51	0.54	0	0.45	0
1	157152839	CG	0.17	0.16	0	0	0
1	157153076	GC	0.45	0.48	0	0	0
1	157153218	CT	0.34	0.34	0	0	0
1	157155232	CT	0.29	0.29	0	0	0
1	157155401	GA	0.46	0.49	0	0	0
1	157156168	AG	0.52	0.53	0	0	0
1	157156424	GA	0.5	0.48	0	0	0
1	157156480	CT	0.44	0.55	0	0	0
1	157157106	AC	0.35	0.4	0	0	0
1	157157642	CG	0.29	0.42	0	0	0
1	157157648	CT	0.31	0.43	0	0	0
1	157189790	CT	0.5	0.73	0	0	0
1	157189805	CT	0.47	0.73	0	0	0
1	157210435	GC	0.7	0.31	0	0	0
1	157239003	TC	0.4	0.54	0	0	0
1	157240570	GA	0.54	0.52	0	0	0
1	157241357	TC	0.25	0.6	0	0	0
1	157246785	GT	0.5	0.36	0	0	0
1	157246857	TC	0.5	0.34	0	0	0
1	157247073	AG	0.5	0.49	0	0	0
1	157248022	TC	0.45	0.53	0	0	0
1	157253686	GA	0.62	0.48	0	0	0
1	157270128	AG	0.52	0.67	0	0	0
1	157270137	CG	0.52	0.61	0	0	0
1	157273155	TG	0.38	0.36	0	0	0
1	157273522	CT	0.37	0.37	0	0	0
1	157273631	CT	0.23	0.62	0	0	0
1	157274559	GA	0.4	0.5	0	0	0
1	157277275	TC	0.64	0.62	0	0	0
1	157278428	GA	0.19	0.34	0	0	0
1	157280610	TC	0.45	0.37	0	0	0
1	157281182	CT	0.8	0.85	0	0	0
1	157281281	GC	0.67	0.69	0	0	0
1	157281308	CT	0.75	0.71	0	0	0
1	157284603	CT	0.51	0.25	0	0	0
1	157285229	CT	0.35	0.5	0	0	0
1	157285304	GA	0.25	0.61	0	0	0
1	157285329	AG	0.69	0.35	0.45	1	0
1	157285346	GA	0.29	0.61	0	0	0
1	157285352	GT	0.23	0.65	0	0	0
1	157285361	CT	0.21	0.65	0	0	0
1	157285728	GA	0.26	0.43	0	0	0
1	157286379	TC	0.28	0.38	0	0	0
1	157289118	TC	0.39	0.28	0	0	0
1	157290535	GA	0.49	0.33	0	0	0
1	157290564	GT	0.61	0.44	0	0	0
1	157291314	CT	0.29	0.33	0	0	0
1	157291367	GA	0.31	0.34	0	0	0
1	157291375	AG	0.3	0.36	0	0	0
1	157291568	TC	0.48	0.36	0	0	0
1	157291632	GA	0.52	0.39	0	0	0
1	157291891	CT	0.5	0.35	0	0	0
1	157299878	TC	0.31	0.5	0	0	0
1	157300203	AG	0.49	0.51	0	0	0
1	157300281	CT	0.51	0.45	0	0	0
1	157300398	CT	0.39	0.5	0	0	0
1	157300634	GA	0.29	0.31	0	0	0
1	157303194	GA	0	0.53	0.5	1	0
1	157303238	TC	0.64	0.44	0	0	0
1	157304326	TC	0.88	0.71	0	0	0
1	157304406	CT	0.89	0.65	0	0	0
1	157305590	GA	0.33	0	0.47	1	0
1	157305623	CT	0.58	0.73	0	0	0
1	157305638	GC	0.47	0.62	0	0	0
1	157305647	CT	0.44	0.62	0	0	0
1	157305818	GA	0.62	0.6	0	0	0
1	157306748	CT	0.39	0.35	0	0	0
1	157377494	TC	0.3	0.73	0	0	0
1	157378862	GT	0.43	0.6	0	0	0
1	157378881	CT	0.43	0.6	0	0	0
1	157378909	AG	1	1	0	0	0
1	157379169	GA	0.48	0.62	0	0	0
1	157379253	GA	0.31	0.62	0	0	0
1	157379407	CT	0.4	0.55	0	0	0
1	157379411	CA	0.38	0.52	0	0	0
1	157379789	CG	0.5	0.68	0	0	0
1	157380112	GA	0.58	0.4	0	0	0
1	157380316	AG	0.67	0.47	0	0	0
1	157380576	TC	0.5	0.32	0	0	0
1	157380604	CT	0.48	0.32	0	0	0
1	157380862	GA	0.7	0.62	0	0	0
1	157381017	CA	0.75	0.83	0	0	0
1	157381243	GA	0	0	0.62	1	0
1	157381284	CG	0.71	0.57	0	0	0
1	157381461	GT	0.46	0.58	0	0	0
1	157381571	GA	0.43	0.4	0	0	0
1	157381601	CA	0.43	0.44	0	0	0
1	157381620	CT	0.48	0.52	0	0	0
1	157381821	CT	0.69	0.43	0	0	0
1	157382844	GA	0.06	0.09	0	0	0
1	157382863	GC	0.1	0.14	0	0	0
1	157383437	TC	0.58	0.54	0	0	0
1	157383474	AC	0.59	0.45	0	0	0
1	157383529	GA	0.59	0.44	0	0	0
1	157383705	AG	0.52	0.61	0	0	0
1	157383877	AG	0.66	0.64	0	0	0
1	157384036	GT	0.7	0.62	0	0	0
1	157384189	TC	0.55	0.54	0	0	0
1	157384849	TC	0.41	0.51	0	0	0
1	157385045	AC	0.51	0.45	0	0	0
1	157385200	TG	0.53	0.46	0	0	0
1	157385400	TC	0.45	0.5	0	0	0
1	157385492	GT	0.4	0.47	0	0	0
1	157385499	CT	0.48	0.47	0	0	0
1	157386475	GA	0.48	0.4	0	0	0
1	157387432	CA	0.44	0.4	0	0	0
1	157387434	TC	0.47	0.43	0	0	0
1	157387471	AG	0.48	0.43	0	0	0
1	157387544	AC	0.52	0.43	0	0	0
1	157391458	CG	0.38	0.27	0	0	0
1	157392363	CT	0.46	0.43	0	0	0
1	157393441	TG	0.45	0.41	0	0	0
1	157393603	CT	0.45	0.4	0	0	0
1	157393702	TC	0.47	0.47	0	0	0
1	157394278	GC	0.31	0.3	0	0	0
1	157394486	TC	0	0	0.53	0.72	0
1	157396157	GC	0.42	0.43	0	0	0
1	157484269	CT	0.45	0.39	0	0	0
1	157495604	GA	0.47	0.34	0	0	0
1	157495637	CT	0.47	0.37	0	0	0
1	157497169	CT	0.41	0.39	0	0	0
1	157497196	TC	0.43	0.41	0	0	0
1	157500076	TC	0.45	0.38	0	0	0
1	157501717	GA	0.41	0.31	0	0	0
1	157501721	GA	0.41	0.31	0	0	0
1	157501781	CG	0.37	0.35	0	0	0
1	157501784	GA	0.36	0.34	0	0	0
1	157503099	TC	0.4	0.35	0	0.48	0
1	157509625	AT	0.47	0.39	0	0	0
1	157511905	CT	0.44	0.39	0	0	0
1	157511920	CT	0.4	0.37	0	0	0
1	157512750	CT	0.53	0.46	0	0	0
1	157512762	TC	0.52	0.43	0	0	0
1	157514297	GC	0.49	0.28	0	0	0
1	157514298	CT	0.48	0.28	0	0	0
1	157514370	CA	0.41	0.35	0	0	0
1	157514398	TC	0.37	0.42	0	0.43	0
1	157514510	GA	0.34	0.35	0	0	0
1	157519932	GA	0.42	0.54	0	0	0
1	157520023	CT	0.67	0.61	0	0	0
1	157520056	GA	0.63	0.51	0	0	0
1	157520245	GA	0.59	0.57	0	0	0
1	157522728	GA	0.37	0.35	0	0	0
1	157522798	AC	0.49	0.33	0	0	0
1	157525043	CT	0.6	0.76	0	0	0
1	157525057	CT	0.55	0.74	0	0	0
1	157531700	CT	0.44	0.49	0	0	0
1	157544890	AG	0.4	0.61	0	0	0
1	157545029	CT	0.63	0.63	0	0	0
1	157545792	CT	0.47	0.54	0	0	0
1	157545900	CG	0.43	0.56	0	0	0
1	157545945	AG	0.57	0.38	0	0	0
1	157546539	AG	0.47	0.56	0	0	0
1	157547088	TC	0.68	0.58	0	0	0
1	157547095	TC	0.67	0.62	0	0	0
1	157547105	CG	0.65	0.6	0	0	0
1	157547118	TG	0.56	0.58	0	0	0
1	157547194	TC	0.64	0.46	0	0	0
1	157547627	CT	1	1	0	0	0
1	157548036	AG	0.49	0.59	0	0	0
1	157548117	AC	0.55	0.51	0	0	0
1	157548140	GA	0.52	0.48	0	0	0
1	157548167	GA	0.5	0.45	0	0	0
1	157548424	GA	0.44	0.55	0	0	0
1	157548445	TC	0.43	0.55	0	0	0
1	157548472	AG	0.35	0.58	0	0	0
1	157550271	GA	0.63	0.55	0	0	0
1	157554190	GA	0.55	0.71	0	0	0
1	157554224	TC	0.52	0.63	0	0	0
1	157554254	AG	0.51	0.61	0	0	0
1	157554340	GC	0.48	0.55	0	0	0
1	157554499	CG	0.56	0.52	0	0	0
1	157554512	CT	0.56	0.51	0	0	0
1	157554744	CT	0.35	0.33	0	0	0
1	157554911	AG	0.44	0.38	0	0	0
1	157556885	AG	0.79	0.45	0	0	0
1	157556927	TC	0.75	0.54	0	0	0
1	157556968	GA	0.83	0.54	0	0	0
1	157556972	CT	0.83	0.56	0	0	0
1	157557050	GT	0.75	0.52	0	0	0
1	157557103	GA	0.75	0.42	0	0	0
1	157557149	GC	0.71	0.35	0	0	0
1	157557265	GA	0.65	0.47	0	0	0
1	157557399	CT	0.72	0.68	0	0	0
1	157558336	TC	0.7	0.55	0	0	0
1	157558559	TG	0.69	0.6	0	0	0
1	157558763	AG	0.2	0.14	0	0	0
1	157558767	AG	0.21	0.18	0	0	0
1	157558979	AG	0.44	0.22	0	0	0
1	157559005	TG	0.26	0.14	0	0	0
1	157559106	TC	0.4	0.28	0	0	0
1	157559143	TC	0.41	0.29	0	0	0
1	157559148	AC	0.38	0.25	0	0	0
1	157559162	AG	0.46	0.26	0	0	0
1	157559392	GA	0.4	0.43	0	0	0
1	157559398	AG	0.33	0.5	0	0	0
1	157559432	CT	0.37	0.35	0	0	0
1	157559453	TC	0.48	0.38	0	0	0
1	157559465	GA	0.57	0.32	0	0	0
1	157559632	GC	0.47	0.35	0	0	0
1	157559664	AG	0.63	0.42	0	0	0
1	157559748	CT	0.64	0.45	0	0	0
1	157559953	CT	0.68	0.66	0	0	0
1	157559967	TC	0.65	0.63	0	0	0
1	157559983	AG	0.61	0.67	0	0	0
1	157560660	GA	0.46	0.52	0	0	0
1	157560782	GA	0.59	0.6	0	0	0
1	157560862	TG	0.5	0.61	0	0	0
1	157561088	TC	0.55	0.6	0	0	0
1	157561508	GT	0.68	0.45	0	0	0
1	157561558	CT	0.57	0.47	0	0	0
1	157561735	GA	0.52	0.77	0	0	0
1	157565799	CT	0.48	0.35	0	0	0
1	157567033	AG	0	0	0	0.22	0.25
1	157567038	AG	0	0	0.12	0	0.33
1	157567039	AG	0	0	0.29	0.17	0.39
1	157567095	AG	0	0	0.64	0.47	0.69
1	157569125	TC	0.33	0.43	0	0	0
1	157571046	CT	0.53	0.47	0	0	0
1	157571069	TC	0.5	0.42	0	0	0
1	157571092	AG	0.33	0.27	0	0	0
1	157571197	CT	0.55	0.19	0	0	0
1	157571257	TC	0.57	0.21	0	0	0
1	157571275	CT	0.47	0.31	0	0	0
1	157571430	AG	0.42	0.4	0	0	0
1	157571509	CT	0.4	0.48	0	0	0
1	157571605	GA	0.31	0.26	0	0	0
1	157571667	CT	0.69	0.81	0	0	0
1	157572824	CG	0.47	0.31	0	0	0
1	157577194	TC	0.39	0.45	0	0	0
1	157577344	CT	0.41	0.4	0	0	0
1	157577418	AG	0.5	0.44	0	0	0
1	157577570	GA	0.5	0.33	0	0	0
1	157577672	AC	0.44	0.53	0	0	0
1	157577694	TC	0.36	0.64	0	0	0
1	157577706	AG	0.33	0.47	0	0	0
1	157580109	GA	0.75	0.31	0	0	0
1	157580171	TG	0.72	0.33	0	0	0
1	157580286	GA	0.48	0.48	0	0	0
1	157580301	TC	0.5	0.55	0	0	0
1	157580403	AG	0.5	0.67	0	0	0
1	157581200	TC	0.19	0.39	0	0	0
1	157581300	GA	0.43	0.27	0	0.42	0
1	157581331	TC	0.45	0.31	0	0	0
1	157581357	AG	0.45	0.36	0	0	0
1	157581427	GA	0.43	0.44	0	0	0
1	157581453	CG	0.42	0.4	0	0	0
1	157581540	AG	0.3	0.31	0	0	0
1	157581548	AG	0.3	0.26	0	0	0
1	157581661	TG	0.36	0.35	0	0	0
1	157581698	AG	0.33	0.24	0	0	0
1	157582054	TC	0.25	0.65	0	0	0
1	157582061	GC	0.24	0.62	0	0	0
1	157582140	CT	0.2	0.71	0	0	0
1	157582167	CT	0.21	0.71	0	0	0
1	157582314	AG	0.41	0.44	0	0.44	0
1	157582464	CT	0.42	0.3	0	0	0
1	157582798	AG	0.42	0.45	0	0	0
1	157584314	GA	0.69	0.35	0	0	0
1	157586780	AG	0.46	0.54	0	0	0
1	157587298	CT	0.54	0.39	0	0	0
1	157587340	TC	0.49	0.4	0	0	0
1	157589628	CG	0.36	0.37	0	0	0
1	157589711	GA	0.54	0.48	0	0	0
1	157589723	CT	0.59	0.46	0	0	0
1	157589861	TC	0.57	0.51	0	0	0
1	157592136	AG	0.38	0.46	0	0	0
1	157592175	TC	0.43	0.4	0	0.59	0
1	157592274	CA	0.26	0.27	0	0	0
1	157592882	AC	0.34	0.56	0	0	0
1	157592936	GC	0.36	0.63	0	0	0
1	157592957	CG	0.31	0.57	0	0	0
1	157593077	TC	0.4	0.45	0	0	0
1	157593082	GA	0.4	0.41	0	0	0
1	157593818	GA	0.19	0.25	0	0	0
1	157593840	GA	0.15	0.15	0	0	0
1	157593844	TC	0.15	0.15	0	0	0
1	157593893	TC	0.12	0.06	0	0	0
1	157593919	AG	0.17	0.1	0	0	0
1	157594598	GA	0.28	0.23	0	0	0
1	157595478	GC	0.14	0.2	0	0	0
1	157597594	AG	0.19	0.16	0	0	0
1	157597749	CT	0.15	0.41	0	0	0
1	157597794	TC	0.36	0.38	0	0	0
1	157597807	TC	0.41	0.4	0	0	0
1	157597827	GA	0.42	0.42	0	0	0
1	157598266	CA	0.18	0.36	0	0	0
1	157598353	GA	0.29	0.39	0	0	0
1	157598755	AT	0.52	0.52	0	0	0
1	157598770	GA	0.56	0.58	0	0	0
1	157598776	AG	0.59	0.68	0	0	0
1	157598808	AG	0.62	0.58	0	0	0
1	157599239	GA	0.61	0.42	0	0	0
1	157599381	GA	0.4	0.15	0	0	0
1	157599683	TC	0.3	0.09	0	0	0
1	157599792	TC	0.21	0.15	0	0	0
1	157599809	AT	0.14	0.09	0	0	0
1	157599886	AG	0.2	0.21	0	0	0
1	157600156	AG	0.17	0.25	0	0	0
1	157602063	GC	0.36	0.41	0	0	0
1	157602190	CT	0.43	0.36	0	0	0
1	157602221	GA	0.36	0.33	0	0	0
1	157602247	CA	0	0	0.43	0.4	0
1	157602258	AT	0.37	0.36	0	0	0
1	157602299	CT	0.42	0.34	0	0	0
1	157602405	AG	0.37	0.39	0	0	0
1	157602413	AG	0.36	0.35	0	0	0
1	157602485	GA	0.29	0.32	0	0	0
1	157602518	GA	0.31	0.35	0	0	0
1	157602687	TC	0.45	0.46	0	0	0
1	157603010	CT	0	0	0.38	0.46	0
1	157603693	AG	0	0	0.35	0	0.13
1	157603744	AG	0	0.67	0.96	0.54	0.85
1	157603758	AG	0	0.4	0.25	0	0.2
1	157619032	CT	0.58	0.22	0	0	0
1	157619047	AG	0.58	0.2	0	0	0
1	157622394	CT	0.56	0.33	0	0	0
1	157624547	GA	0.62	0.64	0	0	0
1	157624609	CG	0.56	0.36	0	0	0
1	157879267	CG	0.4	0.27	0	0	0
1	157879469	GA	0.42	0.55	0	0	0
1	157879622	GC	0.42	0.46	0	0	0
1	157879628	GT	0.4	0.46	0	0	0
1	157879798	GC	0.44	0.43	0	0	0
1	157899909	TC	0.39	0.41	0	0	0
1	157909268	GA	0.37	0.39	0	0	0
1	157912181	GC	0	0	0.45	1	0
1	157912295	GA	0.57	0.49	0	0	0
1	157912693	TA	0.49	0.47	0	0	0
1	157912747	AG	0.5	0.59	0	0	0
1	157913049	CT	0.51	0.52	0	0	0
1	157913241	CT	0.53	0.55	0	0	0
1	157914381	GA	0.67	0.64	0	0	0
1	157914462	GT	0.71	0.6	0	0	0
1	157917902	GC	0.3	0.25	0	0	0
1	157941996	TC	0.53	0.64	0	0	0
1	157942284	TG	0.53	0.53	0	0	0
1	157942513	TC	0.47	0.45	0	0	0
1	157942555	TG	0.43	0.34	0	0	0
1	157942702	CT	0.57	0.53	0	0	0
1	157943996	CT	0.23	0.54	0	0	0
1	157948552	GA	0.5	0.83	0	0	0
1	157948915	GA	0.38	0.84	0	0	0
1	157949214	TC	0.5	0.77	0	0	0
1	157949225	GA	0.48	0.77	0	0	0
1	157949324	TC	0.5	0.67	0	0	0
1	157949327	GT	0.5	0.64	0	0	0
1	157949453	TA	0.5	0.6	0	0	0
1	157949493	TC	0.47	0.64	0	0	0
1	157949495	AG	0.43	0.6	0	0	0
1	157949705	GA	0.69	0.56	0	0	0
1	157950448	GA	0.3	0.69	0	0	0
1	157951922	CT	0.5	0.62	0	0	0
1	157952068	CA	0.5	0.71	0	0	0
1	157952997	TC	0.58	0.38	0	0	0
1	157953017	GT	0.7	0.4	0	0.35	0
1	157953325	GA	0.44	0.4	0.3	0.64	0
1	157953413	GA	0.51	0.44	0	0	0
1	157954571	AG	0.35	0.64	0.27	0	0
1	157954574	AG	0.38	0.64	0	0	0
1	157954575	CT	0.38	0.64	0	0	0
1	157954711	TG	0.36	0.5	0	0	0
1	157957010	TC	0.4	0	0.71	0	0
1	157959539	GT	0	0.5	0.46	0	0
1	157959958	GT	0.3	0.82	0	0	0
1	157961942	GA	0.43	0.46	0	0	0
1	157991191	CT	0.51	0.44	0	0	0
1	157991772	CT	0.47	0.5	0	0	0
1	157992788	AG	0.67	0.4	0	0	0
1	157996646	GT	0	0	0.55	0.5	0
1	157997882	AC	0.36	0.5	0	0	0
1	157997953	TC	0	0	1	1	0
1	157998035	TC	0	0	1	1	0
1	157998095	TC	0	0	1	1	0
1	157998781	GA	0	0	0.49	0.36	0
1	157999318	TC	0	0.4	1	1	0
1	157999388	GC	0.25	0.38	0	0	0
1	157999405	AG	0.3	0.43	0	0	0
1	157999907	CT	0.31	0.33	0	0	0
1	158000035	CT	0	0	0.58	0.35	0
1	158000082	AG	0.35	0.2	0	0	0
1	158000177	TG	0.2	0.22	0	0	0
1	158000393	GA	0	0	0.57	1	0
1	158000650	CT	0	0	1	1	0
1	158001461	AC	0	0.36	1	0	0
1	158001538	CT	0	0	0.49	1	0
1	158001662	AG	0.45	0.5	1	1	0
1	158001949	TC	0.47	0.49	1	1	0
1	158006041	GA	0	0	1	1	0
1	158008077	GC	0.42	0.38	0	0	0
1	158009108	GC	0	0	1	1	0
1	158010785	GC	0	0	1	1	0
1	158010803	CG	0	0	1	1	0
1	158020113	CG	0	0.25	1	0	0
1	158020342	GA	0	0	0.6	0.67	0
1	158021501	TC	0.52	0.4	0	0	0
1	158040006	AG	0	0	1	1	0
1	158041768	CT	0	0	1	1	0
1	158041819	GA	0	0	1	1	0
1	158042308	AG	0	0	1	1	0
1	158042498	CA	0	0	1	1	0
1	158043104	CG	0.48	0.52	1	1	0
1	158043864	CG	0	1	0.58	0.73	0
1	158066495	AG	0.44	0.34	1	1	0
1	158068613	TC	0.46	0.51	1	1	0
1	158320178	GC	0.48	0.65	0	0	0
1	158320524	GA	0.45	0.33	0	0	0
1	158320639	GA	0.65	0.25	0	0	0
1	158320841	AG	1	1	0	0.54	0
1	158320997	TC	1	1	0.41	0.4	0
1	158321898	CT	1	1	0	0.69	0
1	158322456	TC	1	1	1	0.13	0
1	158322457	GA	0.65	0.53	0	0	0
1	158322575	AG	1	1	0	0.23	0
1	158364546	CT	0	0	0.5	1	0
1	158366400	CT	0	0	0.39	1	0
1	158366757	CG	0	0	0.42	1	0
1	158366873	AG	0.78	0.56	0	0	0.21
1	158366879	CT	0	0	0.44	1	0
1	158367301	AG	0	0	0.47	1	0
1	158368048	CT	0	0	0.3	1	0
1	158375405	CT	0	0	0.7	1	0
1	158496374	CT	0.45	0.73	0	0.31	0
1	158558299	TC	0.56	0.52	0	0	0
1	158559213	TA	0	0.45	0	0.55	0
1	158560153	CT	0	0	0	0.7	0.52
1	158562058	AG	0	0	0.4	0.24	0
1	158566752	TC	0	0	0.46	0.55	0
1	158567595	GA	0	0	0.44	0.51	0
1	158567598	TC	0	0	0.46	0.53	0
1	158578591	GT	0.58	0.64	0	0.25	0
1	158579757	GA	0.44	0.45	0	0	0
1	158579918	CT	0.54	0.51	0	0.56	0
1	158591055	AG	0	0	0.5	0.6	0
1	158591908	TC	0	0	0.53	0.39	0
1	158598746	TC	0	0	0.45	0.51	0
1	158599687	CT	0	0	0.45	0.49	0
1	159046060	CT	0	0	0.45	0.43	0
1	159049976	GA	0	1	0	0	0.52
1	159055909	AG	1	1	0	0	0.58
1	159055976	GA	0	1	0	0	0.58
1	159059407	GA	0	1	0	0	0.45
1	159214725	AG	0	0	0	0.83	0.55
1	159219037	CG	1	1	1	1	1
1	159219039	AG	1	1	1	1	1
1	159220845	AG	0	1	0	0.5	0.32
1	159224211	AG	0.21	0	0.27	0	0.23
1	159299203	GA	0	0	0.25	0.42	0
1	159299466	CT	0	0	0.46	0.36	0
1	159299643	CT	0	0	0.61	0.4	0
1	159299746	CT	0	0	0.58	0.38	0
1	159299807	GC	0	0	0.5	0.5	0
1	159318099	GC	0	0	1	0	1
1	159319173	CT	0	0	0.55	0.64	0
1	159355659	GA	0	0	0.36	0.21	0.27
1	159355773	AC	0	0	0.73	0.75	0
1	159355957	AG	0	0	0.49	0.51	0.51
1	159365208	GA	0	0	1	1	0.4
1	159370694	AG	0	0	1	1	0.73
1	159372431	CT	0	0	1	1	0.61
1	159375297	TC	0	0	1	1	0.5
1	159375465	CT	0	0	0.49	0.52	0.48
1	159377814	GA	0	0	0	0.55	0.25
1	159379130	TC	0	0	0	1	0.32
1	159379292	TC	0	0	1	1	0.43
1	159379536	GA	1	1	0	0	0
1	159383524	CT	0	0	0.3	0.43	0
1	159383961	GA	0	0	1	1	0.2
1	159384171	TC	0	0	0.55	0.44	0
1	159386891	TC	0	0	1	1	0.54
1	159387163	AG	0	0	0.33	0.44	0.23
1	159391364	CA	0	0	0.41	0.41	0
1	159391406	AT	0	0	1	1	0.56
1	159419416	TC	0	0	1	1	0.47
1	159420473	GA	0	0	1	0	0.67
1	159432514	AG	0	0	0.61	0.39	0
1	159435269	AG	0	0	1	1	0.52
1	159449894	AG	0	0	1	1	0.5
1	159476164	GA	0	0	0.51	0.43	0
1	159513462	CT	0	0	1	0.36	0.59
1	159513621	CT	0	0	1	0.53	0.6
1	159521774	CT	0	0	1	0.58	0.36
1	159530377	AG	0	0	1	1	0.66
1	159539543	AG	0	0	1	1	0.71
1	159540550	GA	0	0	1	0.47	0.46
1	159542357	AG	0	0	1	0.59	0
1	159547951	GA	0	0	1	0	0.48
1	159549140	AG	0	0	1	1	0.62
1	159553469	GA	0	0	1	0.42	0.56
1	159595163	GA	0	0	0.51	0	0.44
1	159690152	AG	0	1	0	0	0.91
1	160017053	GA	0	0.45	0	0	0.53
1	160017089	GA	0	0.42	0	0	0.58
1	160017106	TC	0	0.5	0	0	0.56
1	160019246	AG	0	0.47	0	0.55	0.19
1	160019302	CT	0	0.47	0	0.55	0.19
1	160019352	CT	0	0.44	0	0	0.18
1	160022256	GA	0	0	0	0.77	0.63
1	160023610	CA	0	0	0	0.3	0.53
1	160035281	CA	0	0.64	0	0	0.6
1	160048610	CT	0.47	0.59	0.5	0	0
1	160452329	CT	0	0	0.49	0.58	0.55
1	160482574	AG	0	0.77	1	0	0
1	160485323	AG	0	1	0	1	1
1	160489328	AG	0.58	0.44	0	0	0.7
1	160490902	AG	0	0.12	0.12	0.16	0
1	160490917	AG	0	0.23	0.23	0.27	0.21
1	160490930	AG	0	0	0.12	0.09	0.12
1	160490952	AG	0	0.11	0.24	0.18	0.05
1	160490953	AG	0.27	0.09	0.42	0.46	0.15
1	160490957	AG	0	0.24	0.28	0.18	0.15
1	160490958	AG	0	0.33	0.36	0.52	0.21
1	160490969	AG	0	0.11	0.16	0.08	0
1	160490970	AG	0.67	0.46	0.53	0.51	0.35
1	160490985	AG	0	0.34	0.48	0.27	0.44
1	160490989	TA	0	0.12	0	0	0.3
1	160490991	TC	0	0.16	0	0	0.36
[truncated: 80,873 more rows]
