# Supplementary material for: Characterization of RNA Editome in the Mammary Gland of Yaks during the Lactation and Dry Periods
Source: Animals (Basel). 2022 Jan 16;12(2):207. doi: 10.3390/ani12020207 (PMC8773173; doi:10.3390/ani12020207)
Supplement: Supplementary file 1 [file animals-12-00207-s001.zip › Table S2.xlsx]

## Sheet: Sheet1
Chromosome	Position	Ref	Alt	Strand	Type	Gene_name
1	100174826	C	T	-	intron	NAALADL2
1	100373972	A	G	-	intron	NAALADL2
1	100374051	A	G	-	intron	NAALADL2
1	100400775	A	G	-	intron	NAALADL2
1	100400790	A	G	-	intron	NAALADL2
1	100400804	A	G	-	intron	NAALADL2
1	100400805	A	G	-	intron	NAALADL2
1	100405340	A	G	-	intron	NAALADL2
1	100411346	C	T	-	intron	NAALADL2
1	100412739	A	G	-	intron	NAALADL2
1	100412743	A	G	-	intron	NAALADL2
1	100413095	A	G	-	intron	NAALADL2
1	100413108	A	G	-	intron	NAALADL2
1	100413112	A	G	-	intron	NAALADL2
1	100413113	A	G	-	intron	NAALADL2
1	100413126	A	G	-	intron	NAALADL2
1	100413206	A	G	-	intron	NAALADL2
1	100425245	C	T	-	intron	NAALADL2
1	100427826	A	G	-	intron	NAALADL2
1	100429149	G	A	-	intron	NAALADL2
1	100430391	T	A	-	intron	NAALADL2
1	100441249	G	T	-	intron	NAALADL2
1	100445169	A	G	-	intron	NAALADL2
1	100450957	G	A	-	intron	NAALADL2
1	100454037	A	G	-	intron	NAALADL2
1	100454038	A	G	-	intron	NAALADL2
1	100454039	A	G	-	intron	NAALADL2
1	100454703	A	G	-	intron	NAALADL2
1	100454704	A	G	-	intron	NAALADL2
1	100457739	C	A	-	intron	NAALADL2
1	100458715	A	G	-	intron	NAALADL2
1	100458716	A	G	-	intron	NAALADL2
1	100459441	A	G	-	intron	NAALADL2
1	100459442	A	G	-	intron	NAALADL2
1	100459463	A	G	-	intron	NAALADL2
1	100459478	A	G	-	intron	NAALADL2
1	100463056	A	G	-	intron	NAALADL2
1	100463098	A	G	-	intron	NAALADL2
1	100463103	A	G	-	intron	NAALADL2
1	100463105	A	G	-	intron	NAALADL2
1	100463108	A	G	-	intron	NAALADL2
1	100463138	A	G	-	intron	NAALADL2
1	100463147	A	G	-	intron	NAALADL2
1	100463154	G	T	-	intron	NAALADL2
1	100466406	T	C	-	intron	NAALADL2
1	100471543	A	G	-	intron	NAALADL2
1	100475052	C	A	-	intron	NAALADL2
1	100475053	C	T	-	intron	NAALADL2
1	100477070	A	G	-	intron	NAALADL2
1	100477071	A	G	-	intron	NAALADL2
1	100477072	A	G	-	intron	NAALADL2
1	100477098	A	G	-	intron	NAALADL2
1	100477115	A	G	-	intron	NAALADL2
1	100477136	A	G	-	intron	NAALADL2
1	100477152	A	G	-	intron	NAALADL2
1	100480985	A	G	-	intron	NAALADL2
1	100480999	A	G	-	intron	NAALADL2
1	100481015	A	G	-	intron	NAALADL2
1	100482152	G	A	-	intron	NAALADL2
1	100486581	A	G	-	intron	NAALADL2
1	100486775	A	G	-	intron	NAALADL2
1	100490114	A	G	-	intron	NAALADL2
1	100490155	A	G	-	intron	NAALADL2
1	100490186	A	G	-	intron	NAALADL2
1	100490219	T	C	-	intron	NAALADL2
1	100495479	A	G	-	intron	NAALADL2
1	100497726	A	G	-	intron	NAALADL2
1	100502983	A	G	-	intron	NAALADL2
1	100502996	A	G	-	intron	NAALADL2
1	100502999	A	G	-	intron	NAALADL2
1	100503095	A	G	-	intron	NAALADL2
1	100504055	A	G	-	intron	NAALADL2
1	100504707	G	T	-	intron	NAALADL2
1	100513943	C	G	-	intron	NAALADL2
1	100517508	A	G	-	intron	NAALADL2
1	100526122	T	C	-	intron	NAALADL2
1	100529486	A	G	-	intron	NAALADL2
1	100530575	C	G	-	intron	NAALADL2
1	100533026	A	G	-	intron	NAALADL2
1	100533039	A	G	-	intron	NAALADL2
1	100533199	G	A	-	intron	NAALADL2
1	100536294	A	G	-	intron	NAALADL2
1	100536320	A	G	-	intron	NAALADL2
1	100536332	A	G	-	intron	NAALADL2
1	100536333	A	G	-	intron	NAALADL2
1	100536338	A	G	-	intron	NAALADL2
1	100536343	A	G	-	intron	NAALADL2
1	100536356	A	G	-	intron	NAALADL2
1	100536412	A	G	-	intron	NAALADL2
1	100536572	G	A	-	intron	NAALADL2
1	100537667	G	A	-	intron	NAALADL2
1	100538594	A	G	-	intron	NAALADL2
1	100538597	A	G	-	intron	NAALADL2
1	100538601	A	G	-	intron	NAALADL2
1	100538623	A	G	-	intron	NAALADL2
1	100538631	A	G	-	intron	NAALADL2
1	100538635	A	G	-	intron	NAALADL2
1	100538660	A	G	-	intron	NAALADL2
1	100538682	A	G	-	intron	NAALADL2
1	100564177	A	G	-	CDS, missense	ENSBGRG00000003433
1	100565972	A	G	-	intergenic
1	100576841	A	G	-	intergenic
1	100662260	A	G	-	intergenic
1	100856835	C	T	-	intergenic
1	100933591	A	G	-	intergenic
1	1014812	A	G	+	intergenic
1	1014822	A	G	+	intergenic
1	101532324	A	G	-	intron	NLGN1
1	101652999	A	G	-	intron	NLGN1
1	101653001	A	G	-	intron	NLGN1
1	101653004	A	G	-	intron	NLGN1
1	101653067	A	G	-	intron	NLGN1
1	101653074	A	G	-	intron	NLGN1
1	101718297	A	G	-	intron	NLGN1
1	101748938	A	G	-	intron	NLGN1
1	1020613	A	G	+	intergenic
1	103105235	A	G	+	intron	NCEH1
1	103106274	C	T	+	CDS, missense	NCEH1
1	103108328	G	A	+	intergenic
1	103236335	A	G	+	intron	TNFSF10
1	103236521	A	G	+	intron	TNFSF10
1	103236531	A	G	+	intron	TNFSF10
1	103236534	A	G	+	intron	TNFSF10
1	103236540	A	G	+	intron	TNFSF10
1	103236579	A	G	+	intron	TNFSF10
1	103237103	A	G	+	intron	TNFSF10
1	103237156	A	G	+	intron	TNFSF10
1	103237596	A	G	+	intron	TNFSF10
1	103259181	A	G	+	intergenic
1	103447743	G	A	-	intron	FNDC3B
1	103464697	A	G	-	intron	FNDC3B
1	103464723	A	G	-	intron	FNDC3B
1	103472611	A	G	-	intron	FNDC3B
1	103472751	A	G	-	intron	FNDC3B
1	103525569	A	G	-	intron	FNDC3B
1	103525612	A	G	-	intron	FNDC3B
1	103525626	A	G	-	intron	FNDC3B
1	103525627	A	G	-	intron	FNDC3B
1	103525628	A	G	-	intron	FNDC3B
1	103526084	G	A	-	intron	FNDC3B
1	103558096	A	G	-	intron	FNDC3B
1	103558106	A	G	-	intron	FNDC3B
1	103558120	A	G	-	intron	FNDC3B
1	103587796	A	G	-	intron	FNDC3B
1	103587812	A	G	-	intron	FNDC3B
1	103587822	A	G	-	intron	FNDC3B
1	103587841	A	G	-	intron	FNDC3B
1	103602649	G	A	-	intron	FNDC3B
1	103617490	A	G	-	intron	FNDC3B
1	103618536	A	G	-	intron	FNDC3B
1	103619027	C	T	-	intron	FNDC3B
1	103619241	A	G	-	intron	FNDC3B
1	103619251	A	G	-	intron	FNDC3B
1	103638233	A	G	-	intron	FNDC3B
1	103638249	A	G	-	intron	FNDC3B
1	103638365	A	G	-	intron	FNDC3B
1	103638936	A	G	-	intron	FNDC3B
1	103650556	A	C	-	intron	FNDC3B
1	103650665	A	G	-	intron	FNDC3B
1	103658870	C	T	-	intron	FNDC3B
1	103659159	A	G	-	intron	FNDC3B
1	103659171	A	G	-	intron	FNDC3B
1	103659204	A	G	-	intron	FNDC3B
1	103661074	C	T	-	intron	FNDC3B
1	103679596	A	G	-	intron	FNDC3B
1	103681729	A	G	-	intron	FNDC3B
1	103681730	A	G	-	intron	FNDC3B
1	103704714	T	C	-	intergenic
1	103711197	G	A	-	intergenic
1	103734568	G	A	-	intergenic
1	103761129	A	G	-	intergenic
1	103761490	A	G	-	intergenic
1	103763011	G	A	-	intergenic
1	103764511	A	T	-	intergenic
1	103771427	C	T	-	intergenic
1	103774804	C	T	-	intergenic
1	104032111	G	C	+	intergenic
1	104083107	A	G	+	intergenic
1	104083148	A	G	+	intergenic
1	104083149	A	G	+	intergenic
1	104084416	A	G	+	intergenic
1	104084446	A	G	+	intergenic
1	104084469	A	G	+	intergenic
1	104087069	A	G	+	intergenic
1	104087070	A	G	+	intergenic
1	104087082	A	G	+	intergenic
1	104087093	A	G	+	intergenic
1	104122239	A	G	+	intron	PLD1
1	104135001	A	G	+	intron	PLD1
1	104160962	C	T	+	CDS, synonymous	PLD1
1	104162111	A	G	+	intron	PLD1
1	104166547	G	A	+	intron	PLD1
1	104166724	A	G	+	intron	PLD1
1	104167640	C	A	+	intron	PLD1
1	104173683	A	G	+	intron	PLD1
1	104173686	A	G	+	intron	PLD1
1	104173700	A	G	+	intron	PLD1
1	104173721	A	G	+	intron	PLD1
1	104173723	A	G	+	intron	PLD1
1	104175744	G	A	+	intron	PLD1
1	104175824	A	G	+	intron	PLD1
1	104175831	A	G	+	intron	PLD1
1	104175853	A	G	+	intron	PLD1
1	104191110	G	A	+	intron	PLD1
1	104191115	C	T	+	intron	PLD1
1	104405455	G	A	+	intron	TNIK
1	104406276	C	G	+	intron	TNIK
1	104409268	A	G	+	intron	TNIK
1	104409515	T	C	+	intron	TNIK
1	104411195	A	C	+	intron	TNIK
1	104411261	G	A	+	intron	TNIK
1	104413352	T	C	+	intron	TNIK
1	104413868	T	C	+	intron	TNIK
1	104426920	A	G	+	intron	TNIK
1	104471211	A	G	+	intron	TNIK
1	104472357	T	C	+	intron	TNIK
1	104472494	A	G	+	intron	TNIK
1	104472526	A	G	+	intron	TNIK
1	104472531	A	G	+	intron	TNIK
1	104478540	T	C	+	intron	TNIK
1	104482900	G	T	+	intron	TNIK
1	104484091	A	G	+	intron	TNIK
1	104484092	A	G	+	intron	TNIK
1	104484150	A	G	+	intron	TNIK
1	104484161	A	G	+	intron	TNIK
1	104484169	A	G	+	intron	TNIK
1	104486452	A	G	+	intron	TNIK
1	104486453	A	G	+	intron	TNIK
1	104489793	C	G	+	intron	TNIK
1	104507555	A	G	+	intron	TNIK
1	104511717	A	G	+	intron	TNIK
1	104516188	A	G	+	intron	TNIK
1	104516260	A	G	+	intron	TNIK
1	104519847	A	G	+	intron	TNIK
1	104519859	A	G	+	intron	TNIK
1	104519861	A	G	+	intron	TNIK
1	104519930	A	G	+	intron	TNIK
1	104523594	A	G	+	intron	TNIK
1	104523599	A	G	+	intron	TNIK
1	104526030	A	G	+	intron	TNIK
1	104595416	A	G	+	intron	TNIK
1	104598588	A	G	+	intron	TNIK
1	104600834	A	G	+	intron	TNIK
1	104600837	A	G	+	intron	TNIK
1	104600842	A	G	+	intron	TNIK
1	104600896	A	G	+	intron	TNIK
1	104601469	A	G	+	intron	TNIK
1	104601511	A	G	+	intron	TNIK
1	10466134	A	G	+	intron	ROBO1
1	10466204	A	G	+	intron	ROBO1
1	104685836	G	A	+	intron	TNIK
1	104694084	C	G	+	intron	TNIK
1	104697778	A	G	+	intron	TNIK
1	104764453	T	C	+	CDS, synonymous	TNIK
1	104796581	C	T	+	CDS, synonymous	TNIK
1	104802785	G	C	+	intron	TNIK
1	104802786	C	A	+	intron	TNIK
1	104803782	A	T	+	intron	TNIK
1	104806264	A	G	+	intron	TNIK
1	104806281	A	G	+	intron	TNIK
1	104807853	C	A	+	intron	TNIK
1	104808871	G	A	+	intron	TNIK
1	104829046	C	T	+	intergenic
1	10493136	A	G	+	intron	ROBO1
1	10494226	A	G	+	intron	ROBO1
1	10494287	A	G	+	intron	ROBO1
1	10495742	A	G	+	intron	ROBO1
1	105494262	A	G	-	intron	SKIL
1	105499658	G	A	-	intron	SKIL
1	105499708	A	G	-	intron	SKIL
1	105499750	C	G	-	intron	SKIL
1	105509153	A	G	-	intron	SKIL
1	105513801	C	T	-	intergenic
1	105513874	C	T	-	intergenic
1	105560460	T	C	-	intergenic
1	105566427	C	T	-	intron	PRKCI
1	105567947	C	T	-	CDS, synonymous	PRKCI
1	105580820	A	T	-	CDS, synonymous	PRKCI
1	105582636	A	G	-	intron	PRKCI
1	105582649	A	G	-	intron	PRKCI
1	105582723	C	T	-	intron	PRKCI
1	105616656	C	T	-	intron	PRKCI
1	105672253	A	C	+	intron	PHC3
1	105673106	G	T	+	intergenic
1	105681095	A	G	+	intergenic
1	105681475	G	A	+	intergenic
1	105682921	A	G	+	intergenic
1	105686129	A	G	+	intron	PHC3
1	105695954	G	T	+	intron	PHC3
1	105702159	A	G	+	intergenic
1	105716893	G	A	+	intron	PHC3
1	105724857	G	T	+	intron	PHC3
1	105728266	T	A	+	intron	PHC3
1	105749289	C	G	+	intron	PHC3
1	105754090	G	A	+	intergenic
1	105818918	T	C	+	CDS, missense	ENSBGRG00000006873
1	105874948	G	A	-	intergenic
1	105876322	A	G	-	intergenic
1	105881992	A	G	-	intron	SEC62
1	105909124	G	A	-	intron	SEC62
1	105911965	C	G	-	intron	SEC62
1	106110190	G	C	-	CDS, missense	MYNN
1	106119221	T	C	-	CDS, synonymous	MYNN
1	106125425	T	C	-	intron	MYNN
1	106126930	A	T	-	intergenic
1	106573833	A	G	+	intron	MECOM
1	108058241	A	G	+	intron	GOLIM4
1	108064158	G	C	+	intron	GOLIM4
1	108065304	A	G	+	intron	GOLIM4
1	108065386	A	G	+	intron	GOLIM4
1	108069815	T	C	+	intron	GOLIM4
1	108090570	A	G	+	intron	GOLIM4
1	108090571	A	G	+	intron	GOLIM4
1	108090685	A	G	+	intron	GOLIM4
1	108097173	C	T	+	intron	GOLIM4
1	108102146	A	G	+	intron	GOLIM4
1	108102210	A	G	+	intron	GOLIM4
1	108113727	C	G	+	intron	GOLIM4
1	108129715	G	T	+	intron	GOLIM4
1	108130743	G	T	+	intron	GOLIM4
1	108482550	A	G	+	intron	PDCD10
1	108486678	A	G	+	intron	PDCD10
1	108514601	A	C	+	intron	PDCD10
1	108523219	A	G	+	intron	PDCD10
1	108525833	A	G	+	intron	PDCD10
1	115191288	G	T	-	intergenic
1	115502614	A	G	-	intron	NMD3
1	115502618	A	G	-	intron	NMD3
1	115504346	A	G	-	intergenic
1	115533562	A	G	-	intron	NMD3
1	115533575	A	G	-	intron	NMD3
1	115533580	A	G	-	intron	NMD3
1	115762951	C	T	+	intergenic
1	115786463	T	C	-	intergenic
1	115787224	T	C	-	intergenic
1	115787332	A	G	-	intergenic
1	116092770	A	G	-	intron	PPM1L
1	116131237	A	G	-	intron	PPM1L
1	116223618	C	T	-	CDS, synonymous	ENSBGRG00000011861
1	116223759	T	G	-	CDS, synonymous	ENSBGRG00000011861
1	116223836	T	G	-	CDS, missense	ENSBGRG00000011861
1	116223845	G	C	-	CDS, missense	ENSBGRG00000011861
1	116224009	A	G	-	CDS, missense	ENSBGRG00000011861
1	116224070	T	C	-	CDS, missense	ENSBGRG00000011861
1	116224071	C	T	-	CDS, synonymous	ENSBGRG00000011861
1	116224115	A	G	-	CDS, missense	ENSBGRG00000011861
1	116366893	A	G	+	intron	KPNA4
1	116372796	A	G	+	intron	KPNA4
1	116372797	A	G	+	intron	KPNA4
1	116373162	G	A	+	intron	KPNA4
1	116374578	G	C	+	intron	KPNA4
1	116409132	T	C	+	intergenic
1	116413853	C	A	+	intergenic
1	116420179	A	G	+	intron	KPNA4
1	116433648	A	G	+	intergenic
1	116433663	A	G	+	intergenic
1	116884053	A	G	+	intron	ENSBGRG00000013199
1	118455600	A	G	+	intergenic
1	118455652	G	A	+	intergenic
1	118461882	C	A	+	intron	RARRES1
1	118461901	T	C	+	intron	RARRES1
1	118461923	G	C	+	intron	RARRES1
1	118468727	A	G	+	intron	RARRES1
1	118468728	A	G	+	intron	RARRES1
1	118470773	A	G	+	intron	RARRES1
1	118470854	A	G	+	intron	RARRES1
1	118470869	A	G	+	intron	RARRES1
1	118470880	A	G	+	intron	RARRES1
1	118470907	A	G	+	intron	RARRES1
1	118470923	A	G	+	intron	RARRES1
1	118484450	G	A	+	intron	RARRES1
1	118498099	A	G	+	intron	RARRES1
1	118498419	A	G	+	intron	RARRES1
1	118501368	A	G	+	intron	RARRES1
1	118506423	C	T	+	intron	RARRES1
1	118744982	G	A	+	CDS, synonymous	ENSBGRG00000015623
1	118744989	T	C	+	CDS, missense	ENSBGRG00000015623
1	118745039	C	T	+	CDS, synonymous	ENSBGRG00000015623
1	119020340	G	A	+	intron	RSRC1
1	11920945	C	T	-	intron	ROBO2
1	11928966	A	G	-	intron	ROBO2
1	11933996	A	G	-	intron	ROBO2
1	11937695	A	G	-	intron	ROBO2
1	119904330	A	G	-	intron	VEPH1
1	12005218	G	A	-	CDS, synonymous	ROBO2
1	120217641	T	C	-	intergenic
1	120220274	G	C	+	intron	CCNL1
1	120225425	C	T	+	intron	CCNL1
1	120227319	A	G	+	intron	CCNL1
1	120950836	A	G	+	intron	SSR3
1	120956937	C	T	+	intron	SSR3
1	120959940	A	G	+	intergenic
1	120959947	A	G	+	intergenic
1	120959949	A	G	+	intergenic
1	120959954	A	G	+	intergenic
1	12166878	A	G	-	intron	ROBO2
1	121722067	A	G	-	intron	GMPS
1	121722078	A	G	-	intron	GMPS
1	121843838	A	G	+	intergenic
1	121843864	A	G	+	intergenic
1	121845179	A	G	+	intergenic
1	121845184	A	G	+	intergenic
1	12204912	A	G	-	intron	ROBO2
1	12204920	A	G	-	intron	ROBO2
1	12228080	A	G	-	intron	ROBO2
1	12228098	A	G	-	intron	ROBO2
1	12228103	A	G	-	intron	ROBO2
1	122459111	C	T	-	intergenic
1	122562355	A	G	-	intron	MME
1	12272871	A	G	-	intron	ROBO2
1	12313289	A	G	-	intron	ROBO2
1	123404628	T	C	+	intergenic
1	123404797	G	A	+	intergenic
1	123406183	T	G	+	intergenic
1	123408836	A	G	+	intron	DHX36
1	12340888	A	G	-	intron	ROBO2
1	123416322	G	A	+	intron	DHX36
1	123424477	G	A	+	intron	DHX36
1	12345757	A	G	-	intron	ROBO2
1	12345765	A	G	-	intron	ROBO2
1	123469553	T	C	-	intergenic
1	123469952	G	A	-	intergenic
1	12349143	A	G	-	intron	ROBO2
1	12349161	A	G	-	intron	ROBO2
1	12354305	A	G	-	intron	ROBO2
1	12356157	A	G	-	intron	ROBO2
1	12362693	A	G	-	intron	ROBO2
1	12383462	A	G	-	intron	ROBO2
1	12383804	A	G	-	intron	ROBO2
1	12383805	A	G	-	intron	ROBO2
1	12383871	T	C	-	intron	ROBO2
1	12384268	A	G	-	intron	ROBO2
1	12384269	A	G	-	intron	ROBO2
1	12429526	A	G	-	intron	ROBO2
1	12437781	T	C	-	intron	ROBO2
1	12448686	A	G	-	intron	ROBO2
1	12500209	A	G	-	intron	ROBO2
1	12500305	A	G	-	intron	ROBO2
1	12501607	A	G	-	intron	ROBO2
1	12501615	A	G	-	intron	ROBO2
1	12501617	A	G	-	intron	ROBO2
1	12501815	G	A	-	intron	ROBO2
1	12506548	A	G	-	intron	ROBO2
1	12506815	A	G	-	intron	ROBO2
1	12506819	A	G	-	intron	ROBO2
1	12528928	G	A	-	intron	ROBO2
1	12528971	A	G	-	intron	ROBO2
1	12529084	A	G	-	intron	ROBO2
1	125356932	A	G	-	intergenic
1	125356952	A	G	-	intergenic
1	125356958	A	G	-	intergenic
1	125357011	A	G	-	intergenic
1	125357054	A	G	-	intergenic
1	125357055	A	G	-	intergenic
1	125357518	A	G	-	intergenic
1	125357555	A	G	-	intergenic
1	125357621	A	G	-	intergenic
1	125357681	A	G	-	intergenic
1	12535831	A	G	-	intron	ROBO2
1	12535834	A	G	-	intron	ROBO2
1	12535954	A	G	-	intron	ROBO2
1	12535956	A	G	-	intron	ROBO2
1	12536546	A	G	-	intron	ROBO2
1	12539150	A	G	-	intron	ROBO2
1	12539970	A	G	-	intron	ROBO2
1	125407809	A	G	-	intergenic
1	125408095	A	G	-	intergenic
1	125414899	A	G	-	intergenic
1	125414904	A	G	-	intergenic
1	125414915	A	G	-	intergenic
1	125414955	A	G	-	intergenic
1	125414956	A	G	-	intergenic
1	125415620	A	G	-	intergenic
1	125437528	A	G	-	intergenic
1	12551784	A	G	-	intron	ROBO2
1	125573285	G	A	-	intergenic
1	125618088	A	G	-	intron	MBNL1
1	125643242	A	G	-	intron	MBNL1
1	125643367	A	G	-	intron	MBNL1
1	125643899	A	G	-	intron	MBNL1
1	125643904	A	G	-	intron	MBNL1
1	125643917	A	G	-	intron	MBNL1
1	125665256	A	G	-	intron	MBNL1
1	125665321	A	G	-	intron	MBNL1
1	125665349	A	G	-	intron	MBNL1
1	125665475	C	T	-	intron	MBNL1
1	125665478	C	G	-	intron	MBNL1
1	125670663	C	T	-	intron	MBNL1
1	125671171	A	G	-	intron	MBNL1
1	125671179	A	G	-	intron	MBNL1
1	125675845	A	C	-	intron	MBNL1
1	125676527	A	G	-	intron	MBNL1
1	125677606	A	G	-	intron	MBNL1
1	125677700	A	G	-	intron	MBNL1
1	125677770	A	G	-	intron	MBNL1
1	125678437	A	G	-	intron	MBNL1
1	125678893	A	G	-	intron	MBNL1
1	125678895	A	G	-	intron	MBNL1
1	125678898	A	G	-	intron	MBNL1
1	125678899	A	G	-	intron	MBNL1
1	125678903	A	G	-	intron	MBNL1
1	125689275	A	T	-	intron	MBNL1
1	125701187	A	G	-	intron	MBNL1
1	125704729	C	A	-	intron	MBNL1
1	125704731	G	A	-	intron	MBNL1
1	125720956	A	G	-	intron	MBNL1
1	125723355	A	G	-	intron	MBNL1
1	125725640	A	G	-	intron	MBNL1
1	125729805	G	C	-	intron	MBNL1
1	125733210	C	T	-	intron	MBNL1
1	125733289	A	G	-	intron	MBNL1
1	125733291	A	G	-	intron	MBNL1
1	125733318	A	G	-	intron	MBNL1
1	125733320	A	G	-	intron	MBNL1
1	125733356	A	G	-	intron	MBNL1
1	125733360	A	G	-	intron	MBNL1
1	125739162	A	G	-	intron	MBNL1
1	125739168	A	G	-	intron	MBNL1
1	125739169	A	G	-	intron	MBNL1
1	125739173	A	G	-	intron	MBNL1
1	125739212	G	A	-	intron	MBNL1
1	125744512	G	C	-	intron	MBNL1
1	125746199	A	C	-	intron	MBNL1
1	125746480	A	G	-	intron	MBNL1
1	125760126	A	G	-	intergenic
1	125760138	A	G	-	intergenic
1	125760311	A	G	-	intergenic
1	125760313	A	G	-	intergenic
1	125764618	A	G	-	intergenic
1	125770963	A	G	-	intergenic
1	125770976	A	G	-	intergenic
1	125770990	A	G	-	intergenic
1	125771827	A	G	-	intergenic
1	125771832	A	G	-	intergenic
1	125771843	A	G	-	intergenic
1	125771872	A	G	-	intergenic
1	125771885	A	G	-	intergenic
1	125808665	C	T	-	intergenic
1	12614602	A	G	-	intron	ROBO2
1	127009956	T	C	+	CDS, synonymous	IGSF10
1	127068015	A	G	+	intron	MED12L
1	127104659	A	G	+	intron	MED12L
1	127197539	A	G	+	intron	MED12L
1	127203065	T	C	+	intron	MED12L
1	127960480	A	G	-	intergenic
1	128022978	A	G	-	intron	EIF2A
1	128028263	A	G	-	intron	EIF2A
1	128043597	A	G	-	intergenic
1	128055586	T	C	+	intergenic
1	128135051	G	A	-	intergenic
1	128151114	C	G	-	intron	TSC22D2
1	128168255	C	T	-	intron	TSC22D2
1	128169541	A	G	-	intron	TSC22D2
1	128169568	A	G	-	intron	TSC22D2
1	128169573	A	G	-	intron	TSC22D2
1	128169881	T	G	-	intron	TSC22D2
1	128172837	A	G	-	intron	TSC22D2
1	128172846	A	G	-	intron	TSC22D2
1	128176578	G	A	-	intron	TSC22D2
1	128178204	C	T	-	intron	TSC22D2
1	128185293	C	G	-	intron	TSC22D2
1	128760649	C	T	-	intron	RNF13
1	128807687	C	G	-	intron	RNF13
1	128809095	T	C	-	intron	RNF13
1	128817641	A	G	-	intron	RNF13
1	128817645	A	G	-	intron	RNF13
1	128817666	A	G	-	intron	RNF13
1	128817681	A	G	-	intron	RNF13
1	128817682	A	G	-	intron	RNF13
1	128818320	A	G	-	intron	RNF13
1	128818334	A	G	-	intron	RNF13
1	128827094	G	C	-	intron	RNF13
1	128829043	A	G	-	intron	RNF13
1	128829046	A	G	-	intron	RNF13
1	128829075	A	G	-	intron	RNF13
1	128841825	G	A	-	intron	RNF13
1	128845032	A	G	-	intron	RNF13
1	128943332	T	C	+	intergenic
1	128943586	C	T	+	intergenic
1	129031805	T	C	+	intron	WWTR1
1	129032737	A	G	+	intron	WWTR1
1	129033666	T	C	+	intron	WWTR1
1	129048045	C	G	+	intron	WWTR1
1	129050761	G	A	+	intron	WWTR1
1	129055886	T	G	+	intron	WWTR1
1	129056890	G	A	+	intron	WWTR1
1	129067484	A	G	+	intron	WWTR1
1	129068986	A	G	+	intron	WWTR1
1	129069783	A	G	+	intron	WWTR1
1	129077083	G	A	+	intron	WWTR1
1	129077275	A	G	+	intron	WWTR1
1	129078116	G	C	+	intron	WWTR1
1	129083104	A	G	+	intron	WWTR1
1	129083223	T	C	+	intron	WWTR1
1	129083277	G	A	+	intron	WWTR1
1	129083377	C	G	+	intron	WWTR1
1	129083761	A	G	+	intron	WWTR1
1	129083781	A	G	+	intron	WWTR1
1	129083879	G	A	+	intron	WWTR1
1	129084032	A	G	+	intron	WWTR1
1	129084038	A	G	+	intron	WWTR1
1	129084039	A	G	+	intron	WWTR1
1	129084040	A	G	+	intron	WWTR1
1	129084112	A	G	+	intron	WWTR1
1	129084125	C	T	+	intron	WWTR1
1	129084329	C	T	+	intron	WWTR1
1	129084358	C	T	+	intron	WWTR1
1	129084383	G	A	+	intron	WWTR1
1	129084776	A	G	+	intron	WWTR1
1	129084790	A	G	+	intron	WWTR1
1	129086258	T	A	+	intron	WWTR1
1	129089307	A	G	+	intron	WWTR1
1	129089379	A	G	+	intron	WWTR1
1	129096142	A	C	+	intron	WWTR1
1	129096608	G	A	+	intron	WWTR1
1	129100724	A	G	+	intron	WWTR1
1	129100806	A	G	+	intron	WWTR1
1	129100807	A	G	+	intron	WWTR1
1	129111763	A	G	+	intron	WWTR1
1	129111788	A	G	+	intron	WWTR1
1	129111839	A	G	+	intron	WWTR1
1	129120861	T	C	+	intron	WWTR1
1	129121432	T	C	+	intron	WWTR1
1	129125159	A	G	+	intron	WWTR1
1	129125660	A	G	+	intron	WWTR1
1	129125683	A	G	+	intron	WWTR1
1	129134810	A	G	+	intron	WWTR1
1	129134850	A	G	+	intron	WWTR1
1	129135152	A	G	+	intron	WWTR1
1	129136502	A	G	+	intron	WWTR1
1	129136525	A	G	+	intron	WWTR1
1	129136528	A	G	+	intron	WWTR1
1	129136551	A	G	+	intron	WWTR1
1	129136577	A	G	+	intron	WWTR1
1	129137418	A	G	+	intron	WWTR1
1	129137424	A	G	+	intron	WWTR1
1	129137439	A	G	+	intron	WWTR1
1	129137441	A	G	+	intron	WWTR1
1	129181058	A	G	+	intron	WWTR1
1	129187261	A	G	+	intron	WWTR1
1	129188244	G	A	+	intron	WWTR1
1	129189739	A	C	+	intron	WWTR1
1	129194171	G	A	+	intron	WWTR1
1	129194196	T	C	+	intron	WWTR1
1	129197639	A	G	+	intron	WWTR1
1	129197678	A	G	+	intron	WWTR1
1	129197681	A	C	+	intron	WWTR1
1	129197699	A	G	+	intron	WWTR1
1	129199711	C	G	+	intron	WWTR1
1	129200760	A	T	+	intron	WWTR1
1	129200802	C	T	+	intron	WWTR1
1	129200882	A	G	+	intron	WWTR1
1	129206599	C	T	+	intergenic
1	129207913	A	C	+	intergenic
1	129208875	C	A	+	intergenic
1	129402766	C	G	+	intergenic
1	129403145	C	G	+	intergenic
1	129454241	A	C	+	intron	TM4SF18
1	129572436	T	C	+	CDS, synonymous	CP
1	129572442	C	T	+	CDS, synonymous	CP
1	129597502	G	A	+	CDS, synonymous	CP
1	129603463	T	C	+	CDS, synonymous	CP
1	129612908	A	G	-	intergenic
1	129612910	A	G	-	intergenic
1	129612913	A	G	-	intergenic
1	129617618	G	T	-	3UTR	HPS3
1	129617811	A	G	-	3UTR	HPS3
1	129617812	A	G	-	3UTR	HPS3
1	129617882	G	C	-	3UTR	HPS3
1	129621671	G	A	-	intergenic
1	129621703	C	T	-	intergenic
1	129621915	G	C	-	intergenic
1	129624586	G	A	-	intergenic
1	129625369	C	T	-	intron	HPS3
1	129632528	G	A	-	intron	HPS3
1	129635005	T	C	-	intron	HPS3
1	129635203	T	C	-	intron	HPS3
1	129635300	G	A	-	intron	HPS3
1	129636804	C	T	-	intron	HPS3
1	129637273	A	G	-	intron	HPS3
1	129637390	A	G	-	intron	HPS3
1	129637405	A	G	-	intron	HPS3
1	129641031	A	T	-	intron	HPS3
1	129733744	A	G	+	intron	HLTF
1	129774758	A	G	-	intron	GYG1
1	130162937	A	G	-	intergenic
1	132793044	A	G	+	intron	ENSBGRG00000020009
1	133097360	A	G	+	intron	ENSBGRG00000020343
1	133098860	A	G	+	intron	ENSBGRG00000020343
1	133105993	A	G	+	intron	ENSBGRG00000020343
1	133106009	A	G	+	intron	ENSBGRG00000020343
1	133106015	A	G	+	intron	ENSBGRG00000020343
1	133106034	G	A	+	intron	ENSBGRG00000020343
1	133106060	A	G	+	intron	ENSBGRG00000020343
1	133106064	A	G	+	intron	ENSBGRG00000020343
1	133106080	A	G	+	intron	ENSBGRG00000020343
1	133107054	A	G	+	intron	ENSBGRG00000020343
1	133107059	A	G	+	intron	ENSBGRG00000020343
1	133107138	A	G	+	intron	ENSBGRG00000020343
1	133107510	T	C	+	intron	ENSBGRG00000020343
1	133112310	A	G	+	intron	ENSBGRG00000020343
1	133112359	A	G	+	intron	ENSBGRG00000020343
1	133112401	A	G	+	intron	ENSBGRG00000020343
1	133112448	A	G	+	intron	ENSBGRG00000020343
1	133115350	C	G	+	intergenic
1	133131064	T	C	+	intron	ENSBGRG00000020343
1	133131096	T	C	+	intron	ENSBGRG00000020343
1	133131751	C	T	+	intron	ENSBGRG00000020343
1	133131768	C	T	+	intron	ENSBGRG00000020343
1	133132802	T	C	+	CDS, synonymous	ENSBGRG00000020343
1	133136594	G	A	+	CDS, missense	ENSBGRG00000020343
1	135949820	A	G	-	intron	DIPK2A
1	136205414	A	G	+	intron	SLC9A9
1	136206849	T	C	+	intron	SLC9A9
1	136207869	C	A	+	intron	SLC9A9
1	136208107	A	G	+	intron	SLC9A9
1	136222602	C	T	+	intron	SLC9A9
1	136226997	A	G	+	intron	SLC9A9
1	136227080	A	G	+	intron	SLC9A9
1	136235482	A	G	+	intron	SLC9A9
1	136235487	A	G	+	intron	SLC9A9
1	136236992	A	G	+	intron	SLC9A9
1	136237002	A	G	+	intron	SLC9A9
1	136237011	A	G	+	intron	SLC9A9
1	136237056	A	G	+	intron	SLC9A9
1	136240488	A	G	+	intron	SLC9A9
1	136240516	A	G	+	intron	SLC9A9
1	136242142	G	A	+	intron	SLC9A9
1	136243080	A	G	+	intron	SLC9A9
1	136243081	A	G	+	intron	SLC9A9
1	136287339	A	G	+	intron	SLC9A9
1	136292868	T	C	+	intron	SLC9A9
1	136292981	A	G	+	intron	SLC9A9
1	136293010	A	G	+	intron	SLC9A9
1	136293138	A	G	+	intron	SLC9A9
1	136333310	A	C	+	intron	SLC9A9
1	136338248	A	G	+	intron	SLC9A9
1	136388760	G	C	+	intron	SLC9A9
1	136409464	A	G	+	intron	SLC9A9
1	136421573	G	A	+	intron	SLC9A9
1	136429524	A	G	+	intron	SLC9A9
1	136429615	A	G	+	intron	SLC9A9
1	136440957	A	G	+	intron	SLC9A9
1	136442063	A	G	+	intron	SLC9A9
1	136442066	A	G	+	intron	SLC9A9
1	136442073	A	G	+	intron	SLC9A9
1	136442121	A	G	+	intron	SLC9A9
1	136442134	A	G	+	intron	SLC9A9
1	136442160	A	G	+	intron	SLC9A9
1	136535191	A	G	+	intron	SLC9A9
1	136535195	A	G	+	intron	SLC9A9
1	136535254	A	G	+	intron	SLC9A9
1	136566602	A	G	+	intron	SLC9A9
1	136630684	G	C	+	intron	SLC9A9
1	136678520	A	G	+	intron	SLC9A9
1	136678583	A	G	+	intron	SLC9A9
1	136743913	A	G	+	intron	SLC9A9
1	136746923	C	T	+	intron	SLC9A9
1	136770255	C	G	+	intron	SLC9A9
1	136780947	A	G	+	intron	SLC9A9
1	136780984	A	G	+	intron	SLC9A9
1	136785567	G	A	+	intron	SLC9A9
1	137063430	C	A	-	intergenic
1	137150397	A	G	-	intron	U2SURP
1	137159662	T	C	-	intron	U2SURP
1	137161791	T	G	-	splice	U2SURP
1	137161793	C	G	-	splice	U2SURP
1	137344533	A	G	-	intergenic
1	137344546	C	T	-	intergenic
1	137492862	A	G	-	intron	TRPC1
1	137505905	A	G	-	intron	TRPC1
1	137510541	C	T	-	intron	TRPC1
1	137518508	A	G	+	intron	TRPC1
1	137719397	G	T	+	intergenic
1	137750027	A	G	+	intron	ATR
1	137966056	A	G	+	intron	XRN1
1	137969677	G	A	+	intergenic
1	137970601	C	G	+	intergenic
1	138020417	G	A	+	intron	GK5
1	138028425	A	G	+	intron	GK5
1	138029417	A	G	+	intron	GK5
1	138029740	A	G	+	intron	GK5
1	138029744	A	G	+	intron	GK5
1	138029818	A	G	+	intron	GK5
1	138036426	A	G	+	intron	GK5
1	138043319	A	G	+	intron	GK5
1	138044002	A	G	+	intron	GK5
1	138047551	T	C	+	intron	GK5
1	138047642	A	G	+	intron	GK5
1	138050501	G	A	+	intron	GK5
1	138052714	A	G	+	intron	GK5
1	138059644	A	G	+	intron	GK5
1	138059648	A	G	+	intron	GK5
1	138060209	A	G	+	intron	GK5
1	138060236	A	G	+	intron	GK5
1	138060246	A	G	+	intron	GK5
1	138060280	A	G	+	intron	GK5
1	138060285	A	G	+	intron	GK5
1	138060309	A	G	+	intron	GK5
1	138078908	A	G	+	intron	GK5
1	138078924	A	G	+	intron	GK5
1	138082134	A	G	+	intron	GK5
1	138086124	G	A	+	intron	GK5
1	138086126	G	A	+	intron	GK5
1	138241074	G	T	+	intron	TFDP2
1	138315655	G	A	+	intron	TFDP2
1	138328047	C	T	+	intergenic
1	138328287	T	C	+	intergenic
1	138329149	A	G	+	intergenic
1	138329351	C	T	+	intergenic
1	138330045	C	T	+	intergenic
1	138330080	T	C	+	intergenic
1	138330881	T	C	+	intergenic
1	138331275	A	G	+	intergenic
1	138331444	C	T	+	intergenic
1	138332259	C	T	+	intergenic
1	138332544	G	A	+	intergenic
1	138332546	A	G	+	intergenic
1	138379145	A	G	-	intron	ATP1B3
1	138703949	A	G	-	intron	RASA2
1	138703954	A	G	-	intron	RASA2
1	138703955	A	G	-	intron	RASA2
1	138704025	A	G	-	intron	RASA2
1	138704040	A	G	-	intron	RASA2
1	138896687	G	A	-	intron	ZBTB38
1	138928501	A	G	-	intron	ZBTB38
1	138928518	T	C	-	intron	ZBTB38
1	138941421	A	G	-	intron	ZBTB38
1	138941425	A	G	-	intron	ZBTB38
1	138941426	A	G	-	intron	ZBTB38
1	138941436	A	G	-	intron	ZBTB38
1	138941437	A	G	-	intron	ZBTB38
1	138941438	A	G	-	intron	ZBTB38
1	138941499	A	G	-	intron	ZBTB38
1	138941501	A	G	-	intron	ZBTB38
1	138945260	A	G	-	intergenic
1	138971201	A	G	-	intergenic
1	138971590	A	G	-	intergenic
1	138971591	A	G	-	intergenic
1	139034451	A	G	-	intergenic
1	139037900	A	G	-	intergenic
1	139042316	G	A	-	intergenic
1	139457165	T	G	-	intergenic
1	139467946	A	G	-	intron	SLC25A36
1	139467948	A	G	-	intron	SLC25A36
1	139467955	C	T	-	intron	SLC25A36
1	139468031	A	G	-	intron	SLC25A36
1	139468073	A	G	-	intron	SLC25A36
1	139468080	A	G	-	intron	SLC25A36
1	139471959	C	A	-	intron	SLC25A36
1	139481171	A	G	-	intron	SLC25A36
1	141138641	C	A	+	CDS, stop_gained	NMNAT3
1	141139935	G	A	+	intron	NMNAT3
1	141144707	C	T	+	intergenic
1	141144782	A	T	+	intergenic
1	141145005	C	A	+	intergenic
1	141147160	C	T	+	intron	NMNAT3
1	141149076	G	C	+	intron	NMNAT3
1	141150356	G	A	+	intron	NMNAT3
1	141355613	A	G	+	intergenic
1	141355705	A	G	+	intergenic
1	141355709	A	G	+	intergenic
1	141357120	T	G	+	intergenic
1	141357160	G	A	+	intergenic
1	141357315	C	T	+	intergenic
1	141362596	A	G	-	CDS, synonymous	MRPS22
1	142105298	C	T	+	intron	PIK3CB
1	142129440	T	G	+	intron	PIK3CB
1	142133200	A	G	+	intron	PIK3CB
1	142133209	T	C	+	intron	PIK3CB
1	142133209	T	C	+	intron	PIK3CB
1	142166019	G	A	+	intergenic
1	142199621	A	G	-	intergenic
1	142261105	C	T	+	intron	CEP70
1	142261232	A	G	+	intron	CEP70
1	142261263	A	G	+	intron	CEP70
1	142274210	C	T	+	intron	CEP70
1	142274560	C	T	+	intron	CEP70
1	142323910	T	C	-	intron	ESYT3
1	142424072	A	G	-	intergenic
1	142424883	C	G	-	intergenic
1	142470123	T	C	-	CDS, synonymous	MRAS
1	142480210	C	A	+	intron	MRAS
1	142565695	C	G	-	intergenic
1	142604920	A	G	-	intron	ARMC8
1	142604932	A	G	-	intron	ARMC8
1	142605027	A	G	-	intron	ARMC8
1	142605040	A	G	-	intron	ARMC8
1	142615887	A	C	-	intron	ARMC8
1	142626514	A	G	-	intron	ARMC8
1	142626543	A	G	-	intron	ARMC8
1	142646755	A	G	-	intron	ARMC8
1	142646765	A	G	-	intron	ARMC8
1	142646912	A	G	-	intron	ARMC8
1	142650487	A	G	-	intron	ARMC8
1	142651256	A	G	-	intron	ARMC8
1	142669460	A	G	-	intron	ARMC8
1	142669545	A	G	-	intron	ARMC8
1	142669557	A	G	-	intron	ARMC8
1	142669593	A	G	-	intron	ARMC8
1	142834142	G	A	+	CDS, missense	DZIP1L
1	142837713	C	T	+	intergenic
1	144096888	C	A	-	intron	NCK1
1	144115486	G	A	-	intron	NCK1
1	144125294	G	C	-	splice	NCK1
1	144146876	A	T	-	intergenic
1	144150370	T	C	-	intergenic
1	144154167	T	G	-	intergenic
1	144158501	A	G	-	intergenic
1	144158511	A	G	-	intergenic
1	144158514	A	G	-	intergenic
1	144158529	A	G	-	intergenic
1	144158530	A	G	-	intergenic
1	144158534	A	G	-	intergenic
1	144158548	A	G	-	intergenic
1	144168177	A	G	-	intergenic
1	144168201	A	G	-	intergenic
1	144168216	A	G	-	intergenic
1	144168219	A	G	-	intergenic
1	144168296	A	G	-	intergenic
1	144168297	A	G	-	intergenic
1	144168347	A	G	-	intergenic
1	144168380	A	G	-	intergenic
1	144171307	G	A	-	intergenic
1	144171436	T	C	-	intergenic
1	144171470	A	G	-	intergenic
1	144171486	A	G	-	intergenic
1	144171512	A	G	-	intergenic
1	144175543	A	G	-	intergenic
1	144175544	A	G	-	intergenic
1	144179841	C	G	-	intergenic
1	144180967	A	G	-	intergenic
1	144180977	A	G	-	intergenic
1	144182002	A	G	-	intergenic
1	144183271	G	T	-	intergenic
1	144190437	A	G	+	intergenic
1	144190441	C	T	+	intergenic
1	144335702	A	G	+	intergenic
1	144342806	A	G	+	intergenic
1	144360027	A	G	+	intergenic
1	144360100	A	G	+	intergenic
1	144360101	A	G	+	intergenic
1	144360140	A	G	+	intergenic
1	144388377	A	G	+	intergenic
1	144430021	A	G	+	intergenic
1	144430144	A	G	+	intergenic
1	144430183	A	G	+	intergenic
1	144455693	A	G	+	intergenic
1	144455694	A	G	+	intergenic
1	144468787	A	G	+	intergenic
1	144491718	A	G	+	intergenic
1	144491719	A	G	+	intergenic
1	144491720	A	G	+	intergenic
1	144536347	A	G	+	intron	STAG1
1	144568861	A	G	+	intron	STAG1
1	144587065	A	G	+	intron	STAG1
1	144587083	A	G	+	intron	STAG1
1	144597223	C	A	+	intron	STAG1
1	144651813	A	G	+	intron	STAG1
1	144651818	A	G	+	intron	STAG1
1	144651819	A	G	+	intron	STAG1
1	144661635	A	G	+	intron	STAG1
1	144661718	A	G	+	intron	STAG1
1	144661719	A	G	+	intron	STAG1
1	144661720	A	G	+	intron	STAG1
1	144718260	A	G	+	intron	STAG1
1	144792463	A	G	+	intron	STAG1
1	144970749	C	T	-	CDS, synonymous	PCCB
1	145043597	A	G	+	intron	MSL2
1	145043818	A	G	+	intron	MSL2
1	145043881	A	G	+	intron	MSL2
1	145044791	A	G	+	intron	MSL2
1	145045076	A	G	+	intron	MSL2
1	145062502	T	A	+	intron	MSL2
1	145081636	A	G	+	intron	PPP2R3A
1	145081924	A	G	+	intron	PPP2R3A
1	145081940	A	G	+	intron	PPP2R3A
1	145155018	T	G	-	intron	PPP2R3A
1	145160911	A	G	-	intron	PPP2R3A
1	145254717	A	G	-	intron	PPP2R3A
1	145255326	T	C	-	intron	PPP2R3A
1	145298693	A	G	-	intergenic
1	145298724	A	G	-	intergenic
1	145298758	A	G	-	intergenic
1	145323279	A	G	-	intergenic
1	145323281	A	G	-	intergenic
1	145323328	A	G	-	intergenic
1	145323413	A	G	-	intergenic
1	14553916	T	C	-	intron	SAMSN1
1	14553933	G	C	-	intron	SAMSN1
1	14557704	T	C	-	intron	SAMSN1
1	14557854	C	T	-	intron	SAMSN1
1	14557958	C	T	-	intron	SAMSN1
1	14558029	G	A	-	intron	SAMSN1
1	14590096	A	G	-	intron	SAMSN1
1	14594501	C	T	-	intron	SAMSN1
1	14594595	C	G	-	intron	SAMSN1
1	14595777	A	T	-	intron	SAMSN1
1	146205440	G	A	-	CDS, synonymous	EPHB1
1	14648214	A	G	-	intron	SAMSN1
1	14652087	T	G	-	intron	SAMSN1
1	14652744	A	G	-	intron	SAMSN1
1	14652745	A	G	-	intron	SAMSN1
1	146962330	C	G	-	intergenic
1	147287755	A	G	+	intron	RYK
1	147287763	A	G	+	intron	RYK
1	147287850	A	G	+	intron	RYK
1	147287857	A	G	+	intron	RYK
1	147287869	A	G	+	intron	RYK
1	147287894	A	G	+	intron	RYK
1	147287896	A	G	+	intron	RYK
1	147303948	A	G	+	intron	RYK
1	147303999	A	G	+	intron	RYK
1	149091184	G	A	+	CDS, synonymous	ENSBGRG00000006292
1	149091271	T	A	+	CDS, stop_gained	ENSBGRG00000006292
1	149093158	C	T	+	CDS, synonymous	ENSBGRG00000006292
1	149152401	T	C	-	intergenic
1	149156454	A	G	-	intron	UBA5
1	149156471	A	G	-	intron	UBA5
1	149156489	A	G	-	intron	UBA5
1	149180588	G	A	-	intron	UBA5
1	149180596	A	G	-	intron	UBA5
1	149189072	C	A	+	intergenic
1	149242231	A	G	+	intron	ACAD11
1	149242272	A	G	+	intron	ACAD11
1	149368066	A	G	-	intron	DNAJC13
1	149368095	A	G	-	intron	DNAJC13
1	149442200	C	T	-	intron	DNAJC13
1	149446238	A	G	-	intron	DNAJC13
1	149450876	A	C	-	intron	DNAJC13
1	149450880	G	A	-	intron	DNAJC13
1	149451098	G	A	-	intron	DNAJC13
1	149461032	A	G	-	intron	DNAJC13
1	15065393	A	G	-	CDS, missense	NRIP1
1	15068985	T	C	-	intergenic
1	15069495	A	G	-	intergenic
1	15083168	A	G	-	intergenic
1	150837891	A	G	+	intron	MRPL3
1	150837900	A	G	+	intron	MRPL3
1	150837915	A	G	+	intron	MRPL3
1	150837932	A	G	+	intron	MRPL3
1	150839536	A	G	+	intron	MRPL3
1	150839581	A	G	+	intron	MRPL3
1	150873410	A	G	+	3UTR	MRPL3
1	150873471	A	G	+	3UTR	MRPL3
1	15089151	A	G	-	intergenic
1	15094633	T	G	-	intergenic
1	15096190	A	C	-	intergenic
1	15096222	A	G	-	intergenic
1	15096236	A	G	-	intergenic
1	15096260	A	G	-	intergenic
1	15096274	A	G	-	intergenic
1	15096289	A	G	-	intergenic
1	15096311	A	G	-	intergenic
1	15097403	A	G	-	intergenic
1	150989073	A	G	-	3UTR	NUDT16
1	15114692	G	A	-	intergenic
1	15114695	T	G	-	intergenic
1	15116025	A	G	-	intergenic
1	15117394	G	A	-	intergenic
1	15118683	A	G	-	intergenic
1	15118688	A	G	-	intergenic
1	15129644	A	G	-	intergenic
1	15129672	A	G	-	intergenic
1	15129680	A	G	-	intergenic
1	15129688	A	G	-	intergenic
1	15129710	A	G	-	intergenic
1	15129716	A	G	-	intergenic
1	15129717	A	G	-	intergenic
1	15130445	A	G	-	intergenic
1	15135030	T	C	-	intergenic
1	151359035	C	A	-	intron	ATP2C1
1	151398763	A	G	-	intron	ATP2C1
1	151409873	A	G	-	intron	ATP2C1
1	151409890	A	G	-	intron	ATP2C1
1	15141454	A	G	-	intergenic
1	15142390	A	G	-	intergenic
1	15142391	A	G	-	intergenic
1	15142587	A	G	-	intergenic
1	151451489	G	A	-	intron	ATP2C1
1	151456805	A	G	-	intron	ATP2C1
1	15146215	G	A	-	intergenic
1	151469526	A	G	-	intron	ATP2C1
1	151469528	A	G	-	intron	ATP2C1
1	151469529	A	G	-	intron	ATP2C1
1	151470747	T	C	-	intron	ATP2C1
1	15150903	A	G	-	intergenic
1	15150927	A	G	-	intergenic
1	15150945	A	G	-	intergenic
1	15150954	A	G	-	intergenic
1	15150955	A	G	-	intergenic
1	15158862	A	G	-	intergenic
1	15161631	G	C	-	intergenic
1	15162008	A	G	-	intergenic
1	15168772	T	C	-	intergenic
1	151740037	G	C	-	intergenic
1	151756040	C	T	-	intron	BRWD1
1	151774150	A	G	-	intron	BRWD1
1	151791626	C	A	-	intron	BRWD1
1	151850305	A	G	-	intron	BRWD1
1	151850366	A	G	-	intron	BRWD1
1	151850419	A	G	-	intron	BRWD1
1	151850461	A	G	-	intron	BRWD1
1	151861047	C	T	-	intron	BRWD1
1	151864156	G	T	-	intron	BRWD1
1	151864290	A	G	-	intron	BRWD1
1	151946271	C	G	-	5UTR	ENSBGRG00000011188
1	151972390	T	C	+	CDS, synonymous	ENSBGRG00000011465
1	152397379	G	A	+	intergenic
1	154111288	A	G	+	intron	BACE2
1	154115448	A	G	+	intron	BACE2
1	154125233	A	G	+	intron	BACE2
1	154126063	A	G	+	intron	BACE2
1	154126070	A	G	+	intron	BACE2
1	154126123	A	G	+	intron	BACE2
1	154126152	A	G	+	intron	BACE2
1	154144162	A	G	+	intron	BACE2
1	154214497	A	G	+	intron	BACE2
1	154229244	C	T	+	intergenic
1	154491660	T	C	-	intergenic
1	154492007	T	C	-	intergenic
1	154492366	C	T	-	3UTR	TMPRSS2
1	154526868	A	G	-	intron	TMPRSS2
1	154840888	G	A	-	CDS, synonymous	RIPK4
1	154853583	C	T	-	intron	RIPK4
1	154866866	A	G	-	intron	RIPK4
1	154899595	A	G	-	3UTR	PRDM15
1	154983104	A	G	-	intergenic
1	154986225	G	A	-	intergenic
1	154986725	A	G	-	CDS, synonymous	C2CD2
1	154988189	G	A	-	CDS, missense	C2CD2
1	154997167	C	T	-	CDS, synonymous	C2CD2
1	155398538	A	G	+	intron	ABCG1
1	155413612	T	C	+	intron	ABCG1
1	155413859	G	T	+	intron	ABCG1
1	155413971	A	G	+	intron	ABCG1
1	155417582	T	C	+	intron	ABCG1
1	155448829	C	T	+	CDS, synonymous	ABCG1
1	155448841	T	G	+	CDS, synonymous	ABCG1
1	155448844	C	T	+	CDS, synonymous	ABCG1
1	155448877	G	A	+	CDS, synonymous	ABCG1
1	155449182	T	C	+	CDS, synonymous	ABCG1
1	155450117	G	A	+	CDS, synonymous	ABCG1
1	155455600	C	G	+	CDS, synonymous	ABCG1
1	155462225	A	G	+	intergenic
1	155462360	G	A	+	intergenic
1	155462529	C	T	+	intergenic
1	155462591	A	G	+	intergenic
1	155463453	A	G	+	intergenic
1	155463931	A	G	+	intergenic
1	155464022	T	C	+	intergenic
1	155466157	G	A	+	intergenic
1	155466263	C	T	+	intergenic
1	155466677	G	A	+	intergenic
1	155466983	G	A	+	intergenic
1	155467003	G	A	+	intergenic
1	155467016	T	A	+	intergenic
1	155467070	A	G	+	intergenic
1	155467183	G	A	+	intergenic
1	155482844	G	A	-	intron	TFF3
1	155637247	T	G	+	CDS, synonymous	UBASH3A
1	155639931	A	G	+	intron	UBASH3A
1	155639953	C	T	+	intron	UBASH3A
1	155639979	T	G	+	intron	UBASH3A
1	155670850	G	T	+	3UTR	UBASH3A
1	155670869	C	T	+	3UTR	UBASH3A
1	155754215	G	A	+	CDS, synonymous	SLC37A1
1	155772907	T	C	+	intron	SLC37A1
1	155772954	G	A	+	intron	SLC37A1
1	155777490	T	C	+	intron	SLC37A1
1	155778861	T	C	+	intron	SLC37A1
1	155779268	C	T	+	intron	SLC37A1
1	155779315	T	C	+	intron	SLC37A1
1	155779455	A	G	+	intron	SLC37A1
1	155781972	T	C	+	intron	SLC37A1
1	155782174	A	G	+	intron	SLC37A1
1	155782226	A	T	+	intron	SLC37A1
1	155782342	C	T	+	CDS, synonymous	SLC37A1
1	155782405	A	G	+	intron	SLC37A1
1	155782471	G	A	+	intron	SLC37A1
1	155782486	T	C	+	intron	SLC37A1
1	155782532	T	A	+	intron	SLC37A1
1	155782575	T	C	+	intron	SLC37A1
1	155782579	T	C	+	intron	SLC37A1
1	155782580	G	A	+	intron	SLC37A1
1	155783812	C	T	+	intron	SLC37A1
1	155783835	T	C	+	intron	SLC37A1
1	155783996	G	A	+	intron	SLC37A1
1	155784390	C	A	+	intron	SLC37A1
1	155785181	A	C	+	intron	SLC37A1
1	155785238	C	G	+	intron	SLC37A1
1	155790486	A	C	+	CDS, synonymous	SLC37A1
1	155821815	C	G	+	CDS, synonymous	SLC37A1
1	155821848	C	T	+	CDS, synonymous	SLC37A1
1	155821851	G	A	+	CDS, synonymous	SLC37A1
1	155821866	C	T	+	CDS, synonymous	SLC37A1
1	155824453	T	C	+	CDS, synonymous	SLC37A1
1	155826692	A	G	+	intron	SLC37A1
1	155835920	G	A	+	intergenic
1	155951458	C	T	+	CDS, synonymous	PDE9A
1	156015383	A	G	+	CDS, synonymous	PDE9A
1	156019560	G	A	+	CDS, synonymous	PDE9A
1	156022294	T	C	+	CDS, synonymous	PDE9A
1	156024130	T	C	+	CDS, synonymous	PDE9A
1	156025611	T	C	+	CDS, missense	PDE9A
1	156028028	G	C	+	3UTR	PDE9A
1	156028038	C	T	+	3UTR	PDE9A
1	156088895	G	A	-	intergenic
1	156088915	G	C	-	intergenic
1	156089000	C	T	-	intergenic
1	156089026	C	T	-	intergenic
1	156089068	C	T	-	intergenic
1	156089090	T	C	-	intergenic
1	156089125	T	C	-	intergenic
1	156089289	G	C	-	intergenic
1	156125576	C	T	+	CDS, missense	ENSBGRG00000019941
1	156126262	T	C	+	intergenic
1	156126274	C	G	+	intergenic
1	156128843	A	G	+	intron	ENSBGRG00000019941
1	156128869	G	A	+	intron	ENSBGRG00000019941
1	156128870	G	T	+	intron	ENSBGRG00000019941
1	156129046	G	C	+	intron	ENSBGRG00000019941
1	156132741	T	G	+	CDS, missense	ENSBGRG00000019941
1	156132904	G	A	+	CDS, synonymous	ENSBGRG00000019941
1	156135506	A	C	+	intron	ENSBGRG00000019941
1	156135868	C	T	+	3UTR	ENSBGRG00000019941
1	156136056	G	A	+	3UTR	ENSBGRG00000019941
1	156136064	C	T	+	3UTR	ENSBGRG00000019941
1	156167935	G	A	+	intergenic
1	156169670	G	A	+	intergenic
1	156169886	G	T	+	intergenic
1	156170255	G	A	+	intergenic
1	156171785	A	G	+	intergenic
1	156172574	C	T	+	intergenic
1	156175015	A	G	+	intergenic
1	156175082	A	G	+	intergenic
1	156205583	G	A	+	CDS, synonymous	PKNOX1
1	156212818	G	A	+	CDS, synonymous	PKNOX1
1	156214234	C	T	+	3UTR	PKNOX1
1	156214270	T	C	+	3UTR	PKNOX1
1	156218169	G	A	+	intergenic
1	156218218	G	A	+	intergenic
1	156218247	G	A	+	intergenic
1	156218249	C	T	+	intergenic
1	156234714	G	C	-	intergenic
1	156241270	C	T	-	CDS, synonymous	ENSBGRG00000020259
1	156249482	T	A	-	CDS, synonymous	ENSBGRG00000020259
1	156282804	C	T	-	CDS, synonymous	ENSBGRG00000020541
1	156282810	A	G	-	CDS, synonymous	ENSBGRG00000020541
1	156283923	A	T	-	intron	ENSBGRG00000020541
1	156284438	C	G	-	intron	ENSBGRG00000020541
1	156284460	C	A	-	intron	ENSBGRG00000020541
1	156284488	T	C	-	intron	ENSBGRG00000020541
1	156285064	C	T	-	intron	ENSBGRG00000020541
1	156285146	C	T	-	intron	ENSBGRG00000020541
1	156286057	C	A	-	intron	ENSBGRG00000020541
1	156286097	G	A	-	intron	ENSBGRG00000020541
1	156286401	T	C	-	intron	ENSBGRG00000020541
1	156286595	C	T	-	intron	ENSBGRG00000020541
1	156286606	C	T	-	intron	ENSBGRG00000020541
1	156287376	A	G	-	intron	ENSBGRG00000020541
1	156287595	T	C	-	intron	ENSBGRG00000020541
1	156288109	A	G	-	intron	ENSBGRG00000020541
1	156288146	T	A	-	intron	ENSBGRG00000020541
1	156288171	C	T	-	intron	ENSBGRG00000020541
1	156288748	C	A	-	intron	ENSBGRG00000020541
1	156288773	C	G	-	intron	ENSBGRG00000020541
1	156288790	G	T	-	intron	ENSBGRG00000020541
1	156288852	G	A	-	intron	ENSBGRG00000020541
1	156288878	G	C	-	intron	ENSBGRG00000020541
1	156288889	G	A	-	intron	ENSBGRG00000020541
1	156289123	C	A	-	intron	ENSBGRG00000020541
1	156289148	G	T	-	intron	ENSBGRG00000020541
1	156289153	C	A	-	intron	ENSBGRG00000020541
1	156289222	C	T	-	intron	ENSBGRG00000020541
1	156289227	T	G	-	intron	ENSBGRG00000020541
1	156289255	A	G	-	intron	ENSBGRG00000020541
1	156290698	A	G	-	intron	ENSBGRG00000020541
1	156290708	A	G	-	intron	ENSBGRG00000020541
1	156290763	A	G	-	intron	ENSBGRG00000020541
1	156290809	A	G	-	intron	ENSBGRG00000020541
1	156292734	C	T	-	intron	ENSBGRG00000020541
1	156563251	T	G	-	intergenic
1	156563252	G	T	-	intergenic
1	156563495	C	T	-	intergenic
1	156563503	C	T	-	intergenic
1	156563659	C	T	-	intergenic
1	156563694	T	C	-	intergenic
1	156564459	T	C	-	intergenic
1	156565044	G	T	-	intergenic
1	156565084	C	T	-	intergenic
1	156565526	G	A	-	intron	ENSBGRG00000020700
1	156568475	G	A	-	CDS, synonymous	ENSBGRG00000020700
1	156569630	C	T	-	CDS, synonymous	ENSBGRG00000020700
1	156569679	G	C	-	CDS, missense	ENSBGRG00000020700
1	156569759	A	G	-	CDS, synonymous	ENSBGRG00000020700
1	156569849	T	C	-	intron	ENSBGRG00000020700
1	156570011	G	A	-	intron	ENSBGRG00000020700
1	156570027	G	A	-	intron	ENSBGRG00000020700
1	156572919	G	A	-	intron	ENSBGRG00000020700
1	156814026	C	T	+	intergenic
1	156814661	T	G	+	intergenic
1	156815858	G	A	+	intergenic
1	156815950	G	A	+	intergenic
1	156816170	A	G	+	intergenic
1	156816859	T	C	+	intergenic
1	156817091	C	G	+	intergenic
1	156817135	C	T	+	intergenic
1	156817369	G	A	+	intergenic
1	156818061	C	T	+	intron	RRP1B
1	156818063	T	C	+	intron	RRP1B
1	156818153	A	G	+	intron	RRP1B
1	156818206	T	C	+	intron	RRP1B
1	156818509	G	A	+	intron	RRP1B
1	156818707	C	T	+	intron	RRP1B
1	156818712	C	T	+	intron	RRP1B
1	156819736	T	C	+	intron	RRP1B
1	156819778	C	T	+	intron	RRP1B
1	156821014	G	A	+	intron	RRP1B
1	156821253	A	G	+	intron	RRP1B
1	156821839	A	C	+	splice	RRP1B
1	156822288	A	G	+	intron	RRP1B
1	156822399	C	T	+	intron	RRP1B
1	156823101	A	G	+	intron	RRP1B
1	156823257	A	G	+	intron	RRP1B
1	156823375	A	G	+	intron	RRP1B
1	156824282	G	A	+	intron	RRP1B
1	156824291	A	G	+	intron	RRP1B
1	156824660	C	T	+	splice	RRP1B
1	156825071	C	T	+	CDS, synonymous	RRP1B
1	156827268	G	A	+	CDS, missense	RRP1B
1	156827448	T	C	+	intron	RRP1B
1	156828424	A	G	+	intron	RRP1B
1	156829486	A	G	+	intron	RRP1B
1	156829518	G	A	+	intron	RRP1B
1	156829695	A	G	+	intron	RRP1B
1	156829727	A	G	+	intron	RRP1B
1	156829754	G	A	+	intron	RRP1B
1	156829760	T	C	+	intron	RRP1B
1	156829811	G	A	+	intron	RRP1B
1	156829886	C	G	+	intron	RRP1B
1	156829907	C	T	+	intron	RRP1B
1	156830000	C	A	+	intron	RRP1B
1	156838868	G	T	+	intergenic
1	156839227	G	C	+	intergenic
1	156839292	C	T	+	intergenic
1	156839542	T	G	+	intergenic
1	156839717	T	C	+	intergenic
1	156840235	T	G	+	intergenic
1	156840510	G	A	+	intergenic
1	156875329	G	C	+	intron	PDXK
1	156875661	A	G	+	intron	PDXK
1	156875770	A	G	+	intron	PDXK
1	156875812	T	A	+	intron	PDXK
1	156876058	T	C	+	intron	PDXK
1	156876059	G	A	+	intron	PDXK
1	156876102	T	G	+	intron	PDXK
1	156876272	A	G	+	intron	PDXK
1	156877906	A	G	+	intron	PDXK
1	156877985	G	A	+	intron	PDXK
1	156878000	T	A	+	intron	PDXK
1	156878272	C	G	+	intron	PDXK
1	156878562	G	A	+	intron	PDXK
1	156878986	C	T	+	intron	PDXK
1	156879325	C	G	+	intron	PDXK
1	156881311	T	C	+	intron	PDXK
1	156882023	T	C	+	intergenic
1	156882088	C	T	+	intergenic
1	156882180	A	G	+	intergenic
1	156882352	G	A	+	intergenic
1	156882653	C	T	+	intergenic
1	156882985	A	G	+	intergenic
1	156886545	G	A	+	intergenic
1	156887263	T	C	+	intron	PDXK
1	156888111	G	T	+	intron	PDXK
1	156888118	A	G	+	intron	PDXK
1	156888133	A	G	+	intron	PDXK
1	156888290	C	G	+	intron	PDXK
1	156888343	G	A	+	intron	PDXK
1	156888799	T	C	+	intron	PDXK
1	156889508	A	G	+	CDS, synonymous	PDXK
1	156889576	A	G	+	intron	PDXK
1	156890023	A	G	+	intron	PDXK
1	156890065	T	G	+	intron	PDXK
1	156890088	T	A	+	intron	PDXK
1	156890120	A	G	+	intron	PDXK
1	156890303	G	A	+	intron	PDXK
1	156890370	C	G	+	intron	PDXK
1	156890403	G	A	+	intron	PDXK
1	156890607	A	C	+	intron	PDXK
1	156891435	A	G	+	intron	PDXK
1	156891439	G	A	+	intron	PDXK
1	156891446	C	T	+	intron	PDXK
1	156891588	A	G	+	intron	PDXK
1	156891821	T	C	+	intron	PDXK
1	156891987	A	G	+	intron	PDXK
1	156892662	C	G	+	intron	PDXK
1	156892770	G	C	+	intron	PDXK
1	156894304	A	T	+	intron	PDXK
1	156894496	C	A	+	intron	PDXK
1	156895002	G	A	+	intron	PDXK
1	156895188	A	G	+	CDS, missense	PDXK
1	156895253	C	T	+	intron	PDXK
1	156895255	G	T	+	intron	PDXK
1	156898197	C	T	+	intron	PDXK
1	156898323	C	G	+	intron	PDXK
1	156898719	C	G	+	intron	PDXK
1	156898820	G	T	+	intron	PDXK
1	156899351	G	A	+	intron	PDXK
1	156899590	C	T	+	intron	PDXK
1	156899790	G	A	+	intron	PDXK
1	156899967	A	T	+	intron	PDXK
1	156900068	A	G	+	intron	PDXK
1	156900168	C	T	+	intron	PDXK
1	156900169	A	G	+	intron	PDXK
1	156900252	T	C	+	intron	PDXK
1	156900288	A	G	+	intron	PDXK
1	156900332	G	A	+	intron	PDXK
1	156900344	A	G	+	intron	PDXK
1	156900412	G	A	+	CDS, synonymous	PDXK
1	156900520	C	T	+	CDS, synonymous	PDXK
1	156900622	G	A	+	intron	PDXK
1	156900870	G	A	+	intron	PDXK
1	156900876	T	C	+	intron	PDXK
1	156901007	G	A	+	intron	PDXK
1	156901990	G	A	+	intron	PDXK
1	156903702	C	A	+	3UTR	PDXK
1	156903910	C	A	+	3UTR	PDXK
1	156904024	T	C	+	3UTR	PDXK
1	156904031	A	G	+	3UTR	PDXK
1	156904047	C	G	+	3UTR	PDXK
1	156904140	C	T	+	3UTR	PDXK
1	156904283	G	A	+	3UTR	PDXK
1	156904309	G	A	+	3UTR	PDXK
1	156904349	T	C	+	3UTR	PDXK
1	156904654	G	C	+	3UTR	PDXK
1	156904658	G	A	+	3UTR	PDXK
1	156904683	A	G	+	3UTR	PDXK
1	156905224	A	G	+	intergenic
1	156905672	C	T	+	intergenic
1	156905702	A	G	+	intergenic
1	156905930	G	T	+	intergenic
1	156906007	C	T	+	intergenic
1	156907009	G	C	+	intergenic
1	156907508	T	G	+	intergenic
1	156907540	A	G	+	intergenic
1	156907667	C	T	+	intergenic
1	156914725	T	C	-	3UTR	ENSBGRG00000021603
1	156914734	A	G	-	3UTR	ENSBGRG00000021603
1	156914743	T	C	-	3UTR	ENSBGRG00000021603
1	156914768	A	G	-	3UTR	ENSBGRG00000021603
1	156914845	T	C	-	CDS, synonymous	ENSBGRG00000021603
1	156914896	C	T	-	CDS, synonymous	ENSBGRG00000021603
1	156915420	C	T	-	CDS, synonymous	ENSBGRG00000021603
1	156918772	C	G	-	CDS, missense	ENSBGRG00000021603
1	156918780	G	C	-	CDS, missense	ENSBGRG00000021603
1	156943999	G	C	-	3UTR	ENSBGRG00000021603
1	156944110	G	A	-	3UTR	ENSBGRG00000021603
1	156944126	C	T	-	3UTR	ENSBGRG00000021603
1	156944220	G	A	-	CDS, missense	ENSBGRG00000021603
1	156948419	C	G	-	intron	ENSBGRG00000021603
1	156959217	T	G	+	CDS, missense	RRP1
1	156964686	C	T	+	CDS, missense	RRP1
1	156969797	C	G	+	CDS, synonymous	RRP1
1	156971393	G	C	+	CDS, missense	RRP1
1	156973862	T	C	+	intergenic
1	156973967	C	T	+	intergenic
1	156973994	G	A	+	intergenic
1	157102109	C	T	+	intron	AGPAT3
1	157134362	A	G	+	intron	AGPAT3
1	157134385	A	G	+	intron	AGPAT3
1	157134437	T	C	+	intron	AGPAT3
1	157135012	T	A	+	intron	AGPAT3
1	157136192	G	C	+	intron	AGPAT3
1	157138524	A	G	+	intron	AGPAT3
1	157139186	A	G	+	intron	AGPAT3
1	157139335	C	T	+	intron	AGPAT3
1	157139339	G	A	+	intron	AGPAT3
1	157152057	G	T	+	intergenic
1	157152499	T	A	+	intergenic
1	157152541	A	G	+	intergenic
1	157152544	T	C	+	intergenic
1	157152839	C	G	+	intergenic
1	157153076	G	C	+	intergenic
1	157153218	C	T	+	intergenic
1	157155232	C	T	+	intergenic
1	157155401	G	A	+	intergenic
1	157156168	A	G	+	intergenic
1	157156424	G	A	+	intergenic
1	157156480	C	T	+	intergenic
1	157157106	A	C	+	ncRNA	ENSBGRE00000192725
1	157157642	C	G	+	intergenic
1	157157648	C	T	+	intergenic
1	157189790	C	T	+	intron	ENSBGRG00000021882
1	157189805	C	T	+	intron	ENSBGRG00000021882
1	157210435	G	C	+	intron	ENSBGRG00000021882
1	157239003	T	C	+	CDS, missense	ENSBGRG00000021882
1	157240570	G	A	+	CDS, synonymous	ENSBGRG00000021882
1	157241357	T	C	+	splice	ENSBGRG00000021882
1	157246785	G	T	+	CDS, synonymous	ENSBGRG00000021882
1	157246857	T	C	+	CDS, synonymous	ENSBGRG00000021882
1	157247073	A	G	+	CDS, synonymous	ENSBGRG00000021882
1	157248022	T	C	+	CDS, synonymous	ENSBGRG00000021882
1	157253686	G	A	+	CDS, missense	ENSBGRG00000021882
1	157270128	A	G	+	CDS, synonymous	ENSBGRG00000021882
1	157270137	C	G	+	CDS, synonymous	ENSBGRG00000021882
1	157273155	T	G	+	intergenic
1	157273522	C	T	+	intergenic
1	157273631	C	T	+	intergenic
1	157274559	G	A	+	intergenic
1	157277275	T	C	+	intergenic
1	157278428	G	A	+	CDS, missense	ENSBGRG00000022101
1	157280610	T	C	+	CDS, synonymous	ENSBGRG00000022101
1	157281182	C	T	+	intron	ENSBGRG00000022101
1	157281281	G	C	+	intron	ENSBGRG00000022101
1	157281308	C	T	+	intron	ENSBGRG00000022101
1	157284603	C	T	+	CDS, synonymous	ENSBGRG00000022101
1	157285229	C	T	+	CDS, synonymous	ENSBGRG00000022101
1	157285304	G	A	+	CDS, synonymous	ENSBGRG00000022101
1	157285329	A	G	+	CDS, missense	ENSBGRG00000022101
1	157285346	G	A	+	CDS, synonymous	ENSBGRG00000022101
1	157285352	G	T	+	CDS, synonymous	ENSBGRG00000022101
1	157285361	C	T	+	splice	ENSBGRG00000022101
1	157285728	G	A	+	CDS, missense	ENSBGRG00000022101
1	157286379	T	C	+	CDS, synonymous	ENSBGRG00000022101
1	157289118	T	C	+	CDS, synonymous	ENSBGRG00000022101
1	157290535	G	A	+	CDS, missense	ENSBGRG00000022101
1	157290564	G	T	+	CDS, synonymous	ENSBGRG00000022101
1	157291314	C	T	+	3UTR	ENSBGRG00000022101
1	157291367	G	A	+	3UTR	ENSBGRG00000022101
1	157291375	A	G	+	3UTR	ENSBGRG00000022101
1	157291568	T	C	+	3UTR	ENSBGRG00000022101
1	157291632	G	A	+	3UTR	ENSBGRG00000022101
1	157291891	C	T	+	3UTR	ENSBGRG00000022101
1	157299878	T	C	+	intron	ENSBGRG00000022271
1	157300203	A	G	+	CDS, synonymous	ENSBGRG00000022271
1	157300281	C	T	+	CDS, synonymous	ENSBGRG00000022271
1	157300398	C	T	+	intron	ENSBGRG00000022271
1	157300634	G	A	+	intron	ENSBGRG00000022271
1	157303194	G	A	+	intron	ENSBGRG00000022271
1	157303238	T	C	+	intron	ENSBGRG00000022271
1	157304326	T	C	+	intron	ENSBGRG00000022271
1	157304406	C	T	+	intron	ENSBGRG00000022271
1	157305590	G	A	+	intron	ENSBGRG00000022271
1	157305623	C	T	+	intron	ENSBGRG00000022271
1	157305638	G	C	+	intron	ENSBGRG00000022271
1	157305647	C	T	+	intron	ENSBGRG00000022271
1	157305818	G	A	+	intron	ENSBGRG00000022271
1	157306748	C	T	+	intergenic
1	157377494	T	C	-	intergenic
1	157378862	G	T	-	intergenic
1	157378881	C	T	-	intergenic
1	157378909	A	G	-	intergenic
1	157379169	G	A	-	intergenic
1	157379253	G	A	-	intergenic
1	157379407	C	T	-	intergenic
1	157379411	C	A	-	intergenic
1	157379789	C	G	-	intergenic
1	157380112	G	A	-	ncRNA	ENSBGRE00000197431
1	157380316	A	G	-	ncRNA	ENSBGRE00000197431
1	157380576	T	C	-	ncRNA	ENSBGRE00000197431
1	157380604	C	T	-	ncRNA	ENSBGRE00000197431
1	157380862	G	A	-	ncRNA	ENSBGRE00000197431
1	157381017	C	A	-	intergenic
1	157381243	G	A	-	intergenic
1	157381284	C	G	-	intergenic
1	157381461	G	T	-	intergenic
1	157381571	G	A	-	intergenic
1	157381601	C	A	-	intergenic
1	157381620	C	T	-	intergenic
1	157381821	C	T	-	intergenic
1	157382844	G	A	-	intergenic
1	157382863	G	C	-	intergenic
1	157383437	T	C	-	intergenic
1	157383474	A	C	-	intergenic
1	157383529	G	A	-	intergenic
1	157383705	A	G	-	intergenic
1	157383877	A	G	-	intergenic
1	157384036	G	T	-	intergenic
1	157384189	T	C	-	intergenic
1	157384849	T	C	-	intergenic
1	157385045	A	C	-	intergenic
1	157385200	T	G	-	intergenic
1	157385400	T	C	-	intergenic
1	157385492	G	T	-	intergenic
1	157385499	C	T	-	intergenic
1	157386475	G	A	-	CDS, missense	ENSBGRG00000022358
1	157387432	C	A	-	CDS, stop_gained	ENSBGRG00000022358
1	157387434	T	C	-	CDS, missense	ENSBGRG00000022358
1	157387471	A	G	-	CDS, synonymous	ENSBGRG00000022358
1	157387544	A	C	-	CDS, missense	ENSBGRG00000022358
1	157391458	C	G	-	intron	ENSBGRG00000022358
1	157392363	C	T	-	CDS, synonymous	ENSBGRG00000022358
1	157393441	T	G	-	CDS, synonymous	ENSBGRG00000022358
1	157393603	C	T	-	CDS, synonymous	ENSBGRG00000022358
1	157393702	T	C	-	CDS, synonymous	ENSBGRG00000022358
1	157394278	G	C	-	intron	ENSBGRG00000022358
1	157394486	T	C	-	intron	ENSBGRG00000022358
1	157396157	G	C	-	5UTR	ENSBGRG00000022358
1	157484269	C	T	+	CDS, synonymous	PFKL
1	157495604	G	A	+	CDS, synonymous	PFKL
1	157495637	C	T	+	CDS, synonymous	PFKL
1	157497169	C	T	+	CDS, synonymous	PFKL
1	157497196	T	C	+	splice	PFKL
1	157500076	T	C	+	CDS, synonymous	PFKL
1	157501717	G	A	+	CDS, missense	PFKL
1	157501721	G	A	+	CDS, synonymous	PFKL
1	157501781	C	G	+	CDS, synonymous	PFKL
1	157501784	G	A	+	CDS, synonymous	PFKL
1	157503099	T	C	+	CDS, synonymous	PFKL
1	157509625	A	T	+	CDS, missense	PFKL
1	157511905	C	T	+	CDS, synonymous	PFKL
1	157511920	C	T	+	CDS, synonymous	PFKL
1	157512750	C	T	+	CDS, synonymous	PFKL
1	157512762	T	C	+	CDS, synonymous	PFKL
1	157514297	G	C	+	intergenic
1	157514298	C	T	+	intergenic
1	157514370	C	A	+	intergenic
1	157514398	T	C	+	intergenic
1	157514510	G	A	+	intergenic
1	157519932	G	A	-	intergenic
1	157520023	C	T	-	intergenic
1	157520056	G	A	-	intergenic
1	157520245	G	A	-	3UTR	CFAP410
1	157522728	G	A	-	CDS, missense	CFAP410
1	157522798	A	C	-	CDS, missense	CFAP410
1	157525043	C	T	-	CDS, synonymous	CFAP410
1	157525057	C	T	-	CDS, missense	CFAP410
1	157531700	C	T	-	intergenic
1	157544890	A	G	+	intergenic
1	157545029	C	T	+	intergenic
1	157545792	C	T	+	intergenic
1	157545900	C	G	+	intergenic
1	157545945	A	G	+	intergenic
1	157546539	A	G	+	intergenic
1	157547088	T	C	+	intergenic
1	157547095	T	C	+	intergenic
1	157547105	C	G	+	intergenic
1	157547118	T	G	+	intergenic
1	157547194	T	C	+	intergenic
1	157547627	C	T	+	intergenic
1	157548036	A	G	+	intergenic
1	157548117	A	C	+	intergenic
1	157548140	G	A	+	intergenic
1	157548167	G	A	+	intergenic
1	157548424	G	A	+	intergenic
1	157548445	T	C	+	intergenic
1	157548472	A	G	+	intergenic
1	157550271	G	A	+	intergenic
1	157554190	G	A	+	intergenic
1	157554224	T	C	+	intergenic
1	157554254	A	G	+	intergenic
1	157554340	G	C	+	intergenic
1	157554499	C	G	+	intergenic
1	157554512	C	T	+	intergenic
1	157554744	C	T	+	CDS, synonymous	TRPM2
1	157554911	A	G	+	intron	TRPM2
1	157556885	A	G	+	intron	TRPM2
1	157556927	T	C	+	intron	TRPM2
1	157556968	G	A	+	intron	TRPM2
1	157556972	C	T	+	intron	TRPM2
1	157557050	G	T	+	intron	TRPM2
1	157557103	G	A	+	intron	TRPM2
1	157557149	G	C	+	intron	TRPM2
1	157557265	G	A	+	intron	TRPM2
1	157557399	C	T	+	intron	TRPM2
1	157558336	T	C	+	intron	TRPM2
1	157558559	T	G	+	intron	TRPM2
1	157558763	A	G	+	intron	TRPM2
1	157558767	A	G	+	intron	TRPM2
1	157558979	A	G	+	intron	TRPM2
1	157559005	T	G	+	intron	TRPM2
1	157559106	T	C	+	intron	TRPM2
1	157559143	T	C	+	intron	TRPM2
1	157559148	A	C	+	intron	TRPM2
1	157559162	A	G	+	intron	TRPM2
1	157559392	G	A	+	intron	TRPM2
1	157559398	A	G	+	intron	TRPM2
1	157559432	C	T	+	intron	TRPM2
1	157559453	T	C	+	intron	TRPM2
1	157559465	G	A	+	intron	TRPM2
1	157559632	G	C	+	intron	TRPM2
1	157559664	A	G	+	intron	TRPM2
1	157559748	C	T	+	intron	TRPM2
1	157559953	C	T	+	intron	TRPM2
1	157559967	T	C	+	intron	TRPM2
1	157559983	A	G	+	intron	TRPM2
1	157560660	G	A	+	intron	TRPM2
1	157560782	G	A	+	intron	TRPM2
1	157560862	T	G	+	intron	TRPM2
1	157561088	T	C	+	intron	TRPM2
1	157561508	G	T	+	intron	TRPM2
1	157561558	C	T	+	intron	TRPM2
1	157561735	G	A	+	intron	TRPM2
1	157565799	C	T	+	CDS, synonymous	TRPM2
1	157567033	A	G	+	intron	TRPM2
1	157567038	A	G	+	intron	TRPM2
1	157567039	A	G	+	intron	TRPM2
1	157567095	A	G	+	intron	TRPM2
1	157569125	T	C	+	CDS, synonymous	TRPM2
1	157571046	C	T	+	intron	TRPM2
1	157571069	T	C	+	intron	TRPM2
1	157571092	A	G	+	intron	TRPM2
1	157571197	C	T	+	intron	TRPM2
1	157571257	T	C	+	intron	TRPM2
1	157571275	C	T	+	intron	TRPM2
1	157571430	A	G	+	intron	TRPM2
1	157571509	C	T	+	intron	TRPM2
1	157571605	G	A	+	intron	TRPM2
1	157571667	C	T	+	intron	TRPM2
1	157572824	C	G	+	intron	TRPM2
1	157577194	T	C	+	CDS, synonymous	TRPM2
1	157577344	C	T	+	CDS, synonymous	TRPM2
1	157577418	A	G	+	CDS, missense	TRPM2
1	157577570	G	A	+	intron	TRPM2
1	157577672	A	C	+	intron	TRPM2
1	157577694	T	C	+	intron	TRPM2
1	157577706	A	G	+	intron	TRPM2
1	157580109	G	A	+	intron	TRPM2
1	157580171	T	G	+	intron	TRPM2
1	157580286	G	A	+	intron	TRPM2
1	157580301	T	C	+	intron	TRPM2
1	157580403	A	G	+	intron	TRPM2
1	157581200	T	C	+	intron	TRPM2
1	157581300	G	A	+	intron	TRPM2
1	157581331	T	C	+	intron	TRPM2
1	157581357	A	G	+	intron	TRPM2
1	157581427	G	A	+	CDS, missense	TRPM2
1	157581453	C	G	+	CDS, synonymous	TRPM2
1	157581540	A	G	+	intron	TRPM2
1	157581548	A	G	+	intron	TRPM2
1	157581661	T	G	+	intron	TRPM2
1	157581698	A	G	+	intron	TRPM2
1	157582054	T	C	+	intron	TRPM2
1	157582061	G	C	+	intron	TRPM2
1	157582140	C	T	+	intron	TRPM2
1	157582167	C	T	+	intron	TRPM2
1	157582314	A	G	+	intron	TRPM2
1	157582464	C	T	+	intron	TRPM2
1	157582798	A	G	+	CDS, synonymous	TRPM2
1	157584314	G	A	+	intron	TRPM2
1	157586780	A	G	+	CDS, missense	TRPM2
1	157587298	C	T	+	CDS, synonymous	TRPM2
1	157587340	T	C	+	CDS, synonymous	TRPM2
1	157589628	C	G	+	intron	TRPM2
1	157589711	G	A	+	CDS, synonymous	TRPM2
1	157589723	C	T	+	CDS, synonymous	TRPM2
1	157589861	T	C	+	CDS, synonymous	TRPM2
1	157592136	A	G	+	CDS, synonymous	TRPM2
1	157592175	T	C	+	intron	TRPM2
1	157592274	C	A	+	intron	TRPM2
1	157592882	A	C	+	CDS, missense	TRPM2
1	157592936	G	C	+	intron	TRPM2
1	157592957	C	G	+	intron	TRPM2
1	157593077	T	C	+	intron	TRPM2
1	157593082	G	A	+	splice	TRPM2
1	157593818	G	A	+	CDS, missense	TRPM2
1	157593840	G	A	+	CDS, missense	TRPM2
1	157593844	T	C	+	CDS, synonymous	TRPM2
1	157593893	T	C	+	CDS, synonymous	TRPM2
1	157593919	A	G	+	CDS, synonymous	TRPM2
1	157594598	G	A	+	CDS, missense	TRPM2
1	157595478	G	C	+	intergenic
1	157597594	A	G	+	intergenic
1	157597749	C	T	+	intergenic
1	157597794	T	C	+	CDS, synonymous	TRPM2
1	157597807	T	C	+	CDS, missense	TRPM2
1	157597827	G	A	+	CDS, synonymous	TRPM2
1	157598266	C	A	+	intergenic
1	157598353	G	A	+	CDS, missense	TRPM2
1	157598755	A	T	+	intergenic
1	157598770	G	A	+	intergenic
1	157598776	A	G	+	intergenic
1	157598808	A	G	+	intergenic
1	157599239	G	A	+	intergenic
1	157599381	G	A	+	intergenic
1	157599683	T	C	+	intergenic
1	157599792	T	C	+	CDS, missense	TRPM2
1	157599809	A	T	+	CDS, missense	TRPM2
1	157599886	A	G	+	CDS, missense	TRPM2
1	157600156	A	G	+	intergenic
1	157602063	G	C	+	intergenic
1	157602190	C	T	+	intergenic
1	157602221	G	A	+	intergenic
1	157602247	C	A	+	intergenic
1	157602258	A	T	+	intergenic
1	157602299	C	T	+	intergenic
1	157602405	A	G	+	intergenic
1	157602413	A	G	+	intergenic
1	157602485	G	A	+	intergenic
1	157602518	G	A	+	intergenic
1	157602687	T	C	+	intergenic
1	157603010	C	T	+	intergenic
1	157603693	A	G	+	intergenic
1	157603744	A	G	+	intergenic
1	157603758	A	G	+	intergenic
1	157619032	C	T	+	intergenic
1	157619047	A	G	+	intergenic
1	157622394	C	T	+	intergenic
1	157624547	G	A	+	intergenic
1	157624609	C	G	+	intergenic
1	157879267	C	G	-	intergenic
1	157879469	G	A	-	intergenic
1	157879622	G	C	-	intergenic
1	157879628	G	T	-	intergenic
1	157879798	G	C	-	intergenic
1	157899909	T	C	-	splice	UBE2G2
1	157909268	G	A	-	CDS, synonymous	UBE2G2
1	157912181	G	C	-	intergenic
1	157912295	G	A	-	intergenic
1	157912693	T	A	-	intergenic
1	157912747	A	G	-	intergenic
1	157913049	C	T	-	intergenic
1	157913241	C	T	-	intergenic
1	157914381	G	A	-	intergenic
1	157914462	G	T	-	intron	ENSBGRG00000000186
1	157917902	G	C	-	intron	ENSBGRG00000000186
1	157941996	T	C	-	intergenic
1	157942284	T	G	-	intergenic
1	157942513	T	C	-	intergenic
1	157942555	T	G	-	intergenic
1	157942702	C	T	-	intergenic
1	157943996	C	T	-	intron	PTTG1IP
1	157948552	G	A	-	intron	PTTG1IP
1	157948915	G	A	-	intron	PTTG1IP
1	157949214	T	C	-	intron	PTTG1IP
1	157949225	G	A	-	intron	PTTG1IP
1	157949324	T	C	-	intron	PTTG1IP
1	157949327	G	T	-	intron	PTTG1IP
1	157949453	T	A	-	intron	PTTG1IP
1	157949493	T	C	-	intron	PTTG1IP
1	157949495	A	G	-	intron	PTTG1IP
1	157949705	G	A	-	intron	PTTG1IP
1	157950448	G	A	-	intron	PTTG1IP
1	157951922	C	T	-	intron	PTTG1IP
1	157952068	C	A	-	intron	PTTG1IP
1	157952997	T	C	-	intron	PTTG1IP
1	157953017	G	T	-	intron	PTTG1IP
1	157953325	G	A	-	intron	PTTG1IP
1	157953413	G	A	-	CDS, synonymous	PTTG1IP
1	157954571	A	G	-	intron	PTTG1IP
1	157954574	A	G	-	intron	PTTG1IP
1	157954575	C	T	-	intron	PTTG1IP
1	157954711	T	G	-	intron	PTTG1IP
1	157957010	T	C	-	intron	PTTG1IP
1	157959539	G	T	-	intron	PTTG1IP
1	157959958	G	T	-	intron	PTTG1IP
1	157961942	G	A	-	5UTR	PTTG1IP
1	157991191	C	T	-	3UTR	ITGB2
1	157991772	C	T	-	CDS, synonymous	ITGB2
1	157992788	A	G	-	intron	ITGB2
1	157996646	G	T	-	intron	ITGB2
1	157997882	A	C	-	intron	ITGB2
1	157997953	T	C	-	intron	ITGB2
1	157998035	T	C	-	intron	ITGB2
1	157998095	T	C	-	intron	ITGB2
1	157998781	G	A	-	intron	ITGB2
1	157999318	T	C	-	intron	ITGB2
1	157999388	G	C	-	intron	ITGB2
1	157999405	A	G	-	intron	ITGB2
1	157999907	C	T	-	intron	ITGB2
1	158000035	C	T	-	intron	ITGB2
1	158000082	A	G	-	intron	ITGB2
1	158000177	T	G	-	intron	ITGB2
1	158000393	G	A	-	intron	ITGB2
1	158000650	C	T	-	intron	ITGB2
1	158001461	A	C	-	intron	ITGB2
1	158001538	C	T	-	CDS, synonymous	ITGB2
1	158001662	A	G	-	CDS, missense	ITGB2
1	158001949	T	C	-	CDS, synonymous	ITGB2
1	158006041	G	A	-	intron	ITGB2
1	158008077	G	C	-	CDS, missense	ITGB2
1	158009108	G	C	-	intron	ITGB2
1	158010785	G	C	-	intergenic
1	158010803	C	G	-	intergenic
1	158020113	C	G	-	intergenic
1	158020342	G	A	-	intergenic
1	158021501	T	C	-	intergenic
1	158040006	A	G	+	intergenic
1	158041768	C	T	+	intergenic
1	158041819	G	A	+	intergenic
1	158042308	A	G	+	intergenic
1	158042498	C	A	+	intergenic
1	158043104	C	G	+	CDS, missense	FAM207A
1	158043864	C	G	+	intron	FAM207A
1	158066495	A	G	+	CDS, synonymous	FAM207A
1	158068613	T	C	+	intergenic
1	158320178	G	C	+	intergenic
1	158320524	G	A	+	intergenic
1	158320639	G	A	+	intergenic
1	158320841	A	G	+	intergenic
1	158320997	T	C	+	intergenic
1	158321898	C	T	+	intergenic
1	158322456	T	C	+	intergenic
1	158322457	G	A	+	intergenic
1	158322575	A	G	+	intergenic
1	158364546	C	T	-	CDS, missense	POFUT2
1	158366400	C	T	-	splice	POFUT2
1	158366757	C	G	-	intron	POFUT2
1	158366873	A	G	-	intron	POFUT2
1	158366879	C	T	-	intron	POFUT2
1	158367301	A	G	-	intron	POFUT2
1	158368048	C	T	-	intron	POFUT2
1	158375405	C	T	-	splice	POFUT2
1	158496374	C	T	+	intergenic
1	158558299	T	C	+	ncRNA	ENSBGRG00000000404
1	158559213	T	A	+	intron	ENSBGRG00000000404
1	158560153	C	T	+	intron	ENSBGRG00000000404
1	158562058	A	G	+	intron	ENSBGRG00000000404
1	158566752	T	C	+	ncRNA	ENSBGRG00000000404
1	158567595	G	A	+	splice	ENSBGRG00000000404
1	158567598	T	C	+	ncRNA	ENSBGRG00000000404
1	158578591	G	T	+	intron	ENSBGRG00000000404
1	158579757	G	A	+	ncRNA	ENSBGRG00000000404
1	158579918	C	T	+	ncRNA	ENSBGRG00000000404
1	158591055	A	G	+	intron	ENSBGRG00000000404
1	158591908	T	C	+	intron	ENSBGRG00000000404
1	158598746	T	C	+	ncRNA	ENSBGRG00000000404
1	158599687	C	T	+	splice	ENSBGRG00000000404
1	159046060	C	T	+	intron	COL6A1
1	159049976	G	A	+	intron	COL6A1
1	159055909	A	G	+	CDS, missense	COL6A1
1	159055976	G	A	+	intron	COL6A1
1	159059407	G	A	+	intron	COL6A1
1	159214725	A	G	+	intron	COL6A2
1	159219037	C	G	+	splice	COL6A2
1	159219039	A	G	+	splice	COL6A2
1	159220845	A	G	+	intron	COL6A2
1	159224211	A	G	+	intron	COL6A2
1	159299203	G	A	-	intergenic
1	159299466	C	T	-	intergenic
1	159299643	C	T	-	intergenic
1	159299746	C	T	-	intergenic
1	159299807	G	C	-	intergenic
1	159318099	G	C	-	CDS, missense	LSS
1	159319173	C	T	-	CDS, synonymous	LSS
1	159355659	G	A	-	intron	MCM3AP
1	159355773	A	C	-	intron	MCM3AP
1	159355957	A	G	-	CDS, synonymous	MCM3AP
1	159365208	G	A	-	CDS, synonymous	MCM3AP
1	159370694	A	G	-	intron	MCM3AP
1	159372431	C	T	-	intron	MCM3AP
1	159375297	T	C	-	CDS, synonymous	MCM3AP
1	159375465	C	T	-	CDS, synonymous	MCM3AP
1	159377814	G	A	-	intron	MCM3AP
1	159379130	T	C	-	intron	MCM3AP
1	159379292	T	C	-	CDS, synonymous	MCM3AP
1	159379536	G	A	-	intron	MCM3AP
1	159383524	C	T	-	intergenic
1	159383961	G	A	-	intergenic
1	159384171	T	C	-	CDS, synonymous	MCM3AP
1	159386891	T	C	-	CDS, missense	ENSBGRG00000001586
1	159387163	A	G	-	CDS, missense	ENSBGRG00000001586
1	159391364	C	A	+	intergenic
1	159391406	A	T	+	intergenic
1	159419416	T	C	+	intergenic
1	159420473	G	A	+	intergenic
1	159432514	A	G	+	intergenic
1	159435269	A	G	+	intergenic
1	159449894	A	G	+	intergenic
1	159476164	G	A	+	intergenic
1	159513462	C	T	+	intergenic
1	159513621	C	T	+	intergenic
1	159521774	C	T	+	intergenic
1	159530377	A	G	+	intergenic
1	159539543	A	G	-	intergenic
1	159540550	G	A	-	intergenic
1	159542357	A	G	-	intergenic
1	159547951	G	A	-	intergenic
1	159549140	A	G	-	intergenic
1	159553469	G	A	-	intergenic
1	159595163	G	A	+	CDS, synonymous	DIP2A
1	159690152	A	G	+	intron	DIP2A
1	160017053	G	A	+	intergenic
1	160017089	G	A	+	intergenic
1	160017106	T	C	+	intergenic
1	160019246	A	G	+	intron	FBXO25
1	160019302	C	T	+	intron	FBXO25
1	160019352	C	T	+	intron	FBXO25
1	160022256	G	A	+	intron	FBXO25
1	160023610	C	A	+	intron	FBXO25
1	160035281	C	A	+	intergenic
1	160048610	C	T	-	3UTR	ENSBGRG00000002585
1	160452329	C	T	-	intergenic
1	160482574	A	G	-	intron	RUNX1
1	160485323	A	G	-	intron	RUNX1
1	160489328	A	G	-	intron	RUNX1
1	160490902	A	G	-	intergenic
1	160490917	A	G	-	intergenic
1	160490930	A	G	-	intergenic
1	160490952	A	G	-	intergenic
1	160490953	A	G	-	intergenic
1	160490957	A	G	-	intergenic
1	160490958	A	G	-	intergenic
1	160490969	A	G	-	intergenic
1	160490970	A	G	-	intergenic
1	160490985	A	G	-	intergenic
1	160490989	T	A	-	intergenic
1	160490991	T	C	-	intergenic
[truncated: 80,873 more rows]
