# Supplementary material for: Characterization of RNA Editome in the Mammary Gland of Yaks during the Lactation and Dry Periods
Source: Animals (Basel). 2022 Jan 16;12(2):207. doi: 10.3390/ani12020207 (PMC8773173; doi:10.3390/ani12020207)
Supplement: Supplementary file 1 [file animals-12-00207-s001.zip › Table S3.xlsx]

## Sheet: Interactions gain
miRNA	Chromosome	Position	Gene_name
bta-miR-11997	8	17300555	MAP2K7
bta-miR-143	16	72494140	ENSBGRG00000013693
bta-miR-760-3p	16	59080492	RHOF
bta-miR-2400	14	87662976	PFKFB2
bta-miR-2376	19	9999227	SEC14L1
bta-miR-2383	2	1064287	RCC2
bta-miR-29d-3p	4	117105907	PON2
bta-miR-211	14	81493690	CYB5R1
bta-miR-208a	3	131680977	HDLBP
bta-miR-21-3p	19	29042530	CALCOCO2
bta-miR-302c	26	36694883	CLEC16A
bta-miR-7863	15	61902429	ATP7B
bta-miR-3533	26	36694883	CLEC16A
bta-miR-7	14	61630069	MR1
bta-miR-12011	12	78214627	CYP24A1
bta-miR-1179	12	78214590	CYP24A1
bta-miR-3578	22	60369547	CMTM7
bta-miR-11974	17	21210765	ABHD2
bta-miR-11990	22	11368015	C3orf84
bta-miR-2449	21	16733625	MAPRE2
bta-miR-214	4	22829875	ENSBGRG00000003642
bta-miR-6530	12	43941527	AP5S1
bta-miR-382	3	2690848	SLC25A44
bta-miR-485	14	83502445	PRELP
bta-miR-22-3p	26	43669878	UBALD1
bta-miR-185	16	14808632	CPE
bta-miR-10174-5p	5	28595258	C1QTNF6
bta-miR-1284	11	92956015	FOXN3
bta-miR-12014	19	8457459	CASKIN2
bta-miR-2376	5	23646884	TMTC1
bta-miR-10174-5p	1	156903702	PDXK
bta-miR-150	19	64661179	ENSBGRG00000019388
bta-miR-200a	1	87044408	MASP1
bta-miR-296-5p	5	116996435	ENSBGRG00000000778
bta-miR-134	17	70326055	DEGS2
bta-miR-200a	4	22830395	ENSBGRG00000003642
bta-miR-2285ax	5	77652876	RACGAP1
bta-miR-2285l	13	41222169	TUB
bta-miR-412	20	21018090	SLC38A7
bta-miR-2285bv	20	34073188	ENSBGRG00000021795
bta-miR-2373-3p	12	78214627	CYP24A1
bta-miR-2449	5	116996435	ENSBGRG00000000778
bta-miR-8550	16	59080492	RHOF
bta-miR-29b	2	4808274	PINK1
bta-miR-2399-5p	18	74118798	ZFAND1
bta-miR-2339	4	22830395	ENSBGRG00000003642
bta-miR-12017	3	128199536	ENSBGRG00000020176
bta-miR-20b	5	30664540	HMOX1
bta-miR-320b	1	156904047	PDXK
bta-miR-216a	2	4808367	PINK1
bta-miR-2285y	9	20456591	ACTR1B
bta-miR-12051	13	41870535	ENSBGRG00000007115
bta-miR-2285di	7	81675725	ERMP1
bta-miR-767	4	117105907	PON2
bta-miR-378	15	61902429	ATP7B
bta-miR-1296	2	8719941	GRHL3
bta-miR-2285aw	9	69973475	THNSL2
bta-miR-2319b	6	22898199	ENOPH1
bta-miR-450a	10	67603	ENSBGRG00000015997
bta-miR-29d-3p	2	4808274	PINK1
bta-miR-11980	17	75461080	JAG2
bta-miR-12039	5	116996435	ENSBGRG00000000778
bta-miR-10177-5p	10	106541826	ZDHHC14
bta-miR-3600	22	61164581	OSBPL10
bta-miR-2450c	26	3920544	FOXK1
bta-miR-379	X	38641043	MPP1
bta-miR-2366	7	117081697	FBXO8
bta-miR-2430	1	156904047	PDXK
bta-miR-10180-3p	5	77218006	MCRS1
bta-miR-2465	24	22097812	MOCS1
bta-miR-12060	20	52752000	ENSBGRG00000020555
bta-miR-2457	19	31849225	DHRS7B
bta-miR-6517	2	4808367	PINK1
bta-miR-132	22	60370330	CMTM7
bta-miR-12023	16	80471733	ENSBGRG00000019056
bta-miR-2474	9	10851344	RAPGEF1
bta-miR-11983	9	14559708	WDR5
bta-miR-2285f	9	69973475	THNSL2
bta-miR-2328-5p	21	33593953	EMILIN2
bta-miR-12022	25	43020464	GRK5
bta-miR-11989	11	1420647	AJUBA
bta-miR-146a	5	118708337	CBX7
bta-miR-11988	25	26113945	CALHM2
bta-miR-12063	1	156914768	ENSBGRG00000021603
bta-miR-93	5	30664540	HMOX1
bta-miR-10167-3p	14	47149944	CEP104
bta-miR-484	3	18066689	TIPRL
bta-miR-2292	X	54836171	GLA
bta-miR-12035	20	67670939	RINL
bta-miR-7	20	52644049	RPS9
bta-miR-2425-5p	26	43669598	UBALD1
bta-miR-2285ag-3p	9	113722115	CYS1
bta-miR-2455	6	22898199	ENOPH1
bta-miR-10175-3p	8	103720654	ENSBGRG00000011291
bta-miR-12030	25	20032521	RRP12
bta-miR-1306	19	9998761	SEC14L1
bta-miR-335	20	67670900	RINL
bta-miR-377	12	32372271	ENSBGRG00000006808
bta-miR-2285bq	13	41222169	TUB
bta-miR-11989	21	38393674	NDUFV2
bta-miR-664a	20	38901251	WFDC1
bta-miR-2441	19	26111084	ORMDL3
bta-miR-2300a-5p	5	121367693	CENPM
bta-miR-12034	25	20032521	RRP12
bta-miR-2285ad	18	39110599	TRPS1
bta-miR-2432	11	92956088	FOXN3
bta-miR-544b	23	55232066	EMB
bta-miR-216b	19	64661179	ENSBGRG00000019388
bta-miR-365-5p	9	38893677	EIF2AK2
bta-miR-11997	5	121056829	CSDC2
bta-miR-412	4	22830196	ENSBGRG00000003642
bta-miR-7857-5p	3	38456236	CYB561D1
bta-miR-181d	25	45395872	ATE1
bta-miR-1842	5	23646884	TMTC1
bta-miR-1179	13	41870236	ENSBGRG00000007115
bta-miR-2368-5p	21	38393229	NDUFV2
bta-miR-141	1	87044408	MASP1
bta-miR-2285be	26	8728555	PRKRIP1
bta-miR-631	9	113723032	CYS1
bta-miR-493	14	83502034	PRELP
bta-miR-219	7	51594120	PXDN
bta-miR-503-5p	19	29042530	CALCOCO2
bta-miR-6519	5	23646809	TMTC1
bta-miR-665	26	6972243	SUN1
bta-miR-2284w	20	38381240	CRISPLD2
bta-miR-6715	12	78214664	CYP24A1
bta-miR-328	5	28814190	CSF2RB
bta-miR-2342	26	3920814	FOXK1
bta-miR-2285n	18	39110599	TRPS1
bta-miR-2411-5p	1	87044644	MASP1
bta-miR-9851	20	35036493	ENSBGRG00000026904
bta-miR-383	17	70322354	EVL
bta-miR-151-5p	20	52644049	RPS9
bta-miR-2366	22	60369615	CMTM7
bta-miR-2389	25	26113945	CALHM2
bta-miR-2450d	4	14035530	LMBR1
bta-miR-29d-5p	2	4810106	PINK1
bta-miR-2334	9	10851723	RAPGEF1
bta-miR-12041	X	54836243	GLA
bta-miR-1306	25	43020464	GRK5
bta-miR-2285bi	19	12585189	GAA
bta-miR-504	11	92956015	FOXN3
bta-miR-2285an	X	54836132	GLA
bta-miR-335	3	18066654	TIPRL
bta-miR-2410	1	156903910	PDXK
bta-miR-2486-5p	14	83500491	PRELP
bta-miR-3064	19	8227046	GGA3
bta-miR-6529b	26	3920814	FOXK1
bta-miR-2285aq	19	12585189	GAA
bta-miR-10175-5p	16	14808632	CPE
bta-miR-320b	29	14106644	NFRKB
bta-miR-2474	17	75461080	JAG2
bta-miR-2419-3p	13	59611359	CEP164
bta-miR-664a	8	28201047	PRRC1
bta-miR-2285bj	7	81675725	ERMP1
bta-miR-2285bw	9	113723324	CYS1
bta-miR-2330-5p	16	3943628	EDNRA
bta-miR-2285an	2	49868880	NBEAL1
bta-miR-146b	17	75673609	PACS2
bta-miR-193a	9	38893677	EIF2AK2
bta-miR-194b-3p	16	14808632	CPE
bta-miR-11990	14	83501738	PRELP
bta-miR-2431-3p	13	32509957	ENSBGRG00000024546
bta-miR-10169-3p	14	25064232	ITPKB
bta-miR-377	21	38877442	RAB31
bta-miR-3154	10	96814975	SMOC2
bta-miR-761	3	111201147	ATP6V0B
bta-miR-2439-3p	6	10278182	RAB28
bta-miR-200c	26	37391892	EMP2
bta-miR-2881	6	1256949	AFAP1
bta-miR-302c	5	30664540	HMOX1
bta-miR-2285cm	9	69973475	THNSL2
bta-miR-12035	17	35856579	FAM219B
bta-miR-194b-3p	24	7979039	PPT2
bta-miR-2285ay	7	81675725	ERMP1
bta-miR-10166-5p	19	26984288	LASP1
bta-miR-2285ad	9	20456591	ACTR1B
bta-miR-6517	2	7865668	ID3
bta-miR-29c	4	117105907	PON2
bta-miR-124b	26	45082928	ENSBGRG00000024149
bta-miR-2450b	4	14035530	LMBR1
bta-miR-21-3p	4	22915680	CYREN
bta-miR-545-5p	21	38877537	RAB31
bta-miR-2286	19	26110301	ORMDL3
bta-miR-12056	16	77232995	TCN2
bta-miR-2285ab	9	69973475	THNSL2
bta-miR-562	16	53213280	SLC15A4
bta-miR-29c	2	4808274	PINK1
bta-miR-204	14	81493690	CYB5R1
bta-miR-2344	16	78253002	YWHAH
bta-miR-2285cn	2	2762730	ALDH4A1
bta-miR-760-3p	12	70220572	NEURL2
bta-miR-2332	21	28996397	ANKRD29
bta-miR-2284i	5	5296194	FAM234B
bta-miR-377	15	18752690	RAB20
bta-miR-544a	23	55232066	EMB
bta-miR-660	18	39110599	TRPS1
bta-miR-106a	5	30664540	HMOX1
bta-miR-11981	16	81100672	ENSBGRG00000023569
bta-miR-21-3p	9	10851723	RAPGEF1
bta-miR-3065	24	9995338	PAQR8
bta-miR-181a	25	45395872	ATE1
bta-miR-33a	13	41870535	ENSBGRG00000007115
bta-miR-11971	5	77218006	MCRS1
bta-miR-2339	1	87044408	MASP1
bta-miR-210	16	70124088	ENSBGRG00000026445
bta-miR-2347	2	2763534	ALDH4A1
bta-miR-2285ba	7	81675725	ERMP1
bta-miR-2370-5p	18	54157377	NCALD
bta-miR-141	4	22830395	ENSBGRG00000003642
bta-miR-1197	19	26111084	ORMDL3
bta-miR-935	19	61877052	CUEDC1
bta-miR-331-3p	13	41870266	ENSBGRG00000007115
bta-miR-2339	20	67670900	RINL
bta-miR-658	12	43941527	AP5S1
bta-miR-11975	27	46587065	RASSF4
bta-miR-12059	9	38893596	EIF2AK2
bta-miR-302b	26	36694883	CLEC16A
bta-miR-11976	27	46587065	RASSF4
bta-miR-2432	20	14138004	ENSBGRG00000011140
bta-miR-10168-5p	1	157291891	ENSBGRG00000022101
bta-miR-664a	1	156904140	PDXK
bta-miR-2442	22	53851797	SLC25A38
bta-miR-423-3p	17	62824118	ENSBGRG00000013075
bta-miR-184	9	38891457	EIF2AK2
bta-miR-2461-5p	7	51594162	PXDN
bta-miR-760-3p	5	23646884	TMTC1
bta-miR-2899	13	59611359	CEP164
bta-miR-484	20	67670930	RINL
bta-miR-11972	6	1256949	AFAP1
bta-miR-761	4	22829875	ENSBGRG00000003642
bta-miR-2284l	21	38393229	NDUFV2
bta-miR-9851	5	23646809	TMTC1
bta-miR-6120-3p	21	28642042	LAMA3
bta-miR-551b	10	13082894	IFNGR1
bta-miR-1277	18	20891729	ENSBGRG00000007392
bta-miR-2377	11	92956015	FOXN3
bta-miR-2360	5	116996435	ENSBGRG00000000778
bta-miR-10170-5p	3	119614619	STK40
bta-miR-1197	2	37339669	BARD1
bta-miR-338	13	41870236	ENSBGRG00000007115
bta-miR-11971	21	33593923	EMILIN2
bta-miR-877	14	41573565	SLC2A5
bta-miR-200b	26	37391892	EMP2
bta-miR-2889	4	16328478	DENND11
bta-miR-208b	3	131680977	HDLBP
bta-miR-2285cz	13	41222169	TUB
bta-miR-2332	17	70325832	DEGS2
bta-miR-12035	3	18066689	TIPRL
bta-miR-12035	11	1420647	AJUBA
bta-miR-378c	15	61902429	ATP7B
bta-miR-3141	16	81100672	ENSBGRG00000023569
bta-miR-329a	21	38877442	RAB31
bta-miR-1388-3p	20	38901251	WFDC1
bta-miR-3120	17	22848451	IQGAP1
bta-miR-124a	26	45082928	ENSBGRG00000024149
bta-miR-2407	14	47149579	CEP104
bta-miR-2431-3p	20	53426170	ENSBGRG00000013356
bta-miR-181c	25	45395872	ATE1
bta-miR-631	9	20130159	LMAN2L
bta-miR-10162-5p	17	70325760	DEGS2
bta-miR-181b	25	45395872	ATE1
bta-miR-2463	23	55232066	EMB
bta-miR-362-3p	21	38877442	RAB31
bta-miR-2285ci	9	69973475	THNSL2
bta-miR-12059	20	25572973	FTO
bta-miR-6519	19	29042530	CALCOCO2
bta-miR-2284h-5p	6	104084941	BANK1
bta-miR-12011	20	53426776	ENSBGRG00000013356
bta-miR-495	5	129443623	ENSBGRG00000004764
bta-miR-12061	19	23637933	STAT3
bta-miR-21-3p	4	22829875	ENSBGRG00000003642
bta-miR-339b	3	14897426	TMCO1
bta-miR-10179-5p	28	34612328	MSR1
bta-miR-6528	24	27914178	ILRUN
bta-miR-324	4	15533646	ESYT2
bta-miR-2334	5	48797899	SHMT2
bta-miR-1434-3p	14	37909337	VPS13D
bta-miR-12017	1	156028028	PDE9A
bta-miR-2285ar	7	81675725	ERMP1
bta-miR-940	20	38901251	WFDC1
bta-miR-23b-5p	1	156903702	PDXK
bta-miR-12062	3	119615327	STK40
bta-miR-6518	10	68971741	ECHDC1
bta-miR-2381	14	82224102	ELF3
bta-miR-2457	14	37909230	TMEM183A
bta-miR-423-5p	21	33593923	PRELP
bta-miR-2383	26	3921518	FOXK1
bta-miR-145	22	61164581	OSBPL10
bta-miR-2454-3p	20	67670930	RINL
bta-miR-323b-3p	8	89595444	ENSBGRG00000002552
bta-miR-2899	12	78214630	CYP24A1
bta-miR-2367-3p	10	13082793	IFNGR1
bta-miR-628	6	53544573	LNX1
bta-miR-6123	13	34887118	ENSBGRG00000008584
bta-miR-499	14	82933333	TMEM183A
bta-miR-11993	9	69973475	THNSL2
bta-miR-2334	19	29042530	CALCOCO2
bta-miR-184	2	2988999	UBR4
bta-miR-2381	24	53602927	F13A1
bta-miR-455-3p	3	63564881	C1orf52
bta-miR-6517	11	6915957	TLE3
bta-miR-1306	24	27914392	ILRUN
bta-miR-2331-3p	11	92956015	FOXN3
bta-miR-2285bn	9	69973475	THNSL2
bta-miR-2334	9	113722802	CYS1
bta-miR-296-5p	20	51372144	FIZ1
bta-miR-210	10	13082894	IFNGR1
bta-miR-2344	8	4606678	FCHO1
bta-miR-2364	6	22898199	ENOPH1
bta-miR-2370-5p	9	113723324	CYS1
bta-miR-2285aa	3	115657057	ENSBGRG00000000267
bta-miR-3596	19	13796129	BAHCC1
bta-miR-488	14	83502438	PRELP
bta-miR-2466-3p	9	13842228	SURF2
bta-miR-11979	8	4606678	FCHO1
bta-miR-10172-3p	8	43691788	ENSBGRG00000013560
bta-miR-17-5p	5	30664540	HMOX1
bta-miR-2285dh	13	41222169	TUB
bta-miR-551a	17	28139472	MESD
bta-miR-12018	24	52340591	SNRNP48
bta-miR-101	16	80471055	ENSBGRG00000019056
bta-miR-2285bl	9	69973475	THNSL2
bta-miR-6123	2	2763546	ALDH4A1
bta-miR-2328-5p	13	42223030	SCUBE2
bta-miR-2890	15	19937618	TUBGCP3
bta-miR-940	8	28201047	PRRC1
bta-miR-2285ac	9	69973475	THNSL2
bta-miR-12017	1	156135868	ENSBGRG00000019941
bta-miR-146b	5	118708337	CBX7
bta-miR-2417	3	119615327	STK40
bta-miR-194b-3p	19	32237706	NT5M
bta-miR-2320-5p	26	45082928	ENSBGRG00000024149
bta-miR-2407	6	1256949	AFAP1
bta-miR-668-3p	8	43691788	ENSBGRG00000013560
bta-miR-302d	26	36694883	CLEC16A
bta-miR-12047	26	3921959	FOXK1
bta-miR-2465	21	33600699	LPIN2
bta-miR-2339	2	81928456	ZRANB3
bta-miR-2397-3p	9	95800028	BABAM2
bta-miR-342	12	84724796	SPTLC3
bta-miR-2890	3	119614619	STK40
bta-miR-2461-5p	6	22898199	ENOPH1
bta-miR-2287	9	38893557	EIF2AK2
bta-miR-1388-3p	2	4808367	PINK1
bta-miR-296-5p	19	26983340	LASP1
bta-miR-2406	1	129617882	HPS3
bta-miR-10185-5p	10	68971741	ECHDC1
bta-miR-12034	5	121994214	SERHL2
bta-miR-10172-3p	8	6164913	RFXANK
bta-miR-101	3	16133331	TADA1
bta-miR-615	12	59064619	CEP250
bta-miR-503-5p	5	23646809	TMTC1
bta-miR-2466-3p	13	42223030	SCUBE2
bta-miR-2367-3p	14	83502438	PRELP
bta-miR-2883	25	15339876	HHEX
bta-miR-2284i	3	2690848	SLC25A44
bta-miR-504	25	26113777	CALHM2
bta-miR-2474	16	79835481	MAPK1
bta-miR-12038	12	68556521	CCN5
bta-miR-12058	4	12839065	INSIG1
bta-miR-767	20	35036493	ENSBGRG00000026904
bta-miR-2441	17	70325760	DEGS2
bta-miR-141	2	81928456	ZRANB3
bta-miR-129-3p	15	18752690	RAB20
bta-miR-3533	7	111503002	ACO1
bta-miR-6518	6	3457411	TNIP2
bta-miR-2344	19	29408043	PHOSPHO1
bta-miR-493	16	80471733	ENSBGRG00000019056
bta-miR-20a	5	30664540	HMOX1
bta-miR-409a	4	17487486	DENND2A
bta-miR-2287	5	121094615	ENSBGRG00000008726
bta-miR-551b	25	26113777	CALHM2
bta-miR-2360	21	16733625	MAPRE2
bta-miR-1842	16	59080492	RHOF
bta-miR-12058	11	70599196	ACTN1
bta-miR-2400	14	47149475	CEP104
bta-miR-1247-5p	26	45083252	ENSBGRG00000024149
bta-miR-2397-5p	25	11571256	FAS
bta-miR-214	3	111201147	ATP6V0B
bta-miR-320a	19	41491926	ENSBGRG00000025617
bta-miR-940	1	156904140	PDXK
bta-miR-2415-3p	20	67670931	RINL
bta-miR-412	1	129617812	HPS3
bta-miR-2287	9	38893677	EIF2AK2
bta-miR-2338	1	157291891	ENSBGRG00000022101
bta-miR-2285bd	7	81675725	ERMP1
bta-miR-2285co	9	69973475	THNSL2
bta-miR-12051	22	35969334	GXYLT2
bta-miR-2900	6	1256949	AFAP1
bta-miR-146a	17	75673609	PACS2
bta-miR-12043	20	67670913	RINL
bta-miR-2404	3	46471087	ENSBGRG00000008748
bta-miR-2408	3	2728347	SMG5
bta-miR-11989	7	111502876	ACO1
bta-miR-339a	3	14897426	TMCO1
bta-miR-665	14	25064439	ITPKB
bta-miR-30b-3p	29	12819909	CCDC86
bta-miR-2339	3	18066654	TIPRL
bta-miR-12015	24	9993616	PAQR8
bta-miR-12043	9	38893679	EIF2AK2
bta-miR-12041	24	22097610	MOCS1
bta-miR-17-3p	1	156903910	PDXK
bta-miR-12043	3	18066667	TIPRL
bta-miR-12051	7	112448711	NUGGC
bta-miR-423-5p	5	77218006	MCRS1
bta-miR-2305	14	47149944	CEP104
bta-miR-412	4	22830314	ENSBGRG00000003642
bta-miR-2285ao	17	20958756	ENSBGRG00000003870
bta-miR-12021	7	4258097	NUDT18
bta-miR-2467-3p	26	43669598	UBALD1
bta-miR-342	12	32372271	ENSBGRG00000006808
bta-miR-10169-3p	26	5978904	SNX8
bta-miR-377	3	86516578	LEPROT
bta-miR-7857-5p	2	4648104	MUL1
bta-miR-29b	4	117105907	PON2
bta-miR-2331-3p	3	46471082	ENSBGRG00000008748
bta-miR-2440	1	156903910	PDXK
bta-miR-3432b	3	261692	ENSBGRG00000006407
bta-miR-340	28	17324776	GPAT4
bta-miR-2373-3p	24	1644780	ENSBGRG00000023288
bta-miR-151-5p	2	4808504	PINK1
bta-miR-2285cb	19	20997253	NMT1
bta-miR-1721	1	156943999	ENSBGRG00000021603
bta-miR-6501	26	43669598	UBALD1
bta-miR-10178-5p	22	60370357	CMTM7
bta-miR-760-5p	5	121367693	CENPM
bta-miR-33b	13	41870535	ENSBGRG00000007115
bta-miR-12017	7	111502849	ACO1
bta-miR-2889	3	119614619	STK40
bta-miR-11989	1	156904654	PDXK
bta-miR-2285br	9	69973475	THNSL2
bta-miR-2284s	20	60191612	KDELR1
bta-miR-1842	12	70220572	NEURL2
bta-miR-450a	5	28813935	CSF2RB
bta-miR-2344	26	31278077	ENSBGRG00000022892
bta-miR-484	7	4253656	FAM160B2
bta-miR-335	9	38893692	EIF2AK2
bta-miR-2285at	13	41222169	TUB
bta-miR-2917	9	15182586	COL5A1
bta-miR-483	22	60369547	CMTM7
bta-miR-11985	19	46941339	TIMM22
bta-miR-2285cj	3	115657057	ENSBGRG00000000267
bta-miR-429	26	37391892	EMP2
bta-miR-2489	24	9995338	PAQR8
bta-miR-296-5p	14	25064232	ITPKB
bta-miR-2373-3p	25	11571220	FAS
bta-miR-1301	19	26984288	LASP1
bta-miR-106b	5	30664540	HMOX1

## Sheet: Interaction loss
miRNA	Chromosome	Position	Gene_name
bta-miR-1256	14	83501291	PRELP
bta-miR-135a	10	13082477	IFNGR1
bta-miR-11999	9	30974959	EXOC6B
bta-miR-3154	26	45083282	ENSBGRG00000024149
bta-miR-330	22	3156371	XPC
bta-miR-12014	29	12819909	CCDC86
bta-miR-12057	26	6541626	INTS1
bta-miR-361	5	48797899	SHMT2
bta-miR-7863	21	28996110	ANKRD29
bta-miR-2284g	21	38393229	NDUFV2
bta-miR-763	5	28675848	KCTD17
bta-miR-326	26	3920814	FOXK1
bta-miR-2285bi	13	34887119	ENSBGRG00000008584
bta-miR-2285cf	21	38393229	NDUFV2
bta-miR-6123	26	8728554	PRKRIP1
bta-miR-2881	17	32166532	ADAMTS7
bta-miR-148a	3	63564881	C1orf52
bta-miR-2419-3p	5	77218006	MCRS1
bta-miR-483	17	22848891	IQGAP1
bta-miR-149-3p	26	3921177	FOXK1
bta-miR-2473	6	28844144	SEPTIN11
bta-miR-2459	15	18834639	NAXD
bta-miR-24-3p	24	17542699	AARS2
bta-miR-12047	16	59931085	ANAPC7
bta-miR-2401	21	33593903	EMILIN2
bta-miR-423-5p	17	32166532	ADAMTS7
bta-miR-2367-3p	1	166654604	METTL6
bta-miR-2465	1	157520245	CFAP410
bta-miR-377	1	162748008	HLCS
bta-miR-214	24	28904259	ITPR3
bta-miR-2285bi	13	34887118	ENSBGRG00000008584
bta-miR-2899	24	28904635	ITPR3
bta-miR-2285a	22	60370347	CMTM7
bta-miR-3660	1	46061513	CLDND1
bta-miR-2285cr	21	38393229	NDUFV2
bta-miR-2356	19	20424210	ENSBGRG00000021695
bta-miR-11986c	22	60370347	CMTM7
bta-miR-2339	19	20997227	NMT1
bta-miR-7	21	55549570	FECH
bta-miR-320a	5	118388370	JOSD1
bta-miR-2404	15	19937618	TUBGCP3
bta-miR-3431	2	98458791	LYPD6B
bta-miR-2412	14	47149944	CEP104
bta-miR-6517	24	18902612	PPP2R5D
bta-miR-2285dk	14	21194589	ENSBGRG00000008040
bta-miR-7865	20	68199486	ENSBGRG00000026666
bta-miR-2381	24	52513178	RIOK1
bta-miR-2897	13	4876326	VPS26B
bta-miR-2285bk	21	38393229	NDUFV2
bta-miR-2285bi	5	124884565	FBLN1
bta-miR-150	3	109734257	TESK2
bta-miR-2285aq	5	124884565	FBLN1
bta-miR-2417	14	25031254	ENSBGRG00000005664
bta-miR-2285cc	19	54981697	PEX12
bta-miR-2406	22	12674244	MAPKAPK3
bta-miR-2285bv	8	89595444	ENSBGRG00000002552
bta-miR-2284b	21	38393229	NDUFV2
bta-miR-107	26	45629442	ENSBGRG00000015260
bta-miR-10180-3p	9	10849993	RAPGEF1
bta-miR-7859	22	60370347	CMTM7
bta-miR-2358	15	60314695	LHFPL6
bta-miR-105b	6	104084941	BANK1
bta-miR-1584-5p	14	47149944	CEP104
bta-miR-29d-3p	27	47084765	CXCL12
bta-miR-6123	16	78376137	SLC5A1
bta-miR-10165-5p	2	17717832	PHC2
bta-miR-149-3p	20	68199486	ENSBGRG00000026666
bta-miR-29d-3p	16	79183931	GUCD1
bta-miR-2368-3p	21	33593847	EMILIN2
bta-miR-12047	1	156914725	ENSBGRG00000021603
bta-miR-2442	21	56415052	NEDD4L
bta-miR-507-3p	6	28844144	SEPTIN11
bta-miR-2404	15	19937621	TUBGCP3
bta-miR-29b	16	79183931	GUCD1
bta-miR-29c	16	79183931	GUCD1
bta-miR-2285dl-3p	18	4245032	TBC1D31
bta-miR-759	14	21194589	ENSBGRG00000008040
bta-miR-421	20	52699625	TMC4
bta-miR-2284i	16	56204823	SCARB1
bta-miR-2462	20	14138004	ENSBGRG00000011140
bta-miR-29e	13	52416460	SAAL1
bta-miR-10172-3p	15	19937621	TUBGCP3
bta-miR-744	5	77218006	MCRS1
bta-miR-142-5p	9	112040580	LPIN1
bta-miR-12053	11	79139484	CIPC
bta-miR-2397-3p	4	22829875	ENSBGRG00000003642
bta-miR-668-3p	14	37909455	VPS13D
bta-miR-2407	24	28904635	ITPR3
bta-miR-2467-5p	9	113722994	CYS1
bta-miR-2300a-5p	27	47084697	CXCL12
bta-miR-2442	4	22829875	ENSBGRG00000003642
bta-miR-2465	29	12819909	CCDC86
bta-miR-2342	7	25679903	SEMA4D
bta-miR-2463	19	32672434	DRG2
bta-miR-2285bc	19	54981697	PEX12
bta-miR-2285t	20	58750096	VRK3
bta-miR-1247-3p	25	26113945	CALHM2
bta-miR-551b	7	37761718	ENSBGRG00000002894
bta-miR-2284u	21	38393229	NDUFV2
bta-miR-2447	20	67669222	RINL
bta-miR-10172-3p	16	18626411	RNF150
bta-miR-2285cp	21	38393229	NDUFV2
bta-miR-7865	26	3921177	FOXK1
bta-miR-335	16	59080492	RHOF
bta-miR-210	24	55160269	PXDC1
bta-miR-2416	19	27950394	MRPL10
bta-miR-1603	17	25993409	HDGFL3
bta-miR-425-5p	19	8227658	GGA3
bta-miR-12017	16	14808632	CPE
bta-miR-107	17	32172225	TBC1D2B
bta-miR-3064	2	144861562	LIMS2
bta-miR-2285bt	21	38393229	NDUFV2
bta-miR-2425-5p	10	96814975	SMOC2
bta-miR-29c	27	47084765	CXCL12
bta-miR-12059	17	30816613	ENSBGRG00000015736
bta-miR-2284j	21	38393229	NDUFV2
bta-miR-873	2	319849	FBXO42
bta-miR-103	26	45629442	ENSBGRG00000015260
bta-miR-2285af	16	78253002	YWHAH
bta-miR-1343-5p	9	20130159	LMAN2L
bta-miR-2318	21	28996110	ANKRD29
bta-miR-2460	19	54650796	ENSBGRG00000021399
bta-miR-3533	24	22097610	MOCS1
bta-miR-1281	26	45083206	ENSBGRG00000024149
bta-miR-2285n	22	60369331	CMTM7
bta-miR-2355-3p	14	41573257	SLC2A5
bta-miR-2415-3p	20	53426900	ENSBGRG00000013356
bta-miR-2404	6	356611	KIAA0232
bta-miR-186	5	5296194	FAM234B
bta-miR-2285aq	3	41066947	RAP1A
bta-miR-2891	3	22054862	ENSBGRG00000002259
bta-miR-3064	20	38381410	CRISPLD2
bta-miR-2285bo	6	53544573	LNX1
bta-miR-2287	16	80367505	ENSBGRG00000018532
bta-miR-10162-5p	17	70322835	EVL
bta-miR-2334	9	13821888	MED22
bta-miR-1777a	17	74063509	ENSBGRG00000003931
bta-miR-11998	19	26111084	ORMDL3
bta-miR-363	11	42528271	ENSBGRG00000016711
bta-miR-10173-5p	22	12674244	MAPKAPK3
bta-miR-2285bu	29	14106644	NFRKB
bta-miR-2436-3p	21	33593943	EMILIN2
bta-miR-191	1	129617882	HPS3
bta-miR-6519	21	16733465	MAPRE2
bta-miR-2300a-5p	23	12351060	ENSBGRG00000009109
bta-miR-2284v	21	38393229	NDUFV2
bta-miR-2303	14	21194589	ENSBGRG00000008040
bta-miR-1247-3p	17	75461080	JAG2
bta-miR-2334	21	16733465	MAPRE2
bta-miR-152	3	63564881	C1orf52
bta-miR-2285av	21	38393229	NDUFV2
bta-miR-6501	10	96814975	SMOC2
bta-miR-320a	3	128180023	MLPH
bta-miR-335	9	13833125	SURF1
bta-miR-194	6	54056548	SCFD2
bta-miR-21-3p	26	9587154	HIP1
bta-miR-2368-3p	15	61459239	SLC25A15
bta-miR-12003	14	83501291	PRELP
bta-miR-2284e	2	47016528	PARD3B
bta-miR-12005	15	71841848	DGKH
bta-miR-3065	25	45396127	ATE1
bta-miR-2413	16	67255037	RBM19
bta-miR-12055	17	70323315	EVL
bta-miR-2331-3p	19	9189151	PRPSAP1
bta-miR-2461-3p	14	21194589	ENSBGRG00000008040
bta-miR-2285cg	1	156214270	PKNOX1
bta-miR-2350	20	64035530	ZNF576
bta-miR-12017	28	16566208	IKBKB
bta-miR-2285aq	13	34887118	ENSBGRG00000008584
bta-miR-12043	5	121355307	ENSBGRG00000009945
bta-miR-329b	9	113723443	CYS1
bta-miR-103	17	32172225	TBC1D2B
bta-miR-199a-3p	1	156028028	PDE9A
bta-miR-2286	22	3156371	XPC
bta-miR-409b	21	38877820	RAB31
bta-miR-769	5	118708337	CBX7
bta-miR-12001	5	23646884	TMTC1
bta-miR-11980	25	20109671	ZDHHC16
bta-miR-2285ao	22	60369331	CMTM7
bta-miR-2467-5p	13	27674887	ENSBGRG00000024991
bta-miR-6119-3p	11	66600355	CHURC1
bta-miR-2893	11	69401863	ZFYVE26
bta-miR-503-5p	3	128199592	ENSBGRG00000020176
bta-miR-2374	14	47149944	CEP104
bta-miR-2285cl	21	38393229	NDUFV2
bta-miR-503-5p	21	16733465	MAPRE2
bta-miR-2300b-3p	3	131208795	KIF1A
bta-miR-2303	22	56364762	LRRFIP2
bta-miR-10178-5p	12	46935910	ZGPAT
bta-miR-2284c	21	38393229	NDUFV2
bta-miR-10175-5p	16	56204823	SCARB1
bta-miR-12043	17	30816613	ENSBGRG00000015736
bta-miR-2285db	21	38393229	NDUFV2
bta-miR-12031	8	3488993	TMEM38A
bta-miR-3613b	16	32430331	PGRMC2
bta-miR-744	17	32166532	ADAMTS7
bta-miR-2285da	19	54981697	PEX12
bta-miR-6517	25	57053207	ENSBGRG00000016305
bta-miR-2285cv	21	27509441	ZNF521
bta-miR-2434	16	15027457	MSMO1
bta-miR-2284n	21	38393229	NDUFV2
bta-miR-744	21	33593923	EMILIN2
bta-miR-12060	13	4876326	VPS26B
bta-miR-2302	14	52229891	PRDM2
bta-miR-2285bp	1	156214270	PKNOX1
bta-miR-1197	19	46941377	TIMM22
bta-miR-1225-3p	25	22285381	SLC25A28
bta-miR-128	3	131973440	THAP4
bta-miR-412	25	32801835	XPNPEP1
bta-miR-2285y	22	60369331	CMTM7
bta-miR-2285dd	19	54981697	PEX12
bta-miR-2917	8	43722858	ENSBGRG00000014048
bta-miR-2454-5p	21	33593923	EMILIN2
bta-miR-2348	20	37646987	GSE1
bta-miR-2475	22	12674244	MAPKAPK3
bta-miR-490	6	1256941	AFAP1
bta-miR-769	29	14106644	NFRKB
bta-miR-185	16	56204823	SCARB1
bta-miR-29b	27	47084765	CXCL12
bta-miR-6120-3p	16	15027457	MSMO1
bta-miR-11976	16	81100818	ENSBGRG00000023569
bta-miR-1388-5p	21	28996110	ANKRD29
bta-miR-194	7	111502849	ACO1
bta-miR-2433	17	74063509	ENSBGRG00000003931
bta-miR-2285cs	16	59931085	ANAPC7
bta-miR-10180-3p	5	117699591	MICALL1
bta-miR-631	29	14106644	NFRKB
bta-miR-2339	22	60369525	CMTM7
bta-miR-328	8	6164913	RFXANK
bta-miR-338	14	41234828	H6PD
bta-miR-138	2	4648038	MUL1
bta-miR-12059	9	98626986	DTNB
bta-miR-1287	17	70325832	DEGS2
bta-miR-2881	24	28904635	ITPR3
bta-miR-12023	27	48682138	GALNT2
bta-miR-21-3p	24	28904259	ITPR3
bta-miR-551b	24	27914646	ILRUN
bta-miR-2347	16	79865470	YPEL1
bta-miR-488	1	166654604	METTL6
bta-miR-148b	3	63564881	C1orf52
bta-miR-2436-3p	21	33593942	EMILIN2
bta-miR-193a-3p	2	4810326	PINK1
bta-miR-2464-3p	9	114265087	ITGB1BP1
bta-miR-2900	24	28904635	ITPR3
bta-miR-193b	2	4810326	PINK1
bta-miR-2895	5	115717471	ERC1
bta-miR-2458	12	68556593	CCN5
bta-miR-214	26	9587154	HIP1
bta-miR-10176-5p	2	2988999	UBR4
bta-miR-150	11	11997408	INTS14
bta-miR-2483-5p	6	1256941	AFAP1
bta-miR-105a	6	104084941	BANK1
bta-miR-2285bi	3	41066947	RAP1A
bta-miR-2285au	21	38393229	NDUFV2
bta-miR-10180-3p	2	2988999	UBR4
bta-miR-12052	12	43941527	AP5S1
bta-miR-2334	16	53213280	SLC15A4
bta-miR-421	17	75095313	ENSBGRG00000005221
bta-miR-2350	25	43020464	GRK5
bta-miR-615	1	156903702	PDXK
bta-miR-12051	6	25482061	PRDM8
bta-miR-6715	9	13842531	SURF2
bta-miR-2348	3	128684561	SCLY
bta-miR-99a-3p	26	8728554	PRKRIP1
bta-miR-1777b	17	32166532	ADAMTS7
bta-miR-151-5p	26	35053579	SNX29
bta-miR-217	20	66051502	ITPKC
bta-miR-2441	8	13233279	ENSBGRG00000000944
bta-miR-486	23	42538856	ADAMTS12
bta-miR-17-3p	19	9189151	PRPSAP1
bta-miR-6519	3	128199592	ENSBGRG00000020176
bta-miR-2900	17	32166532	ADAMTS7
bta-miR-2331-3p	15	19937618	TUBGCP3
bta-miR-11975	16	81100818	ENSBGRG00000023569
bta-miR-2320-5p	24	18902612	PPP2R5D
bta-miR-2285cy	1	156214270	PKNOX1
bta-miR-24-3p	4	29621643	KCP
bta-miR-12025	23	12351213	ENSBGRG00000009109
bta-miR-2285bs	18	4245032	TBC1D31
bta-miR-1584-3p	2	4810159	PINK1
bta-miR-2486-3p	12	43941527	AP5S1
bta-miR-2424	3	22054862	ENSBGRG00000002259
bta-miR-2435	9	6770680	GARNL3
bta-miR-12017	16	79865470	YPEL1
bta-miR-10179-5p	1	156903910	PDXK
bta-miR-2460	19	9998829	SEC14L1
bta-miR-2327	17	74063509	ENSBGRG00000003931
bta-miR-2284x	6	53544573	LNX1
bta-miR-135b	10	13082477	IFNGR1
bta-miR-3660	22	11368015	C3orf84
bta-miR-2314	4	7668552	ZNF783
bta-miR-2285dk	22	56364762	LRRFIP2
bta-miR-2357	15	71742266	AKAP11
bta-miR-2285be	9	6770680	GARNL3
bta-miR-2917	24	30258927	LRRC1
bta-miR-7860	14	52229891	PRDM2
bta-miR-340	15	48949225	WASF3
bta-miR-2376	26	3921177	FOXK1
bta-miR-2285s	9	30974959	EXOC6B
bta-miR-2296	24	55524751	BPHL
bta-miR-2284y	21	38393229	NDUFV2
bta-miR-2285aq	13	34887119	ENSBGRG00000008584
bta-miR-142-5p	2	35901881	PECR
bta-miR-128	24	18885795	RRP36
bta-miR-12010	12	46935910	ZGPAT
bta-miR-2883	17	62822552	ENSBGRG00000013075
bta-miR-11972	17	32166532	ADAMTS7
bta-miR-2285df	19	54981697	PEX12
bta-miR-10170-5p	25	47688409	CHST15
bta-miR-2285aj-5p	6	53544573	LNX1
bta-miR-329b	28	30003644	NFRKB
bta-miR-2284a	21	38393229	NDUFV2
bta-miR-1343-3p	2	32409037	ATG9A
bta-miR-11972	24	28904635	ITPR3
bta-miR-2397-3p	1	156028028	PDE9A
bta-miR-551a	24	27914646	ILRUN
bta-miR-6526	24	55160269	PXDC1
bta-miR-2331-3p	15	19937621	TUBGCP3
bta-miR-761	26	9587154	HIP1
bta-miR-2290	12	70220572	NEURL2
bta-miR-2285dh	28	16566208	IKBKB
bta-miR-2285ce	19	54981697	PEX12
bta-miR-2285ad	22	60369331	CMTM7
bta-miR-2383	22	60369792	CMTM7
bta-miR-2334	3	2728896	SMG5
bta-miR-7860	25	45396476	ATE1
bta-miR-3602	16	15027457	MSMO1
bta-miR-139	2	48961610	ICOS
bta-miR-12017	6	65398705	TMEM156
bta-miR-490	20	29949779	CNEP1R1
bta-miR-31	2	81928460	ZRANB3
bta-miR-12006	6	53544573	LNX1
bta-miR-10182-3p	16	67254839	RBM19
bta-miR-11979	2	4808317	PINK1
bta-miR-2439-3p	5	48797899	SHMT2
bta-miR-2284t-3p	9	6770680	GARNL3
bta-miR-432	4	59413535	NOD1
bta-miR-12026	17	75461080	JAG2
bta-miR-7864	4	59413535	NOD1
bta-miR-2428	16	3943628	EDNRA
bta-miR-1251	23	58232039	ITGA2
bta-miR-490	5	54605237	PPM1H
bta-miR-1777b	17	74063509	ENSBGRG00000003931
bta-miR-500	21	27509441	ZNF521
bta-miR-2299-3p	17	75461080	JAG2
bta-miR-421	20	52699627	TMC4
bta-miR-487b	25	13592737	RPP30
bta-miR-188	14	60750273	QSOX1
bta-miR-10185-5p	9	13842124	SURF2
bta-miR-761	24	28904259	ITPR3
bta-miR-2441	5	121994461	RRP7A
bta-miR-615	17	70323214	EVL
bta-miR-2450a	13	4876820	VPS26B
bta-miR-449d	18	20354632	LY6E
bta-miR-2338	24	53602927	F13A1
bta-miR-11971	17	32166532	ADAMTS7
bta-miR-1468	11	57833233	TMEM260
bta-miR-12035	19	31849225	DHRS7B
bta-miR-2302	19	26984462	LASP1
bta-miR-2436-3p	21	33593947	EMILIN2
bta-miR-150	2	4810159	PINK1
bta-miR-2466-3p	14	61542856	STX6
bta-miR-2284w	14	82933333	TMEM183A
