# Supplementary material for: Characterization of RNA Editome in the Mammary Gland of Yaks during the Lactation and Dry Periods
Source: Animals (Basel). 2022 Jan 16;12(2):207. doi: 10.3390/ani12020207 (PMC8773173; doi:10.3390/ani12020207)
Supplement: Supplementary file 1 [file animals-12-00207-s001.zip › Table S4.xlsx]

## Sheet: Sheet1
source	term_name	term_id	adjusted P value	negative_log10_of_adjusted_P_value	term_size	query_size	intersection_size	intersections
GO:BP	cellular protein localization	GO:0034613	0.0392816	1.40581	1013	205	32	MCRS1,VPS26B,PEX12,NEDD4L,GGA3,CPE,YWHAH,RAP1A,ORMDL3,MLPH,IKBKB,RAB31,TIMM22,MICALL1,ILRUN,PINK1,ITGB1BP1,CNEP1R1,STX6,RCC2,TUB,ZFAND1,AJUBA,PACS2,EMP2,STAT3,MESD,CEP250,INSIG1,SNX8,LEPROT,KDELR1
GO:BP	cellular macromolecule localization	GO:0070727	0.0392816	1.40581	1018	205	32	MCRS1,VPS26B,PEX12,NEDD4L,GGA3,CPE,YWHAH,RAP1A,ORMDL3,MLPH,IKBKB,RAB31,TIMM22,MICALL1,ILRUN,PINK1,ITGB1BP1,CNEP1R1,STX6,RCC2,TUB,ZFAND1,AJUBA,PACS2,EMP2,STAT3,MESD,CEP250,INSIG1,SNX8,LEPROT,KDELR1
GO:CC	cytoplasm	GO:0005737	8.68593e-05	4.06118	6416	203	134	EXOC6B,XPC,SHMT2,NDUFV2,KCTD17,FOXK1,MCRS1,IQGAP1,SEPTIN11,AARS2,CFAP410,ITPR3,NMT1,TUBGCP3,RIOK1,VPS26B,PEX12,SLC5A1,SCARB1,CIPC,DRG2,MRPL10,HDGFL3,GGA3,CPE,TBC1D2B,YWHAH,LMAN2L,MOCS1,RAP1A,CRISPLD2,ORMDL3,HPS3,MAPRE2,MLPH,HIP1,DGKH,ATE1,PKNOX1,IKBKB,PDE9A,RAB31,CBX7,TMEM38A,PGRMC2,TIMM22,SLC25A28,XPNPEP1,AFAP1,ACO1,MICALL1,RFXANK,MUL1,DTNB,DEGS2,GALNT2,ILRUN,PINK1,ITGB1BP1,ERC1,UBR4,AP5S1,SLC15…
GO:CC	intracellular anatomical structure	GO:0005622	0.000570939	3.24341	9186	203	169	EXOC6B,XPC,CCDC86,INTS1,SHMT2,NDUFV2,KCTD17,FOXK1,PRKRIP1,C1ORF52,MCRS1,IQGAP1,SEPTIN11,AARS2,ANAPC7,CFAP410,ITPR3,NMT1,TUBGCP3,CEP104,RIOK1,VPS26B,TESK2,PEX12,MAPKAPK3,SLC5A1,PHC2,TBC1D31,SCARB1,SAAL1,CIPC,DRG2,VRK3,MRPL10,HDGFL3,GGA3,CPE,TBC1D2B,YWHAH,LMAN2L,MOCS1,RAP1A,CRISPLD2,MED22,ORMDL3,NFRKB,HPS3,MAPRE2,MLPH,HIP1,DGKH,ATE1,RBM19,PKNOX1,IKBKB,PDE9A,RAB31,CBX7,ZFYVE26,TMEM38A,PGRMC2,ZNF521,…
GO:CC	intracellular membrane-bounded organelle	GO:0043231	0.000702094	3.1536	6922	203	137	XPC,CCDC86,INTS1,SHMT2,NDUFV2,KCTD17,FOXK1,PRKRIP1,C1ORF52,MCRS1,IQGAP1,AARS2,ANAPC7,CFAP410,ITPR3,VPS26B,TESK2,PEX12,MAPKAPK3,SLC5A1,PHC2,SCARB1,SAAL1,CIPC,DRG2,VRK3,MRPL10,HDGFL3,GGA3,CPE,LMAN2L,CRISPLD2,MED22,ORMDL3,NFRKB,HIP1,DGKH,ATE1,RBM19,PKNOX1,IKBKB,PDE9A,RAB31,CBX7,TMEM38A,PGRMC2,ZNF521,TIMM22,SLC25A28,ACO1,MICALL1,RFXANK,MUL1,DTNB,DEGS2,GALNT2,ILRUN,PINK1,ITGB1BP1,CCN5,UBR4,INTS14,AP5S…
GO:CC	intracellular organelle	GO:0043229	0.00077272	3.11198	8085	203	153	XPC,CCDC86,INTS1,SHMT2,NDUFV2,KCTD17,FOXK1,PRKRIP1,C1ORF52,MCRS1,IQGAP1,SEPTIN11,AARS2,ANAPC7,CFAP410,ITPR3,TUBGCP3,CEP104,VPS26B,TESK2,PEX12,MAPKAPK3,SLC5A1,PHC2,TBC1D31,SCARB1,SAAL1,CIPC,DRG2,VRK3,MRPL10,HDGFL3,GGA3,CPE,LMAN2L,CRISPLD2,MED22,ORMDL3,NFRKB,MAPRE2,HIP1,DGKH,ATE1,RBM19,PKNOX1,IKBKB,PDE9A,RAB31,CBX7,ZFYVE26,TMEM38A,PGRMC2,ZNF521,TIMM22,SLC25A28,AFAP1,ACO1,MICALL1,RFXANK,MUL1,DTNB,DE…
GO:CC	organelle	GO:0043226	0.00157183	2.8036	8271	203	154	XPC,CCDC86,INTS1,SHMT2,NDUFV2,KCTD17,FOXK1,PRKRIP1,C1ORF52,MCRS1,IQGAP1,SEPTIN11,AARS2,ANAPC7,CFAP410,ITPR3,TUBGCP3,CEP104,VPS26B,TESK2,PEX12,MAPKAPK3,SLC5A1,PHC2,TBC1D31,SCARB1,SAAL1,CIPC,DRG2,VRK3,MRPL10,HDGFL3,GGA3,CPE,LMAN2L,CRISPLD2,MED22,ORMDL3,NFRKB,MAPRE2,HIP1,DGKH,ATE1,RBM19,PKNOX1,IKBKB,PDE9A,RAB31,CBX7,ZFYVE26,TMEM38A,PGRMC2,ZNF521,TIMM22,SLC25A28,AFAP1,ACO1,MICALL1,RFXANK,MUL1,DTNB,DE…
GO:CC	membrane-bounded organelle	GO:0043227	0.00157183	2.8036	7217	203	139	XPC,CCDC86,INTS1,SHMT2,NDUFV2,KCTD17,FOXK1,PRKRIP1,C1ORF52,MCRS1,IQGAP1,AARS2,ANAPC7,CFAP410,ITPR3,VPS26B,TESK2,PEX12,MAPKAPK3,SLC5A1,PHC2,SCARB1,SAAL1,CIPC,DRG2,VRK3,MRPL10,HDGFL3,GGA3,CPE,LMAN2L,CRISPLD2,MED22,ORMDL3,NFRKB,HIP1,DGKH,ATE1,RBM19,PKNOX1,IKBKB,PDE9A,RAB31,CBX7,TMEM38A,PGRMC2,ZNF521,TIMM22,SLC25A28,ACO1,MICALL1,RFXANK,MUL1,DTNB,DEGS2,GALNT2,ILRUN,PINK1,ITGB1BP1,ERC1,CCN5,UBR4,INTS14…
GO:CC	focal adhesion	GO:0005925	0.00229638	2.63896	109	203	9	IQGAP1,LIMS2,MAPRE2,AFAP1,ITGA2,LASP1,AJUBA,TADA1,ACTN1
GO:CC	cell-substrate junction	GO:0030055	0.00306301	2.51385	115	203	9	IQGAP1,LIMS2,MAPRE2,AFAP1,ITGA2,LASP1,AJUBA,TADA1,ACTN1
GO:CC	cytosol	GO:0005829	0.00946418	2.02392	2274	203	55	XPC,NDUFV2,CFAP410,NMT1,RIOK1,CIPC,DRG2,HDGFL3,TBC1D2B,MOCS1,HPS3,IKBKB,PDE9A,CBX7,XPNPEP1,AFAP1,ACO1,RFXANK,ILRUN,PINK1,ITGB1BP1,ERC1,UBR4,AP5S1,GRK5,SEC14L1,AKAP11,LRRC1,CNEP1R1,NOD1,STX6,HDLBP,CALCOCO2,CLEC16A,MASP1,TUB,AJUBA,RPS9,RRP12,CENPM,EIF2AK2,ITPKB,EMP2,ALDH4A1,STK40,FTO,STAT3,ELF3,FCHO1,SNRNP48,BABAM2,TADA1,MAPK1,DENND2A,FAS
GO:CC	endomembrane system	GO:0012505	0.0100225	1.99902	2179	203	53	KCTD17,ITPR3,VPS26B,SLC5A1,GGA3,CPE,LMAN2L,CRISPLD2,ORMDL3,HIP1,DGKH,RAB31,TMEM38A,PGRMC2,ACO1,MICALL1,DEGS2,GALNT2,PINK1,AP5S1,SLC15A4,GRK5,SCLY,SEC14L1,CNEP1R1,QSOX1,STX6,CLEC16A,ATP7B,MR1,ABHD2,HMOX1,AJUBA,TIPRL,GLA,PXDN,SUN1,PRRC1,PACS2,ATP6V0B,EMP2,RAB20,PAQR8,TMCO1,ELF3,FCHO1,MESD,SPTLC3,INSIG1,SNX8,LEPROT,GPAT4,KDELR1
GO:CC	Golgi apparatus	GO:0005794	0.0349237	1.45688	792	203	24	GGA3,CPE,LMAN2L,HIP1,RAB31,ACO1,GALNT2,SCLY,SEC14L1,QSOX1,STX6,CLEC16A,ATP7B,AJUBA,TIPRL,GLA,PRRC1,EMP2,RAB20,PAQR8,TMCO1,ELF3,LEPROT,KDELR1
