# Supplementary material for: Characterization of RNA Editome in the Mammary Gland of Yaks during the Lactation and Dry Periods
Source: Animals (Basel). 2022 Jan 16;12(2):207. doi: 10.3390/ani12020207 (PMC8773173; doi:10.3390/ani12020207)
Supplement: Supplementary file 1 [file animals-12-00207-s001.zip › Table S5.xlsx]

## Sheet: Sheet1
Chromosome	Position	Strand	Region	Gene name	Homologous to human genes
1	159542357	-	intergenic
1	37203497	+	synonymous	SON	Yes
1	37203516	+	missense	SON	Yes
1	64069440	-	intergenic
1	76797063	-	intron	TFRC
10	21652563	-	intron	LAMA2
10	49561738	+	intron	FOXO3	Yes
10	49612238	+	intron	FOXO3
11	28944768	-	intergenic
11	9208232	-	intron	PIAS1
11	9208233	-	intron	PIAS1
12	30004706	-	intron	ENSBGRG00000005731
12	61021264	-	intergenic
12	61021294	-	intergenic
12	61021303	-	intergenic
12	77623532	+	intergenic
12	77623533	+	intergenic
12	77623538	+	intergenic
13	34408140	+	intron	ARAP1	Yes
13	39196709	-	intergenic
13	57999072	+	intergenic
13	75274741	-	intron	MAML2
14	29846146	+	intron	CEP170
15	57555585	-	intergenic
15	73024182	-	intergenic
16	10802261	+	intergenic
16	68635536	+	intergenic
17	35475406	-	synonymous	NEIL1	Yes
17	35475407	-	missense	NEIL1	Yes
19	22657865	+	ncRNA	ENSBGRE00000047761
19	23217275	+	intergenic
19	23217276	+	intergenic
19	23217280	+	intergenic
19	34092093	+	synonymous	UBB
19	47135504	-	intron	ABR
2	97093832	-	intron	ORC4
20	15302310	-	intergenic
20	54136579	+	missense	ZNF304
20	55859360	+	missense	ENSBGRG00000014922
20	56013511	-	intron	ENSBGRG00000015178
20	56498706	-	intergenic
20	57369350	-	intergenic
20	57369351	-	intergenic
20	57369353	-	intergenic
20	7881075	-	intron	ZFHX3
21	31422592	-	synonymous	THOC1	Yes
22	34492525	-	intergenic
22	34492614	-	intergenic
22	34492623	-	intergenic
22	34492628	-	intergenic
24	6455862	+	synonymous	ENSBGRG00000020812
24	7196817	-	synonymous	ENSBGRG00000012017
26	32946757	-	intron	MRTFB
27	18350659	-	intron	JMJD1C
28	29471261	-	intergenic
3	20370207	+	synonymous	H2AC20	Yes
3	231808	+	synonymous	CHTOP	Yes
3	8058040	-	missense	ENSBGRG00000015754
4	31016375	+	intron	ZNF800
4	42598076	+	missense	CDK13	Yes
4	42598097	+	missense	CDK13	Yes
4	59418228	-	intergenic
5	110287317	-	intergenic
5	115250833	+	intron	WNK1
5	41284468	+	intron	UHRF1BP1L
5	78816429	-	intron	TFCP2
6	49852975	+	missense	IGFBP7	Yes
6	49852981	+	missense	IGFBP7	Yes
6	49859906	+	intron	IGFBP7
8	9394233	-	intron	RNF130
9	10179929	+	intron	ABL1
9	3646179	+	intron	NEK6
9	8267801	+	intron	ENSBGRG00000016320
X	53940761	-	intergenic
