# Supplementary material for: Characterization of RNA Editome in the Mammary Gland of Yaks during the Lactation and Dry Periods
Source: Animals (Basel). 2022 Jan 16;12(2):207. doi: 10.3390/ani12020207 (PMC8773173; doi:10.3390/ani12020207)
Supplement: Supplementary file 1 [file animals-12-00207-s001.zip › Table S6.xlsx]

## Sheet: Sheet1
Region	Position	LP1	LP2	DP1	DP2	DP3	P value	Type	Gene_name
1	100174826	0.55	0.42	0	0	0	0.0021	intron	NAALADL2
1	100400804	0	0	0.13	0.14	0.16	0.0011	intron	NAALADL2
1	100405340	0	0	0.2	0.26	0.16	0.0118	intron	NAALADL2
1	100411346	0.73	0.48	0	0	0	0.0074	intron	NAALADL2
1	100457739	1	1	0.38	0	0	0.0128	intron	NAALADL2
1	100463138	0.55	0.48	0.82	0.77	0.75	0.0058	intron	NAALADL2
1	100463154	1	1	0	0	0	0.001	intron	NAALADL2
1	100466406	1	1	0	0	0	0.001	intron	NAALADL2
1	100477136	0	0	0.12	0.15	0.12	0.0021	intron	NAALADL2
1	100503095	0.56	0.65	0.26	0	0.29	0.042	intron	NAALADL2
1	100504707	0.61	0.49	0	0	0	0.0012	intron	NAALADL2
1	100513943	0.42	0.5	0	0	0	0.001	intron	NAALADL2
1	100529486	1	1	0.36	0	0	0.0108	intron	NAALADL2
1	100530575	0.33	0.43	0	0	0	0.002	intron	NAALADL2
1	100533199	1	1	0.44	0	0	0.0204	intron	NAALADL2
1	103525626	0	0.19	0.48	0.4	0.33	0.0419	intron	FNDC3B
1	103526084	0	0	0.29	0.5	0.44	0.0147	intron	FNDC3B
1	103558106	0	0	0.35	0.19	0.41	0.0334	intron	FNDC3B
1	103587796	0	0	0.09	0.11	0.07	0.0091	intron	FNDC3B
1	103602649	0	0	0.53	0.67	1	0.0266	intron	FNDC3B
1	103679596	0	0	0.25	0.25	0.31	0.0019	intron	FNDC3B
1	103761490	0.33	0.52	0	0	0	0.0093	intergenic
1	103764511	0.6	0.44	0	0	0	0.0032	intergenic
1	103771427	0.25	0.47	0	0	0	0.0219	intergenic
1	103774804	0.59	0.5	0	0	0	0.001	intergenic
1	104471211	0.35	0.82	0	0	0	0.0444	intron	TNIK
1	104472357	0.8	0.55	0	0	0	0.0054	intron	TNIK
1	104478540	0.65	0.71	0	0	0	0.001	intron	TNIK
1	104482900	0.41	0.5	0	0	0	0.001	intron	TNIK
1	104486452	0	0	0.32	0.25	0.29	0.0016	intron	TNIK
1	104489793	0.53	0.82	0	0	0	0.0083	intron	TNIK
1	104600834	0	0	0.77	0.8	0.85	0.001	intron	TNIK
1	104600896	0	0	0.24	0.21	0.14	0.0143	intron	TNIK
1	105499658	0.42	0.44	0	0	0	0.001	intron	SKIL
1	105499708	0.47	0.38	0	0	0	0.0011	intron	SKIL
1	105499750	0.5	0.44	0	0	0	0.001	intron	SKIL
1	105509153	0.53	0.5	0	0	0	0.001	intron	SKIL
1	105513801	0.67	0.36	0	0	0	0.021	intergenic
1	105560460	0.52	0.48	0	0	0	0.001	intergenic
1	105580820	0.53	0.5	0	0	0	0.001	synonymous	PRKCI
1	105582723	0.53	0.31	0	0	0	0.0144	intron	PRKCI
1	106110190	0.57	0.49	0	0	0	0.001	missense	MYNN
1	106119221	0.55	0.55	0	0	0	0.001	synonymous	MYNN
1	106125425	0.57	0.43	0	0	0	0.0024	intron	MYNN
1	108064158	1	1	0	0	0	0.001	intron	GOLIM4
1	108069815	0.43	0.8	0	0	0	0.021	intron	GOLIM4
1	108482550	0.38	0.27	0	0	0	0.0042	intron	PDCD10
1	108523219	0.56	0.4	0	0	0	0.004	intron	PDCD10
1	115191288	1	1	0	0	0	0.001	intergenic
1	116373162	0	0	0.48	0.52	0.46	0.001	intron	KPNA4
1	116374578	0	0	0.53	0.43	0.36	0.0062	intron	KPNA4
1	116420179	0	0	0.7	0.7	0.53	0.0031	intron	KPNA4
1	116433648	0.25	0.18	0	0	0	0.0037	intergenic
1	116433663	0.2	0.21	0	0	0	0.001	intergenic
1	118461882	0.8	0.33	0	0	0	0.0484	intron	RARRES1
1	118461901	0.68	0.37	0	0	0	0.02	intron	RARRES1
1	118461923	0.62	0.32	0	0	0	0.0246	intron	RARRES1
1	118506423	0.5	0.64	0	0	0	0.0016	intron	RARRES1
1	11937695	0.45	0.38	0	0	0	0.001	intron	ROBO2
1	119904330	0	0	0.42	0.39	0.36	0.001	intron	VEPH1
1	120217641	0.5	0.45	0	0	0	0.001	intergenic
1	120220274	0.42	0.38	0	0	0	0.001	intron	CCNL1
1	120225425	0.5	0.44	0	0	0	0.001	intron	CCNL1
1	120227319	0.49	0.47	0	0	0	0.001	intron	CCNL1
1	120956937	0.38	0.53	0	0	0	0.0039	intron	SSR3
1	120959947	0.65	0.63	0.58	0.57	0.54	0.0211	intergenic
1	123408836	0.56	0.4	0	0	0	0.004	intron	DHX36
1	123424477	0	0	0.33	0.57	0.57	0.0178	intron	DHX36
1	123469553	0.44	0.54	0	0	0	0.001	intergenic
1	12349143	0	0	0.33	0.57	0.67	0.0277	intron	ROBO2
1	12349161	0	0	0.42	0.29	0.32	0.0066	intron	ROBO2
1	12437781	0.85	0.62	0	0	0	0.0033	intron	ROBO2
1	12501615	0	0.14	0.23	0.27	0.28	0.0423	intron	ROBO2
1	12535831	0	0	0.4	0.36	0.3	0.0025	intron	ROBO2
1	12535954	0	0	0.18	0.12	0.11	0.0168	intron	ROBO2
1	125573285	0.63	0.33	0	0	0	0.0232	intergenic
1	125665475	0.65	0.61	0	0	0	0.001	intron	MBNL1
1	125665478	0.67	0.55	0	0	0	0.001	intron	MBNL1
1	125704729	0.54	0.33	0	0	0	0.0115	intron	MBNL1
1	125723355	0.55	0.49	0	0	0	0.001	intron	MBNL1
1	125733289	0.05	0.06	0.1	0.11	0.1	0.0034	intron	MBNL1
1	125733356	0	0.06	0.13	0.11	0.1	0.045	intron	MBNL1
1	125744512	0.48	0.52	0	0	0	0.001	intron	MBNL1
1	128022978	0.5	0.4	0	0	0	0.0012	intron	EIF2A
1	128028263	0.5	0.5	0	0	0	0.001	intron	EIF2A
1	128043597	0.36	0.49	0	0	0	0.0031	intergenic
1	128055586	0.67	0.73	0	0	0	0.001	intergenic
1	128135051	0.49	0.63	0	0	0	0.0017	intergenic
1	128151114	0.54	0.43	0	0	0	0.0013	intron	TSC22D2
1	128168255	0.45	0.62	0	0	0	0.0035	intron	TSC22D2
1	128169881	0.37	0.47	0	0	0	0.0015	intron	TSC22D2
1	128176578	0.52	0.72	0	0	0	0.0036	intron	TSC22D2
1	128178204	0.44	0.5	0	0	0	0.001	intron	TSC22D2
1	128185293	0.4	0.46	0	0	0	0.001	intron	TSC22D2
1	128760649	0	0	0.72	0.55	0.53	0.0045	intron	RNF13
1	128841825	0	0	0.59	0.67	0.43	0.0085	intron	RNF13
1	129084040	0.4	0.25	0.58	0.5	0.55	0.0413	intron	WWTR1
1	129084112	0.25	0.33	0	0.1	0	0.0162	intron	WWTR1
1	129084790	0	0.09	0.64	0.37	0.35	0.0472	intron	WWTR1
1	129120861	0	0	0.54	0.46	0.6	0.002	intron	WWTR1
1	129125660	0	0	0.42	0.47	0.42	0.001	intron	WWTR1
1	129125683	0	0	0.6	0.47	0.25	0.0445	intron	WWTR1
1	129134810	0	0	0.25	0.17	0.35	0.0316	intron	WWTR1
1	129137418	0	0	0.24	0.25	0.23	0.001	intron	WWTR1
1	129137424	0	0	0.58	0.88	0.74	0.0072	intron	WWTR1
1	129194196	1	1	0.25	0	0.3	0.0065	intron	WWTR1
1	129197639	0	0.33	1	0.93	0.82	0.0127	intron	WWTR1
1	129197678	0	0	0.43	0.22	0.24	0.0414	intron	WWTR1
1	129208875	1	1	0	0	0	0.001	intergenic
1	129454241	0	0	0.5	0.67	0.6	0.0027	intron	TM4SF18
1	129572436	0	0	0.41	0.58	0.56	0.005	synonymous	CP
1	129572442	0	0	0.39	0.6	0.57	0.0087	synonymous	CP
1	129603463	0	0	0.68	0.47	0.64	0.0056	synonymous	CP
1	129612908	0	0	0.27	0.5	0.45	0.0204	intergenic
1	129624586	0	0	0.47	0.47	0.43	0.001	intergenic
1	129625369	0	0	0.38	0.55	0.5	0.0053	intron	HPS3
1	129635203	0.31	0.2	0	0	0	0.0084	intron	HPS3
1	129641031	0.3	0.33	0	0	0	0.001	intron	HPS3
1	133106015	0.54	0.53	0	0	0	0.001	intron	ENSBGRG00000020343
1	133106034	0.5	0.63	0	0	0	0.0014	intron	ENSBGRG00000020343
1	133106060	0.21	0.19	0.59	0.4	0.47	0.0284	intron	ENSBGRG00000020343
1	133107510	0.5	0.55	0	0	0	0.001	intron	ENSBGRG00000020343
1	133115350	0.6	0.8	0	0	0	0.0026	intergenic
1	136237011	0	0	0.24	0.19	0.12	0.0266	intron	SLC9A9
1	136292981	0	0	0.39	0.31	0.36	0.0013	intron	SLC9A9
1	136535191	0	0	0.6	0.55	0.62	0.001	intron	SLC9A9
1	136535195	0	0	0.4	0.27	0.24	0.0174	intron	SLC9A9
1	136780947	0	0	0.6	0.3	0.47	0.0267	intron	SLC9A9
1	137719397	0.63	0.54	0	0	0	0.001	intergenic
1	137750027	0.5	0.58	0	0	0	0.001	intron	ATR
1	137969677	0.52	0.47	0	0	0	0.001	intergenic
1	138082134	0	0	0.68	0.5	0.36	0.0232	intron	GK5
1	138086124	0.54	0.4	0	0	0	0.0029	intron	GK5
1	138086126	0.54	0.38	0	0	0	0.0045	intron	GK5
1	138896687	1	1	0	0.52	0	0.0344	intron	ZBTB38
1	138928501	0	0	0.2	0.25	0.21	0.0015	intron	ZBTB38
1	138928518	1	1	0	0.31	0	0.0067	intron	ZBTB38
1	139457165	0.51	0.49	0	0	0	0.001	intergenic
1	139468031	0.18	0.11	0.26	0.25	0.23	0.0375	intron	SLC25A36
1	139471959	0.56	0.45	0	0	0	0.0012	intron	SLC25A36
1	141138641	0.46	0.44	0	0	0	0.001	stop_gained	NMNAT3
1	141139935	0.38	0.46	0	0	0	0.001	intron	NMNAT3
1	142129440	0.5	0.58	0	0	0	0.001	intron	PIK3CB
1	142166019	0.23	0.33	0	0	0	0.0049	intergenic
1	142274210	0.5	0.4	0	0	0	0.0012	intron	CEP70
1	142274560	0.6	0.73	0	0	0	0.001	intron	CEP70
1	142323910	0.5	0.5	0	0	0	0.001	intron	ESYT3
1	142646755	0	0	0.85	0.7	0.58	0.0059	intron	ARMC8
1	142646765	0	0	0.54	0.3	0.31	0.0323	intron	ARMC8
1	142837713	0	0	0.3	0.73	0.67	0.047	intergenic
1	144154167	1	1	0	0	0	0.001	intergenic
1	144158511	0	0.1	0.24	0.19	0.22	0.0281	intergenic
1	144180967	0	0	0.1	0.07	0.05	0.0297	intergenic
1	144651813	0	0	0.19	0.21	0.35	0.031	intron	STAG1
1	14557704	0.4	0.53	0.22	0	0	0.0347	intron	SAMSN1
1	14594501	1	1	0	0	0	0.001	intron	SAMSN1
1	14594595	1	1	0	0	0	0.001	intron	SAMSN1
1	149091271	0.42	0.44	0	0	0	0.001	stop_gained	ENSBGRG00000006292
1	149152401	0	0	0.48	0.5	0.43	0.001	intergenic
1	149180588	0	0	0.38	0.5	0.31	0.0116	intron	UBA5
1	149189072	0.44	0.32	0	0.16	0	0.0284	intergenic
1	149451098	0.73	0.6	0	0	0	0.001	intron	DNAJC13
1	15065393	1	1	0	0	0	0.001	missense	NRIP1
1	15094633	0.69	0.38	0	0	0	0.019	intergenic
1	15118688	0	0.05	0.09	0.11	0.09	0.0397	intergenic
1	15158862	1	1	0.48	0.58	0.73	0.0231	intergenic
1	15162008	1	1	0.61	0.5	0.5	0.0023	intergenic
1	151774150	1	1	0	0	0	0.001	intron	BRWD1
1	154229244	0.72	0.75	0	0	0	0.001	intergenic
1	154492366	0.49	0.4	0	0	0	0.001	3UTR	TMPRSS2
1	154840888	0.53	0.51	0	0	0.25	0.0271	synonymous	RIPK4
1	154853583	0.5	0.7	0	0	0	0.004	intron	RIPK4
1	154988189	0.4	0.56	0	0	0	0.004	missense	C2CD2
1	155398538	0.7	0.91	0	0	0	0.002	intron	ABCG1
1	155413612	0.73	0.36	0	0	0	0.0289	intron	ABCG1
1	155413859	0.27	0.36	0	0	0	0.0026	intron	ABCG1
1	155413971	0.7	0.64	0	0	0	0.001	intron	ABCG1
1	155417582	0.58	0.78	0	0	0	0.0028	intron	ABCG1
1	155448841	1	1	0	0	0.54	0.0387	synonymous	ABCG1
1	155448844	0.41	0.55	0	0	0	0.0027	synonymous	ABCG1
1	155448877	0.45	0.57	0	0	0	0.0014	synonymous	ABCG1
1	155450117	0.56	0.55	0	0	0	0.001	synonymous	ABCG1
1	155462225	0.37	0.29	0	0	0	0.0016	intergenic
1	155462360	0.29	0.56	0	0	0	0.0243	intergenic
1	155462529	0.41	0.54	0	0	0	0.0023	intergenic
1	155462591	0.54	0.35	0	0	0	0.0081	intergenic
1	155463931	0.5	0.36	0	0	0	0.0037	intergenic
1	155466677	0.6	0.6	0	0	0	0.001	intergenic
1	155467003	0.69	0.64	0	0	0	0.001	intergenic
1	155467016	0.69	0.62	0	0	0	0.001	intergenic
1	155467070	0.67	0.55	0	0	0	0.001	intergenic
1	155467183	0.47	0.4	0	0	0	0.001	intergenic
1	155482844	0.55	0.68	0	0	0	0.0011	intron	TFF3
1	155637247	0.7	0.71	0	0	0	0.001	synonymous	UBASH3A
1	155639931	0.57	0.3	0	0	0	0.0228	intron	UBASH3A
1	155639953	0.55	0.73	0	0	0	0.0024	intron	UBASH3A
1	155639979	0.25	0.3	0	0	0	0.001	intron	UBASH3A
1	155670850	0.64	0.65	0	0	0	0.001	3UTR	UBASH3A
1	155670869	0.68	0.68	0	0	0	0.001	3UTR	UBASH3A
1	155754215	0.35	0.33	0	0	0	0.001	synonymous	SLC37A1
1	155772954	0.73	0.33	0	0	0	0.0379	intron	SLC37A1
1	155779268	0.91	0.5	0	0	0	0.0192	intron	SLC37A1
1	155779315	0.86	0.6	0	0	0	0.0048	intron	SLC37A1
1	155779455	0.9	0.76	0	0	0	0.001	intron	SLC37A1
1	155782174	0.67	0.35	0	0	0	0.0235	intron	SLC37A1
1	155782226	0.54	0.36	0	0	0	0.0068	intron	SLC37A1
1	155782342	0.33	0.26	0	0	0	0.0015	synonymous	SLC37A1
1	155782471	0.24	0.14	0	0	0	0.0146	intron	SLC37A1
1	155782486	0.26	0.15	0	0	0	0.0154	intron	SLC37A1
1	155782532	0.24	0.11	0	0	0	0.0364	intron	SLC37A1
1	155782575	0.21	0.11	0	0	0	0.0232	intron	SLC37A1
1	155782579	0.21	0.11	0	0	0	0.0232	intron	SLC37A1
1	155782580	0.21	0.11	0	0	0	0.0232	intron	SLC37A1
1	155783812	0.29	0.34	0	0	0	0.001	intron	SLC37A1
1	155783835	0.19	0.21	0	0	0	0.001	intron	SLC37A1
1	155783996	0.17	0.32	0	0	0	0.022	intron	SLC37A1
1	155784390	0.34	0.27	0	0	0	0.0013	intron	SLC37A1
1	155790486	0.43	0.36	0	0	0	0.001	synonymous	SLC37A1
1	155821815	0.33	0.37	0	0	0	0.001	synonymous	SLC37A1
1	155821848	0.26	0.29	0	0	0	0.001	synonymous	SLC37A1
1	155821851	0.26	0.3	0	0	0	0.001	synonymous	SLC37A1
1	155821866	0.67	0.63	0.53	0.45	0.55	0.045	synonymous	SLC37A1
1	155824453	0.39	0.33	0	0	0	0.001	synonymous	SLC37A1
1	155826692	0	0	0.4	0.55	0.45	0.0038	intron	SLC37A1
1	155835920	0.29	0.25	0	0	0	0.001	intergenic
1	156015383	0.64	0.38	0	0	0	0.0134	synonymous	PDE9A
1	156019560	0.38	0.27	0	0	0	0.0042	synonymous	PDE9A
1	156022294	0.28	0.36	0	0	0	0.0017	synonymous	PDE9A
1	156024130	0.6	0.32	0	0	0	0.0217	synonymous	PDE9A
1	156025611	0.45	0.3	0	0	0	0.0068	missense	PDE9A
1	156028028	0.2	0.21	0	0	0	0.001	3UTR	PDE9A
1	156028038	0.21	0.24	0	0	0	0.001	3UTR	PDE9A
1	156088895	0.39	0.58	0	0	0	0.0064	intergenic
1	156088915	0.32	0.43	0	0	0	0.0028	intergenic
1	156089000	0.48	0.62	0	0	0	0.0018	intergenic
1	156089026	0.45	0.78	0	0	0	0.0154	intergenic
1	156089068	0.45	0.61	0	0	0	0.003	intergenic
1	156089090	0.54	0.63	0	0	0	0.001	intergenic
1	156089125	0.7	0.63	0	0	0	0.001	intergenic
1	156089289	0.65	0.68	0	0	0	0.001	intergenic
1	156125576	0.45	0.4	0	0	0	0.001	missense	ENSBGRG00000019941
1	156126262	0.67	0.45	0	0	0	0.0064	intergenic
1	156126274	0.62	0.45	0	0	0	0.0035	intergenic
1	156128843	0.31	0.58	0	0	0	0.0215	intron	ENSBGRG00000019941
1	156128870	0.33	0.67	0	0	0	0.029	intron	ENSBGRG00000019941
1	156129046	0.57	0.38	0	0	0	0.0068	intron	ENSBGRG00000019941
1	156132741	0.54	0.51	0	0	0	0.001	missense	ENSBGRG00000019941
1	156132904	0.47	0.52	0	0	0	0.001	synonymous	ENSBGRG00000019941
1	156135868	0	0	0.56	0.98	0.59	0.0268	3UTR	ENSBGRG00000019941
1	156136056	0.52	0.47	0	0	0	0.001	3UTR	ENSBGRG00000019941
1	156136064	0.5	0.48	0	0	0	0.001	3UTR	ENSBGRG00000019941
1	156169670	0.76	0.5	0	0	0	0.0074	intergenic
1	156169886	0.6	0.45	0	0	0	0.0026	intergenic
1	156170255	0.32	0.71	0	0	0	0.0383	intergenic
1	156171785	0.4	0.57	0	0	0	0.0046	intergenic
1	156172574	0.53	0.4	0	0	0	0.0024	intergenic
1	156205583	0.32	0.55	0	0	0	0.0148	synonymous	PKNOX1
1	156212818	0	0	0.61	0.5	1	0.037	synonymous	PKNOX1
1	156214234	0.32	0.39	0	0	0	0.001	3UTR	PKNOX1
1	156214270	0.25	0.43	0	0	0	0.0148	3UTR	PKNOX1
1	156218169	0.3	0.25	0	0	0	0.001	intergenic
1	156218218	0.5	0.26	0	0	0	0.0239	intergenic
1	156218247	0.42	0.22	0	0	0	0.0232	intergenic
1	156218249	0.38	0.24	0	0	0	0.0095	intergenic
1	156234714	0.37	0.73	0	0	0	0.0263	intergenic
1	156241270	0.18	0.3	0	0	0	0.0127	synonymous	ENSBGRG00000020259
1	156249482	0.18	0.27	0	0	0	0.0068	synonymous	ENSBGRG00000020259
1	156282804	0.48	0.54	0	0	0	0.001	synonymous	ENSBGRG00000020541
1	156282810	0.48	0.55	0	0	0	0.001	synonymous	ENSBGRG00000020541
1	156283923	0.45	0.54	0	0	0	0.001	intron	ENSBGRG00000020541
1	156285064	0.6	0.65	0	0	0	0.001	intron	ENSBGRG00000020541
1	156285146	0.58	0.57	0	0	0	0.001	intron	ENSBGRG00000020541
1	156286057	0.57	0.47	0	0	0	0.001	intron	ENSBGRG00000020541
1	156286097	0.56	0.46	0	0	0	0.001	intron	ENSBGRG00000020541
1	156286401	0.74	0.47	0	0	0	0.0092	intron	ENSBGRG00000020541
1	156286595	0.33	0.33	0	0	0	0.001	intron	ENSBGRG00000020541
1	156286606	0.56	0.56	0	0	0	0.001	intron	ENSBGRG00000020541
1	156287376	0.61	0.54	0	0	0	0.001	intron	ENSBGRG00000020541
1	156287595	0.61	0.42	0	0	0	0.0054	intron	ENSBGRG00000020541
1	156288109	0.54	0.56	0	0	0	0.001	intron	ENSBGRG00000020541
1	156288146	0.42	0.54	0	0	0	0.0017	intron	ENSBGRG00000020541
1	156288171	0.4	0.52	0	0	0	0.002	intron	ENSBGRG00000020541
1	156288748	0.4	0.5	0	0	0	0.0012	intron	ENSBGRG00000020541
1	156288790	0.44	0.5	0	0	0	0.001	intron	ENSBGRG00000020541
1	156288852	0.35	0.56	0	0	0	0.0101	intron	ENSBGRG00000020541
1	156288878	0.46	0.6	0	0	0	0.002	intron	ENSBGRG00000020541
1	156288889	0.48	0.69	0	0	0	0.005	intron	ENSBGRG00000020541
1	156289255	0	0	0.47	0.67	0.73	0.0087	intron	ENSBGRG00000020541
1	156292734	0.36	0.39	0	0	0	0.001	intron	ENSBGRG00000020541
1	156563495	0.28	0.4	0	0	0	0.0047	intergenic
1	156563503	0.32	0.46	0	0	0	0.005	intergenic
1	156563659	0.32	0.53	0	0	0	0.0123	intergenic
1	156563694	0.34	0.52	0	0	0	0.0077	intergenic
1	156564459	0.51	0.46	0	0	0	0.001	intergenic
1	156565044	0.69	0.43	0	0	0	0.0103	intergenic
1	156565084	0.68	0.43	0	0	0	0.0095	intergenic
1	156568475	0.66	0.58	0	0	0	0.001	synonymous	ENSBGRG00000020700
1	156569630	0.6	0.47	0	0	0	0.0016	synonymous	ENSBGRG00000020700
1	156569759	0.56	0.55	0	0	0	0.001	synonymous	ENSBGRG00000020700
1	156569849	0.91	0.67	0	0	0	0.0031	intron	ENSBGRG00000020700
1	156570027	0.64	0.55	0	0	0	0.001	intron	ENSBGRG00000020700
1	156572919	0.52	0.73	0	0	0	0.0041	intron	ENSBGRG00000020700
1	156814026	0.75	0.65	0	0	0	0.001	intergenic
1	156814661	0.8	0.65	0	0	0	0.001	intergenic
1	156815858	0.6	0.65	0	0	0	0.001	intergenic
1	156815950	0.8	0.65	0	0	0	0.001	intergenic
1	156816170	0.73	0.76	0	0	0	0.001	intergenic
1	156816859	0.67	0.78	0	0	0	0.001	intergenic
1	156817091	0.58	0.56	0	0	0	0.001	intergenic
1	156817135	0.6	0.62	0	0	0	0.001	intergenic
1	156817369	0.73	0.58	0	0	0	0.0013	intergenic
1	156818061	0.58	0.7	0	0	0	0.001	intron	RRP1B
1	156818063	0.58	0.7	0	0	0	0.001	intron	RRP1B
1	156818153	0.69	0.76	0	0	0	0.001	intron	RRP1B
1	156818206	0.9	0.74	0	0	0	0.001	intron	RRP1B
1	156818509	0.88	0.69	0	0	0	0.0016	intron	RRP1B
1	156818707	0.71	0.59	0	0	0	0.001	intron	RRP1B
1	156818712	0.69	0.62	0	0	0	0.001	intron	RRP1B
1	156819736	0.87	0.56	0	0	0	0.0085	intron	RRP1B
1	156819778	0.89	0.64	0	0	0	0.0038	intron	RRP1B
1	156821014	0.36	0.48	0	0	0	0.0026	intron	RRP1B
1	156821253	0.86	0.55	0	0	0	0.0088	intron	RRP1B
1	156821839	0.69	0.57	0	0	0	0.001	splice	RRP1B
1	156822288	0.53	0.43	0	0	0	0.001	intron	RRP1B
1	156822399	0.52	0.31	0	0	0	0.0131	intron	RRP1B
1	156823101	0.7	0.31	0	0	0	0.0402	intron	RRP1B
1	156823257	0.59	0.58	0	0	0	0.001	intron	RRP1B
1	156823375	0.63	0.47	0	0	0	0.0027	intron	RRP1B
1	156824282	0.27	0.39	0	0	0	0.0051	intron	RRP1B
1	156824291	0.27	0.42	0	0	0	0.0086	intron	RRP1B
1	156824660	0.38	0.53	0	0	0	0.0039	splice	RRP1B
1	156825071	0.49	0.44	0	0	0	0.001	synonymous	RRP1B
1	156827268	0.5	0.46	0	0	0	0.001	missense	RRP1B
1	156827448	0.26	0.3	0	0	0	0.001	intron	RRP1B
1	156828424	0.38	0.41	0	0	0	0.001	intron	RRP1B
1	156829486	0.39	0.62	0	0	0	0.0098	intron	RRP1B
1	156829518	0.29	0.44	0	0	0	0.0073	intron	RRP1B
1	156829695	0.57	0.28	0	0	0	0.0293	intron	RRP1B
1	156829727	0.7	0.31	0	0	0	0.0402	intron	RRP1B
1	156829754	0.75	0.38	0	0	0	0.0263	intron	RRP1B
1	156829760	0.68	0.43	0	0	0	0.0095	intron	RRP1B
1	156829811	0.5	0.45	0	0	0	0.001	intron	RRP1B
1	156829886	0.25	0.48	0	0	0	0.0237	intron	RRP1B
1	156829907	0.38	0.43	0	0	0	0.001	intron	RRP1B
1	156830000	0.21	0.21	0	0	0	0.001	intron	RRP1B
1	156838868	0.36	0.22	0	0	0	0.0115	intergenic
1	156839227	0.67	0.4	0	0	0	0.013	intergenic
1	156839292	0.67	0.64	0	0	0	0.001	intergenic
1	156839542	0.61	0.34	0	0	0	0.018	intergenic
1	156839717	0.46	0.39	0	0	0	0.001	intergenic
1	156840235	0.65	0.55	0	0	0	0.001	intergenic
1	156840510	0.29	0.58	0	0	0	0.0276	intergenic
1	156875329	0.67	0.31	0	0	0	0.0354	intron	PDXK
1	156875661	0.58	0.42	0	0	0	0.0036	intron	PDXK
1	156875770	0.25	0.42	0	0	0	0.0132	intron	PDXK
1	156875812	0.3	0.33	0	0	0	0.001	intron	PDXK
1	156876058	0.24	0.26	0	0	0	0.001	intron	PDXK
1	156876059	0.22	0.25	0	0	0	0.001	intron	PDXK
1	156876102	0.32	0.43	0	0	0	0.0028	intron	PDXK
1	156876272	0.5	0.22	0	0	0	0.0409	intron	PDXK
1	156877906	0.5	0.59	0	0	0	0.001	intron	PDXK
1	156877985	0.47	0.59	0	0	0	0.0013	intron	PDXK
1	156878000	0.5	0.57	0	0	0	0.001	intron	PDXK
1	156878272	0.58	0.42	0	0	0	0.0036	intron	PDXK
1	156878562	0.33	0.44	0	0	0	0.0026	intron	PDXK
1	156878986	0.27	0.33	0	0	0	0.001	intron	PDXK
1	156879325	0.33	0.25	0	0	0	0.0023	intron	PDXK
1	156881311	0.65	0.75	0	0	0	0.001	intron	PDXK
1	156882023	0.45	0.42	0	0	0	0.001	intergenic
1	156882088	0.36	0.2	0	0	0	0.0183	intergenic
1	156882180	0.5	0.29	0	0	0	0.015	intergenic
1	156882352	0.5	0.3	0	0	0	0.0127	intergenic
1	156882653	0.67	0.4	0	0	0	0.013	intergenic
1	156882985	0.33	0.18	0	0	0	0.0198	intergenic
1	156886545	0.27	0.36	0	0	0	0.0026	intergenic
1	156887263	0.38	0.32	0	0	0	0.001	intron	PDXK
1	156888111	0.53	0.5	0	0	0	0.001	intron	PDXK
1	156888118	0.56	0.52	0	0	0	0.001	intron	PDXK
1	156888133	0.5	0.5	0	0	0	0.001	intron	PDXK
1	156888290	0.29	0.33	0	0	0	0.001	intron	PDXK
1	156888343	0.41	0.2	0	0	0	0.03	intron	PDXK
1	156888799	0.45	0.46	0	0	0	0.001	intron	PDXK
1	156889508	0.63	0.77	0	0	0	0.001	synonymous	PDXK
1	156889576	0.7	0.38	0	0	0	0.0202	intron	PDXK
1	156890023	0.49	0.55	0	0	0	0.001	intron	PDXK
1	156890065	0.44	0.45	0	0	0	0.001	intron	PDXK
1	156890088	0.42	0.48	0	0	0	0.001	intron	PDXK
1	156890120	0.47	0.5	0	0	0	0.001	intron	PDXK
1	156890303	0.7	0.56	0	0	0	0.0012	intron	PDXK
1	156890370	0.52	0.53	0	0	0	0.001	intron	PDXK
1	156890607	0.54	0.53	0	0	0	0.001	intron	PDXK
1	156891435	0.29	0.36	0	0	0	0.0011	intron	PDXK
1	156891439	0.31	0.36	0	0	0	0.001	intron	PDXK
1	156891446	0.38	0.4	0	0	0	0.001	intron	PDXK
1	156891588	0.56	0.37	0	0	0	0.0072	intron	PDXK
1	156891821	0.63	0.48	0	0	0	0.0022	intron	PDXK
1	156891987	0.51	0.54	0	0	0	0.001	intron	PDXK
1	156892662	0.54	0.6	0	0	0	0.001	intron	PDXK
1	156892770	0.5	0.63	0	0	0	0.0014	intron	PDXK
1	156894304	0.57	0.5	0	0	0	0.001	intron	PDXK
1	156894496	0.36	0.71	0	0	0	0.0262	intron	PDXK
1	156895002	0.63	0.27	0	0	0	0.0439	intron	PDXK
1	156895188	0.58	0.61	0	0	0	0.001	missense	PDXK
1	156895253	0.55	0.67	0	0	0	0.001	intron	PDXK
1	156895255	0.5	0.68	0	0	0	0.0031	intron	PDXK
1	156898197	0.7	0.71	0	0	0	0.001	intron	PDXK
1	156898323	0.56	0.65	0	0	0	0.001	intron	PDXK
1	156898719	0.81	0.67	0	0	0	0.001	intron	PDXK
1	156898820	0.22	0.33	0	0	0	0.0068	intron	PDXK
1	156899351	0.8	0.82	0	0	0	0.001	intron	PDXK
1	156899590	0.68	0.78	0	0	0	0.001	intron	PDXK
1	156899790	0.71	0.45	0	0	0	0.0093	intron	PDXK
1	156899967	0.67	0.59	0	0	0	0.001	intron	PDXK
1	156900068	0.6	0.62	0	0	0	0.001	intron	PDXK
1	156900168	0.79	0.75	0	0	0	0.001	intron	PDXK
1	156900169	0.79	0.75	0	0	0	0.001	intron	PDXK
1	156900252	0.87	0.89	0	0	0	0.001	intron	PDXK
1	156900288	0.88	0.78	0	0	0	0.001	intron	PDXK
1	156900332	0.79	0.79	0	0	0	0.001	intron	PDXK
1	156900412	0.52	0.49	0	0	0	0.001	synonymous	PDXK
1	156900622	0.7	0.63	0	0	0	0.001	intron	PDXK
1	156900870	0.74	0.62	0	0	0	0.001	intron	PDXK
1	156900876	0.74	0.67	0	0	0	0.001	intron	PDXK
1	156901007	0.72	0.69	0	0	0	0.001	intron	PDXK
1	156901990	0.19	0.33	0	0	0	0.0155	intron	PDXK
1	156903702	0.6	0.55	0	0	0	0.001	3UTR	PDXK
1	156903910	0.57	0.52	0	0	0	0.001	3UTR	PDXK
1	156904024	0.55	0.48	0	0	0	0.001	3UTR	PDXK
1	156904031	0.55	0.52	0	0	0	0.001	3UTR	PDXK
1	156904047	0.56	0.52	0	0	0	0.001	3UTR	PDXK
1	156904140	0.11	0.18	0	0	0	0.0115	3UTR	PDXK
1	156904283	0.21	0.13	0	0	0	0.0107	3UTR	PDXK
1	156904309	0.35	0.27	0	0	0	0.0019	3UTR	PDXK
1	156904349	0.43	0.36	0	0	0	0.001	3UTR	PDXK
1	156904654	0.29	0.17	0	0	0	0.0142	3UTR	PDXK
1	156904658	0.26	0.15	0	0	0	0.0154	3UTR	PDXK
1	156904683	0.25	0.17	0	0	0	0.0059	3UTR	PDXK
1	156905224	0.56	0.57	0	0	0	0.001	intergenic
1	156905672	0.58	0.56	0	0	0	0.001	intergenic
1	156906007	0.61	0.65	0	0	0	0.001	intergenic
1	156907009	0.6	0.59	0	0	0	0.001	intergenic
1	156907508	0.64	0.67	0	0	0	0.001	intergenic
1	156907667	0.63	0.61	0	0	0	0.001	intergenic
1	156914725	0.74	0.87	0	0	0	0.001	3UTR	ENSBGRG00000021603
1	156914734	0.73	0.86	0	0	0	0.001	3UTR	ENSBGRG00000021603
1	156914768	0.74	0.85	0	0	0	0.001	3UTR	ENSBGRG00000021603
1	156914845	0.26	0.34	0	0	0	0.0021	synonymous	ENSBGRG00000021603
1	156914896	0.32	0.4	0	0	0	0.0012	synonymous	ENSBGRG00000021603
1	156915420	0.79	0.73	0	0	0	0.001	synonymous	ENSBGRG00000021603
1	156918772	0.81	0.88	0	0	0	0.001	missense	ENSBGRG00000021603
1	156918780	0.81	0.9	0	0	0	0.001	missense	ENSBGRG00000021603
1	156943999	0.53	0.54	0	0	0	0.001	3UTR	ENSBGRG00000021603
1	156944110	0.42	0.44	0	0	0	0.001	3UTR	ENSBGRG00000021603
1	156944126	0.43	0.44	0	0	0	0.001	3UTR	ENSBGRG00000021603
1	156944220	0.55	0.51	0	0	0	0.001	missense	ENSBGRG00000021603
1	156959217	1	1	0.52	0	0	0.0344	missense	RRP1
1	156964686	0.42	0.49	0	0	0	0.001	missense	RRP1
1	156969797	0.35	0.37	0	0	0	0.001	synonymous	RRP1
1	156971393	0.3	0.38	0	0	0	0.0014	missense	RRP1
1	156973862	0.51	0.44	0	0	0	0.001	intergenic
1	156973967	0.48	0.45	0	0	0	0.001	intergenic
1	157134437	0.53	0.43	0	0	0	0.001	intron	AGPAT3
1	157135012	0.41	0.88	0	0	0	0.0347	intron	AGPAT3
1	157136192	0.4	0.5	0	0	0	0.0012	intron	AGPAT3
1	157138524	0.67	0.4	0	0	0	0.013	intron	AGPAT3
1	157139186	0.25	0.58	0	0	0	0.0433	intron	AGPAT3
1	157152057	0.41	0.45	0	0	0	0.001	intergenic
1	157152499	0.41	0.55	0	0	0	0.0027	intergenic
1	157152541	0.54	0.57	0	0	0	0.001	intergenic
1	157152839	0.17	0.16	0	0	0	0.001	intergenic
1	157153076	0.45	0.48	0	0	0	0.001	intergenic
1	157153218	0.34	0.34	0	0	0	0.001	intergenic
1	157155232	0.29	0.29	0	0	0	0.001	intergenic
1	157155401	0.46	0.49	0	0	0	0.001	intergenic
1	157156168	0.52	0.53	0	0	0	0.001	intergenic
1	157156424	0.5	0.48	0	0	0	0.001	intergenic
1	157156480	0.44	0.55	0	0	0	0.0012	intergenic
1	157157106	0.35	0.4	0	0	0	0.001	ncRNA
1	157157642	0.29	0.42	0	0	0	0.0053	intergenic
1	157157648	0.31	0.43	0	0	0	0.0037	intergenic
1	157189790	0.5	0.73	0	0	0	0.0056	intron	ENSBGRG00000021882
1	157189805	0.47	0.73	0	0	0	0.0085	intron	ENSBGRG00000021882
1	157210435	0.7	0.31	0	0	0	0.0402	intron	ENSBGRG00000021882
1	157239003	0.4	0.54	0	0	0	0.0029	missense	ENSBGRG00000021882
1	157240570	0.54	0.52	0	0	0	0.001	synonymous	ENSBGRG00000021882
1	157241357	0.25	0.6	0	0	0	0.0472	splice	ENSBGRG00000021882
1	157246785	0.5	0.36	0	0	0	0.0037	synonymous	ENSBGRG00000021882
1	157246857	0.5	0.34	0	0	0	0.0059	synonymous	ENSBGRG00000021882
1	157247073	0.5	0.49	0	0	0	0.001	synonymous	ENSBGRG00000021882
1	157248022	0.45	0.53	0	0	0	0.001	synonymous	ENSBGRG00000021882
1	157253686	0.62	0.48	0	0	0	0.0018	missense	ENSBGRG00000021882
1	157270128	0.52	0.67	0	0	0	0.0018	synonymous	ENSBGRG00000021882
1	157270137	0.52	0.61	0	0	0	0.001	synonymous	ENSBGRG00000021882
1	157273155	0.38	0.36	0	0	0	0.001	intergenic
1	157273522	0.37	0.37	0	0	0	0.001	intergenic
1	157274559	0.4	0.5	0	0	0	0.0012	intergenic
1	157277275	0.64	0.62	0	0	0	0.001	intergenic
1	157278428	0.19	0.34	0	0	0	0.0178	missense	ENSBGRG00000022101
1	157280610	0.45	0.37	0	0	0	0.001	synonymous	ENSBGRG00000022101
1	157281182	0.8	0.85	0	0	0	0.001	intron	ENSBGRG00000022101
1	157281281	0.67	0.69	0	0	0	0.001	intron	ENSBGRG00000022101
1	157281308	0.75	0.71	0	0	0	0.001	intron	ENSBGRG00000022101
1	157284603	0.51	0.25	0	0	0	0.0295	synonymous	ENSBGRG00000022101
1	157285229	0.35	0.5	0	0	0	0.0047	synonymous	ENSBGRG00000022101
1	157285304	0.25	0.61	0	0	0	0.0491	synonymous	ENSBGRG00000022101
1	157285346	0.29	0.61	0	0	0	0.0326	synonymous	ENSBGRG00000022101
1	157285728	0.26	0.43	0	0	0	0.0122	missense	ENSBGRG00000022101
1	157286379	0.28	0.38	0	0	0	0.003	synonymous	ENSBGRG00000022101
1	157289118	0.39	0.28	0	0	0	0.0038	synonymous	ENSBGRG00000022101
1	157290535	0.49	0.33	0	0	0	0.0063	missense	ENSBGRG00000022101
1	157290564	0.61	0.44	0	0	0	0.0037	synonymous	ENSBGRG00000022101
1	157291314	0.29	0.33	0	0	0	0.001	3UTR	ENSBGRG00000022101
1	157291367	0.31	0.34	0	0	0	0.001	3UTR	ENSBGRG00000022101
1	157291375	0.3	0.36	0	0	0	0.001	3UTR	ENSBGRG00000022101
1	157291568	0.48	0.36	0	0	0	0.0026	3UTR	ENSBGRG00000022101
1	157291632	0.52	0.39	0	0	0	0.0026	3UTR	ENSBGRG00000022101
1	157291891	0.5	0.35	0	0	0	0.0047	3UTR	ENSBGRG00000022101
1	157299878	0.31	0.5	0	0	0	0.0106	intron	ENSBGRG00000022271
1	157300203	0.49	0.51	0	0	0	0.001	synonymous	ENSBGRG00000022271
1	157300281	0.51	0.45	0	0	0	0.001	synonymous	ENSBGRG00000022271
1	157300398	0.39	0.5	0	0	0	0.0017	intron	ENSBGRG00000022271
1	157300634	0.29	0.31	0	0	0	0.001	intron	ENSBGRG00000022271
1	157303238	0.64	0.44	0	0	0	0.0054	intron	ENSBGRG00000022271
1	157304326	0.88	0.71	0	0	0	0.0011	intron	ENSBGRG00000022271
1	157304406	0.89	0.65	0	0	0	0.0033	intron	ENSBGRG00000022271
1	157305623	0.58	0.73	0	0	0	0.0013	intron	ENSBGRG00000022271
1	157305638	0.47	0.62	0	0	0	0.0023	intron	ENSBGRG00000022271
1	157305647	0.44	0.62	0	0	0	0.0042	intron	ENSBGRG00000022271
1	157305818	0.62	0.6	0	0	0	0.001	intron	ENSBGRG00000022271
1	157306748	0.39	0.35	0	0	0	0.001	intergenic
1	157377494	0.3	0.73	0	0	0	0.0488	intergenic
1	157378862	0.43	0.6	0	0	0	0.0039	intergenic
1	157378881	0.43	0.6	0	0	0	0.0039	intergenic
1	157378909	1	1	0	0	0	0.001	intergenic
1	157379169	0.48	0.62	0	0	0	0.0018	intergenic
1	157379253	0.31	0.62	0	0	0	0.0276	intergenic
1	157379407	0.4	0.55	0	0	0	0.0034	intergenic
1	157379411	0.38	0.52	0	0	0	0.0033	intergenic
1	157379789	0.5	0.68	0	0	0	0.0031	intergenic
1	157380112	0.58	0.4	0	0	0	0.0053	ncRNA
1	157380316	0.67	0.47	0	0	0	0.0046	ncRNA
1	157380576	0.5	0.32	0	0	0	0.0088	ncRNA
1	157380604	0.48	0.32	0	0	0	0.0068	ncRNA
1	157380862	0.7	0.62	0	0	0	0.001	ncRNA
1	157381017	0.75	0.83	0	0	0	0.001	intergenic
1	157381284	0.71	0.57	0	0	0	0.0012	intergenic
1	157381461	0.46	0.58	0	0	0	0.0014	intergenic
1	157381571	0.43	0.4	0	0	0	0.001	intergenic
1	157381601	0.43	0.44	0	0	0	0.001	intergenic
1	157381620	0.48	0.52	0	0	0	0.001	intergenic
1	157381821	0.69	0.43	0	0	0	0.0103	intergenic
1	157382844	0.06	0.09	0	0	0	0.0068	intergenic
1	157382863	0.1	0.14	0	0	0	0.004	intergenic
1	157383437	0.58	0.54	0	0	0	0.001	intergenic
1	157383474	0.59	0.45	0	0	0	0.0021	intergenic
1	157383529	0.59	0.44	0	0	0	0.0027	intergenic
1	157383705	0.52	0.61	0	0	0	0.001	intergenic
1	157383877	0.66	0.64	0	0	0	0.001	intergenic
1	157384036	0.7	0.62	0	0	0	0.001	intergenic
1	157384189	0.55	0.54	0	0	0	0.001	intergenic
1	157384849	0.41	0.51	0	0	0	0.0011	intergenic
1	157385045	0.51	0.45	0	0	0	0.001	intergenic
1	157385200	0.53	0.46	0	0	0	0.001	intergenic
1	157385400	0.45	0.5	0	0	0	0.001	intergenic
1	157385492	0.4	0.47	0	0	0	0.001	intergenic
1	157385499	0.48	0.47	0	0	0	0.001	intergenic
1	157386475	0.48	0.4	0	0	0	0.001	missense	ENSBGRG00000022358
1	157387432	0.44	0.4	0	0	0	0.001	stop_gained	ENSBGRG00000022358
1	157387434	0.47	0.43	0	0	0	0.001	missense	ENSBGRG00000022358
1	157387471	0.48	0.43	0	0	0	0.001	synonymous	ENSBGRG00000022358
1	157387544	0.52	0.43	0	0	0	0.001	missense	ENSBGRG00000022358
1	157391458	0.38	0.27	0	0	0	0.0042	intron	ENSBGRG00000022358
1	157392363	0.46	0.43	0	0	0	0.001	synonymous	ENSBGRG00000022358
1	157393441	0.45	0.41	0	0	0	0.001	synonymous	ENSBGRG00000022358
1	157393603	0.45	0.4	0	0	0	0.001	synonymous	ENSBGRG00000022358
1	157393702	0.47	0.47	0	0	0	0.001	synonymous	ENSBGRG00000022358
1	157394278	0.31	0.3	0	0	0	0.001	intron	ENSBGRG00000022358
1	157396157	0.42	0.43	0	0	0	0.001	5UTR	ENSBGRG00000022358
1	157484269	0.45	0.39	0	0	0	0.001	synonymous	PFKL
1	157495604	0.47	0.34	0	0	0	0.0036	synonymous	PFKL
1	157495637	0.47	0.37	0	0	0	0.0015	synonymous	PFKL
1	157497169	0.41	0.39	0	0	0	0.001	synonymous	PFKL
1	157497196	0.43	0.41	0	0	0	0.001	splice	PFKL
1	157500076	0.45	0.38	0	0	0	0.001	synonymous	PFKL
1	157501717	0.41	0.31	0	0	0	0.0024	missense	PFKL
1	157501721	0.41	0.31	0	0	0	0.0024	synonymous	PFKL
1	157501781	0.37	0.35	0	0	0	0.001	synonymous	PFKL
1	157501784	0.36	0.34	0	0	0	0.001	synonymous	PFKL
1	157509625	0.47	0.39	0	0	0	0.001	missense	PFKL
1	157511905	0.44	0.39	0	0	0	0.001	synonymous	PFKL
1	157511920	0.4	0.37	0	0	0	0.001	synonymous	PFKL
1	157512750	0.53	0.46	0	0	0	0.001	synonymous	PFKL
1	157512762	0.52	0.43	0	0	0	0.001	synonymous	PFKL
1	157514297	0.49	0.28	0	0	0	0.0161	intergenic
1	157514298	0.48	0.28	0	0	0	0.0146	intergenic
1	157514370	0.41	0.35	0	0	0	0.001	intergenic
1	157514510	0.34	0.35	0	0	0	0.001	intergenic
1	157519932	0.42	0.54	0	0	0	0.0017	intergenic
1	157520023	0.67	0.61	0	0	0	0.001	intergenic
1	157520056	0.63	0.51	0	0	0	0.001	intergenic
1	157520245	0.59	0.57	0	0	0	0.001	3UTR	CFAP410
1	157522728	0.37	0.35	0	0	0	0.001	missense	CFAP410
1	157522798	0.49	0.33	0	0	0	0.0063	missense	CFAP410
1	157525043	0.6	0.76	0	0	0	0.0014	synonymous	CFAP410
1	157525057	0.55	0.74	0	0	0	0.0028	missense	CFAP410
1	157531700	0.44	0.49	0	0	0	0.001	intergenic
1	157544890	0.4	0.61	0	0	0	0.0075	intergenic
1	157545029	0.63	0.63	0	0	0	0.001	intergenic
1	157545792	0.47	0.54	0	0	0	0.001	intergenic
1	157545900	0.43	0.56	0	0	0	0.002	intergenic
1	157545945	0.57	0.38	0	0	0	0.0068	intergenic
1	157546539	0.47	0.56	0	0	0	0.001	intergenic
1	157547088	0.68	0.58	0	0	0	0.001	intergenic
1	157547095	0.67	0.62	0	0	0	0.001	intergenic
1	157547105	0.65	0.6	0	0	0	0.001	intergenic
1	157547118	0.56	0.58	0	0	0	0.001	intergenic
1	157547194	0.64	0.46	0	0	0	0.0038	intergenic
1	157547627	1	1	0	0	0	0.001	intergenic
1	157548036	0.49	0.59	0	0	0	0.001	intergenic
1	157548117	0.55	0.51	0	0	0	0.001	intergenic
1	157548140	0.52	0.48	0	0	0	0.001	intergenic
1	157548167	0.5	0.45	0	0	0	0.001	intergenic
1	157548424	0.44	0.55	0	0	0	0.0012	intergenic
1	157548445	0.43	0.55	0	0	0	0.0016	intergenic
1	157548472	0.35	0.58	0	0	0	0.0123	intergenic
1	157550271	0.63	0.55	0	0	0	0.001	intergenic
1	157554190	0.55	0.71	0	0	0	0.0018	intergenic
1	157554224	0.52	0.63	0	0	0	0.001	intergenic
1	157554254	0.51	0.61	0	0	0	0.001	intergenic
1	157554340	0.48	0.55	0	0	0	0.001	intergenic
1	157554499	0.56	0.52	0	0	0	0.001	intergenic
1	157554512	0.56	0.51	0	0	0	0.001	intergenic
1	157554744	0.35	0.33	0	0	0	0.001	synonymous	TRPM2
1	157554911	0.44	0.38	0	0	0	0.001	intron	TRPM2
1	157556885	0.79	0.45	0	0	0	0.0163	intron	TRPM2
1	157556927	0.75	0.54	0	0	0	0.0037	intron	TRPM2
1	157556968	0.83	0.54	0	0	0	0.0079	intron	TRPM2
1	157556972	0.83	0.56	0	0	0	0.0062	intron	TRPM2
1	157557050	0.75	0.52	0	0	0	0.0051	intron	TRPM2
1	157557103	0.75	0.42	0	0	0	0.0176	intron	TRPM2
1	157557149	0.71	0.35	0	0	0	0.0289	intron	TRPM2
1	157557265	0.65	0.47	0	0	0	0.0036	intron	TRPM2
1	157557399	0.72	0.68	0	0	0	0.001	intron	TRPM2
1	157558336	0.7	0.55	0	0	0	0.0015	intron	TRPM2
1	157558559	0.69	0.6	0	0	0	0.001	intron	TRPM2
1	157558763	0.2	0.14	0	0	0	0.0047	intron	TRPM2
1	157558767	0.21	0.18	0	0	0	0.001	intron	TRPM2
1	157558979	0.44	0.22	0	0	0	0.0276	intron	TRPM2
1	157559005	0.26	0.14	0	0	0	0.0208	intron	TRPM2
1	157559106	0.4	0.28	0	0	0	0.0047	intron	TRPM2
1	157559143	0.41	0.29	0	0	0	0.0043	intron	TRPM2
1	157559148	0.38	0.25	0	0	0	0.0074	intron	TRPM2
1	157559162	0.46	0.26	0	0	0	0.0169	intron	TRPM2
1	157559392	0.4	0.43	0	0	0	0.001	intron	TRPM2
1	157559398	0.33	0.5	0	0	0	0.0072	intron	TRPM2
1	157559432	0.37	0.35	0	0	0	0.001	intron	TRPM2
1	157559453	0.48	0.38	0	0	0	0.0014	intron	TRPM2
1	157559465	0.57	0.32	0	0	0	0.0174	intron	TRPM2
1	157559632	0.47	0.35	0	0	0	0.0027	intron	TRPM2
1	157559664	0.63	0.42	0	0	0	0.0068	intron	TRPM2
1	157559748	0.64	0.45	0	0	0	0.0046	intron	TRPM2
1	157559953	0.68	0.66	0	0	0	0.001	intron	TRPM2
1	157559967	0.65	0.63	0	0	0	0.001	intron	TRPM2
1	157559983	0.61	0.67	0	0	0	0.001	intron	TRPM2
1	157560660	0.46	0.52	0	0	0	0.001	intron	TRPM2
1	157560782	0.59	0.6	0	0	0	0.001	intron	TRPM2
1	157560862	0.5	0.61	0	0	0	0.001	intron	TRPM2
1	157561088	0.55	0.6	0	0	0	0.001	intron	TRPM2
1	157561508	0.68	0.45	0	0	0	0.0071	intron	TRPM2
1	157561558	0.57	0.47	0	0	0	0.001	intron	TRPM2
1	157561735	0.52	0.77	0	0	0	0.0062	intron	TRPM2
1	157565799	0.48	0.35	0	0	0	0.0033	synonymous	TRPM2
1	157567039	0	0	0.29	0.17	0.39	0.0409	intron	TRPM2
1	157567095	0	0	0.64	0.47	0.69	0.006	intron	TRPM2
1	157569125	0.33	0.43	0	0	0	0.002	synonymous	TRPM2
1	157571046	0.53	0.47	0	0	0	0.001	intron	TRPM2
1	157571069	0.5	0.42	0	0	0	0.001	intron	TRPM2
1	157571092	0.33	0.27	0	0	0	0.001	intron	TRPM2
1	157571275	0.47	0.31	0	0	0	0.0073	intron	TRPM2
1	157571430	0.42	0.4	0	0	0	0.001	intron	TRPM2
1	157571509	0.4	0.48	0	0	0	0.001	intron	TRPM2
1	157571605	0.31	0.26	0	0	0	0.001	intron	TRPM2
1	157571667	0.69	0.81	0	0	0	0.001	intron	TRPM2
1	157572824	0.47	0.31	0	0	0	0.0073	intron	TRPM2
1	157577194	0.39	0.45	0	0	0	0.001	synonymous	TRPM2
1	157577344	0.41	0.4	0	0	0	0.001	synonymous	TRPM2
1	157577418	0.5	0.44	0	0	0	0.001	missense	TRPM2
1	157577570	0.5	0.33	0	0	0	0.0072	intron	TRPM2
1	157577672	0.44	0.53	0	0	0	0.001	intron	TRPM2
1	157577694	0.36	0.64	0	0	0	0.0173	intron	TRPM2
1	157577706	0.33	0.47	0	0	0	0.0046	intron	TRPM2
1	157580109	0.75	0.31	0	0	0	0.0481	intron	TRPM2
1	157580171	0.72	0.33	0	0	0	0.0364	intron	TRPM2
1	157580286	0.48	0.48	0	0	0	0.001	intron	TRPM2
1	157580301	0.5	0.55	0	0	0	0.001	intron	TRPM2
1	157580403	0.5	0.67	0	0	0	0.0027	intron	TRPM2
1	157581200	0.19	0.39	0	0	0	0.0301	intron	TRPM2
1	157581331	0.45	0.31	0	0	0	0.0053	intron	TRPM2
1	157581357	0.45	0.36	0	0	0	0.0012	intron	TRPM2
1	157581427	0.43	0.44	0	0	0	0.001	missense	TRPM2
1	157581453	0.42	0.4	0	0	0	0.001	synonymous	TRPM2
1	157581540	0.3	0.31	0	0	0	0.001	intron	TRPM2
1	157581548	0.3	0.26	0	0	0	0.001	intron	TRPM2
1	157581661	0.36	0.35	0	0	0	0.001	intron	TRPM2
1	157581698	0.33	0.24	0	0	0	0.0034	intron	TRPM2
1	157582464	0.42	0.3	0	0	0	0.004	intron	TRPM2
1	157582798	0.42	0.45	0	0	0	0.001	synonymous	TRPM2
1	157584314	0.69	0.35	0	0	0	0.0262	intron	TRPM2
1	157586780	0.46	0.54	0	0	0	0.001	missense	TRPM2
1	157587298	0.54	0.39	0	0	0	0.0036	synonymous	TRPM2
1	157587340	0.49	0.4	0	0	0	0.001	synonymous	TRPM2
1	157589628	0.36	0.37	0	0	0	0.001	intron	TRPM2
1	157589711	0.54	0.48	0	0	0	0.001	synonymous	TRPM2
1	157589723	0.59	0.46	0	0	0	0.0017	synonymous	TRPM2
1	157589861	0.57	0.51	0	0	0	0.001	synonymous	TRPM2
1	157592136	0.38	0.46	0	0	0	0.001	synonymous	TRPM2
1	157592274	0.26	0.27	0	0	0	0.001	intron	TRPM2
1	157592882	0.34	0.56	0	0	0	0.0119	missense	TRPM2
1	157592936	0.36	0.63	0	0	0	0.0161	intron	TRPM2
1	157592957	0.31	0.57	0	0	0	0.02	intron	TRPM2
1	157593077	0.4	0.45	0	0	0	0.001	intron	TRPM2
1	157593082	0.4	0.41	0	0	0	0.001	splice	TRPM2
1	157593818	0.19	0.25	0	0	0	0.0022	missense	TRPM2
1	157593840	0.15	0.15	0	0	0	0.001	missense	TRPM2
1	157593844	0.15	0.15	0	0	0	0.001	synonymous	TRPM2
1	157593893	0.12	0.06	0	0	0	0.0276	synonymous	TRPM2
1	157593919	0.17	0.1	0	0	0	0.014	synonymous	TRPM2
1	157594598	0.28	0.23	0	0	0	0.001	missense	TRPM2
1	157595478	0.14	0.2	0	0	0	0.0047	intergenic
1	157597594	0.19	0.16	0	0	0	0.001	intergenic
1	157597794	0.36	0.38	0	0	0	0.001	synonymous	TRPM2
1	157597807	0.41	0.4	0	0	0	0.001	missense	TRPM2
1	157597827	0.42	0.42	0	0	0	0.001	synonymous	TRPM2
1	157598266	0.18	0.36	0	0	0	0.0276	intergenic
1	157598353	0.29	0.39	0	0	0	0.0028	missense	TRPM2
1	157598755	0.52	0.52	0	0	0	0.001	intergenic
1	157598770	0.56	0.58	0	0	0	0.001	intergenic
1	157598776	0.59	0.68	0	0	0	0.001	intergenic
1	157598808	0.62	0.58	0	0	0	0.001	intergenic
1	157599239	0.61	0.42	0	0	0	0.0054	intergenic
1	157599792	0.21	0.15	0	0	0	0.004	missense	TRPM2
1	157599809	0.14	0.09	0	0	0	0.0086	missense	TRPM2
1	157599886	0.2	0.21	0	0	0	0.001	missense	TRPM2
1	157600156	0.17	0.25	0	0	0	0.0059	intergenic
1	157602063	0.36	0.41	0	0	0	0.001	intergenic
1	157602190	0.43	0.36	0	0	0	0.001	intergenic
1	157602221	0.36	0.33	0	0	0	0.001	intergenic
1	157602258	0.37	0.36	0	0	0	0.001	intergenic
1	157602299	0.42	0.34	0	0	0	0.001	intergenic
1	157602405	0.37	0.39	0	0	0	0.001	intergenic
1	157602413	0.36	0.35	0	0	0	0.001	intergenic
1	157602485	0.29	0.32	0	0	0	0.001	intergenic
1	157602518	0.31	0.35	0	0	0	0.001	intergenic
1	157602687	0.45	0.46	0	0	0	0.001	intergenic
1	157622394	0.56	0.33	0	0	0	0.0139	intergenic
1	157624547	0.62	0.64	0	0	0	0.001	intergenic
1	157624609	0.56	0.36	0	0	0	0.0086	intergenic
1	157879267	0.4	0.27	0	0	0	0.0062	intergenic
1	157879469	0.42	0.55	0	0	0	0.0021	intergenic
1	157879622	0.42	0.46	0	0	0	0.001	intergenic
1	157879628	0.4	0.46	0	0	0	0.001	intergenic
1	157879798	0.44	0.43	0	0	0	0.001	intergenic
1	157899909	0.39	0.41	0	0	0	0.001	splice	UBE2G2
1	157909268	0.37	0.39	0	0	0	0.001	synonymous	UBE2G2
1	157912295	0.57	0.49	0	0	0	0.001	intergenic
1	157912693	0.49	0.47	0	0	0	0.001	intergenic
1	157912747	0.5	0.59	0	0	0	0.001	intergenic
1	157913049	0.51	0.52	0	0	0	0.001	intergenic
1	157913241	0.53	0.55	0	0	0	0.001	intergenic
1	157914381	0.67	0.64	0	0	0	0.001	intergenic
1	157914462	0.71	0.6	0	0	0	0.001	intron	ENSBGRG00000000186
1	157917902	0.3	0.25	0	0	0	0.001	intron	ENSBGRG00000000186
1	157941996	0.53	0.64	0	0	0	0.001	intergenic
1	157942284	0.53	0.53	0	0	0	0.001	intergenic
1	157942513	0.47	0.45	0	0	0	0.001	intergenic
1	157942555	0.43	0.34	0	0	0	0.0014	intergenic
1	157942702	0.57	0.53	0	0	0	0.001	intergenic
1	157943996	0.23	0.54	0	0	0	0.0446	intron	PTTG1IP
1	157948552	0.5	0.83	0	0	0	0.0124	intron	PTTG1IP
1	157948915	0.38	0.84	0	0	0	0.0379	intron	PTTG1IP
1	157949214	0.5	0.77	0	0	0	0.008	intron	PTTG1IP
1	157949225	0.48	0.77	0	0	0	0.0103	intron	PTTG1IP
1	157949324	0.5	0.67	0	0	0	0.0027	intron	PTTG1IP
1	157949327	0.5	0.64	0	0	0	0.0016	intron	PTTG1IP
1	157949453	0.5	0.6	0	0	0	0.001	intron	PTTG1IP
1	157949493	0.47	0.64	0	0	0	0.0031	intron	PTTG1IP
1	157949495	0.43	0.6	0	0	0	0.0039	intron	PTTG1IP
1	157949705	0.69	0.56	0	0	0	0.001	intron	PTTG1IP
1	157950448	0.3	0.69	0	0	0	0.0423	intron	PTTG1IP
1	157951922	0.5	0.62	0	0	0	0.0011	intron	PTTG1IP
1	157952068	0.5	0.71	0	0	0	0.0045	intron	PTTG1IP
1	157952997	0.58	0.38	0	0	0	0.0076	intron	PTTG1IP
1	157953413	0.51	0.44	0	0	0	0.001	synonymous	PTTG1IP
1	157954574	0.38	0.64	0	0	0	0.0134	intron	PTTG1IP
1	157954575	0.38	0.64	0	0	0	0.0134	intron	PTTG1IP
1	157954711	0.36	0.5	0	0	0	0.0037	intron	PTTG1IP
1	157961942	0.43	0.46	0	0	0	0.001	5UTR	PTTG1IP
1	157991191	0.51	0.44	0	0	0	0.001	3UTR	ITGB2
1	157991772	0.47	0.5	0	0	0	0.001	synonymous	ITGB2
1	157992788	0.67	0.4	0	0	0	0.013	intron	ITGB2
1	157997882	0.36	0.5	0	0	0	0.0037	intron	ITGB2
1	157999388	0.25	0.38	0	0	0	0.0074	intron	ITGB2
1	157999405	0.3	0.43	0	0	0	0.0048	intron	ITGB2
1	157999907	0.31	0.33	0	0	0	0.001	intron	ITGB2
1	158000082	0.35	0.2	0	0	0	0.0161	intron	ITGB2
1	158000177	0.2	0.22	0	0	0	0.001	intron	ITGB2
1	158008077	0.42	0.38	0	0	0	0.001	missense	ITGB2
1	158021501	0.52	0.4	0	0	0	0.002	intergenic
1	158320178	0.48	0.65	0	0	0	0.003	intergenic
1	158320524	0.45	0.33	0	0	0	0.0032	intergenic
1	158320841	1	1	0	0.54	0	0.0387	intergenic
1	158320997	1	1	0.41	0.4	0	0.0248	intergenic
1	158322457	0.65	0.53	0	0	0	0.001	intergenic
1	158322575	1	1	0	0.23	0	0.0026	intergenic
1	158366873	0.78	0.56	0	0	0.21	0.0161	intron	POFUT2
1	158558299	0.56	0.52	0	0	0	0.001	ncRNA
1	158578591	0.58	0.64	0	0.25	0	0.0173	intron	ENSBGRG00000000404
1	158579757	0.44	0.45	0	0	0	0.001	ncRNA
1	159055909	1	1	0	0	0.58	0.0481	missense	COL6A1
1	159355659	0	0	0.36	0.21	0.27	0.0156	intron	MCM3AP
1	159355957	0	0	0.49	0.51	0.51	0.001	synonymous	MCM3AP
1	159370694	0	0	1	1	0.73	0.0043	intron	MCM3AP
1	159372431	0	0	1	1	0.61	0.0139	intron	MCM3AP
1	159375297	0	0	1	1	0.5	0.0305	synonymous	MCM3AP
1	159375465	0	0	0.49	0.52	0.48	0.001	synonymous	MCM3AP
1	159379292	0	0	1	1	0.43	0.0457	synonymous	MCM3AP
1	159379536	1	1	0	0	0	0.001	intron	MCM3AP
1	159386891	0	0	1	1	0.54	0.0235	missense	ENSBGRG00000001586
1	159387163	0	0	0.33	0.44	0.23	0.0238	missense	ENSBGRG00000001586
1	159391406	0	0	1	1	0.56	0.0204	intergenic
1	159419416	0	0	1	1	0.47	0.0365	intergenic
1	159435269	0	0	1	1	0.52	0.0268	intergenic
1	159449894	0	0	1	1	0.5	0.0305	intergenic
1	159513621	0	0	1	0.53	0.6	0.033	intergenic
1	159530377	0	0	1	1	0.66	0.009	intergenic
1	159539543	0	0	1	1	0.71	0.0054	intergenic
1	159549140	0	0	1	1	0.62	0.0128	intergenic
1	160452329	0	0	0.49	0.58	0.55	0.001	intergenic
1	160490930	0	0	0.12	0.09	0.12	0.0034	intergenic
1	160493044	0.6	0.72	0	0	0.27	0.0196	intergenic
1	160534846	0	0	0.2	0.17	0.12	0.0123	intron	RUNX1
1	160614294	0	0	0.18	0.14	0.25	0.0196	intron	RUNX1
1	160644559	0	0	0.25	0.19	0.21	0.0025	intron	RUNX1
1	160657057	0	0	0.09	0.08	0.11	0.0038	intron	RUNX1
1	160667950	0	0	0.43	0.73	0.33	0.0493	intron	RUNX1
1	160670483	0	0	0.95	0.97	0.94	0.001	intron	RUNX1
1	160670499	0	0	0.56	0.67	0.76	0.003	intron	RUNX1
1	160698089	0	0.23	0.66	0.42	0.52	0.0435	intron	RUNX1
1	160698888	0	0	0.36	0.16	0.36	0.0422	intron	RUNX1
1	160719395	0	0	0.44	0.55	0.61	0.0037	intergenic
1	160719482	0	0	0.37	0.33	0.2	0.0201	intergenic
1	160719483	0	0	0.69	0.52	0.48	0.0066	intergenic
1	161969060	0.4	0.4	0	0	0	0.001	missense	SETD4
1	162152685	0	0	0.33	0.5	0.38	0.0085	intron	DOP1B
1	162152693	0	0	0.9	1	0.74	0.0029	intron	DOP1B
1	162152703	0	0	0.6	0.5	0.71	0.0045	intron	DOP1B
1	162271061	0	0	0.15	0.19	0.16	0.0017	intergenic
1	162306998	0.28	0.65	0	0	0	0.0433	intergenic
1	162874353	0	0.21	0.54	0.64	0.58	0.0115	intron	HLCS
1	163090446	0.49	0.41	0	0	0	0.001	intergenic
1	163093008	0.55	0.6	0	0	0	0.001	intergenic
1	163227172	0	0	0.53	0.33	0.25	0.0412	intron	ENSBGRG00000003250
1	163257195	0.4	0.58	0	0	0	0.0053	intergenic
1	163257732	0.64	0.7	0	0	0	0.001	intergenic
1	163258097	0.15	0.33	0	0	0	0.0373	intergenic
1	163258632	0.6	0.33	0	0	0	0.0191	intron	VPS26C
1	163258673	0.5	0.27	0	0	0	0.0206	intron	VPS26C
1	163258719	0.64	0.27	0	0	0	0.0457	intron	VPS26C
1	163260845	0.46	0.48	0	0	0	0.001	splice	VPS26C
1	163413503	0	0	0.28	0.36	0.34	0.0018	intergenic
1	163416093	0	0	0.09	0.12	0.06	0.0276	intergenic
1	163472023	0.64	0.52	0	0	0	0.001	intron	DYRK1A
1	163491731	0.24	0.54	0	0	0	0.0398	intron	DYRK1A
1	164574699	1	1	0	0	0	0.001	intergenic
1	164667824	0.48	0.62	0.27	0	0	0.0365	3UTR	ERG
1	164725683	0.62	0.53	0	0	0	0.001	synonymous	ERG
1	165648264	0	0	1	0.5	0.76	0.0273	intron	PIK3R4
1	165649770	0.47	0.73	0	0	0	0.0085	intron	PIK3R4
1	16596063	0.7	0.42	0	0	0	0.0127	intergenic
1	165986201	0.85	0.82	0	0	0	0.001	synonymous	COL6A5
1	165986210	0.85	0.83	0	0	0	0.001	synonymous	COL6A5
1	166483440	0	0	0.56	0.58	1	0.0309	synonymous	SH3BP5
1	166483446	0	0	0.59	0.58	1	0.0271	synonymous	SH3BP5
1	166510793	0	0	0.77	0.42	0.58	0.0203	intergenic
1	166510843	0	0	0.64	0.42	0.29	0.0421	intergenic
1	166535683	0	0	0.21	0.23	0.26	0.0011	intron	SH3BP5
1	166566590	0	0	0.8	0.5	0.44	0.0274	intron	SH3BP5
1	166690711	0.56	0.5	0	0	0	0.001	intergenic
1	166906031	0.31	0.48	0	0	0	0.0083	missense	ENSBGRG00000005423
1	16694769	0	0	0.3	0.21	0.21	0.0085	intron	ENSBGRE00000000245
1	16696017	0	0	0.27	0.15	0.2	0.0193	intron	ENSBGRE00000000245
1	16706076	0	0	0.26	0.37	0.24	0.0115	intergenic
1	16713134	0.56	0.38	0	0	0	0.006	intron	ENSBGRE00000000245
1	16713237	0	0	0.15	0.12	0.09	0.0127	intron	ENSBGRE00000000245
1	167146369	0.69	0.36	0	0	0	0.0236	intron	ANKRD28
1	167146370	0.69	0.55	0	0	0	0.0013	intron	ANKRD28
1	16715750	0	0	0.33	0.38	0.2	0.022	intron	ENSBGRE00000000245
1	167158348	0	0	0.29	0.24	0.27	0.001	intron	ANKRD28
1	167163699	0	0	0.33	0.44	0.62	0.0239	intron	ANKRD28
1	167163704	0	0	0.67	0.39	0.71	0.02	intron	ANKRD28
1	16727977	0.27	0.31	0	0	0	0.001	intron	ENSBGRE00000000245
1	16735193	0	0	0.54	0.42	0.65	0.0082	intron	ENSBGRE00000000245
1	16737158	0	0	0.64	0.58	0.58	0.001	intron	ENSBGRE00000000245
1	167505402	0	0	0.55	0.55	1	0.0364	synonymous	GALNT15
1	167525222	0.3	0.21	0	0	0	0.0047	intron	GALNT15
1	167777851	0.43	0.44	0	0	0	0.001	missense	ENSBGRG00000005969
1	16819867	0.3	0.36	0	0	0	0.001	intergenic
1	168300424	1	1	0	0	0.43	0.019	intron	PLCL2
1	168332776	0	0	0.31	0.4	0.39	0.0021	intron	PLCL2
1	168504864	0	0	0.46	0.67	0.5	0.0073	intron	PLCL2
1	168541652	0.32	0.45	0	0	0	0.0042	intergenic
1	168542729	0.57	0.62	0	0	0	0.001	intergenic
1	168788303	0	0	0.58	0.35	0.53	0.0125	intron	TBC1D5
1	16894996	0.25	0.29	0.44	0.43	0.5	0.01	intergenic
1	16895008	0.57	0.66	0.78	0.75	0.82	0.0288	intergenic
1	169177423	0	0	0.17	0.12	0.26	0.0404	intergenic
1	169177496	0	0	0.11	0.09	0.1	0.001	intergenic
1	16927376	0	0	0.52	0.5	0.54	0.001	intergenic
1	170031996	0	0	1	1	0.7	0.0061	ncRNA
1	170032007	0	0	1	1	0.7	0.0061	ncRNA
1	170032608	0	0	1	1	0.46	0.0387	ncRNA
1	17008085	0.14	0.09	0	0	0	0.0086	intergenic
1	170102552	0.5	0.35	0	0	0	0.0047	intergenic
1	170105065	0.25	0.4	0	0	0	0.0101	intergenic
1	170108540	0.53	0.62	0	0	0	0.001	intergenic
1	170110792	0.52	0.28	0	0	0	0.0208	intergenic
1	170110900	0.51	0.39	0	0	0	0.0021	intergenic
1	170110910	0.46	0.41	0	0	0	0.001	intergenic
1	170113394	0.59	0.3	0	0	0	0.026	intergenic
1	170118056	0.8	0.36	0	0	0	0.0384	intergenic
1	170118359	0.47	0.3	0	0	0	0.0089	intergenic
1	170118751	0.53	0.65	0	0	0	0.001	intergenic
1	170120694	0.57	0.52	0	0	0	0.001	intergenic
1	170125273	0.67	0.57	0	0	0	0.001	intron	ENSBGRG00000001708
1	170137711	0	0	1	1	0.45	0.0409	intergenic
1	17028386	0	0	0.38	0.45	0.38	0.001	intergenic
1	17028483	0	0	0.32	0.55	0.43	0.0149	intergenic
1	17056339	0	0	0.54	0.4	0.63	0.009	intergenic
1	17069723	0	0	0.48	0.5	0.53	0.001	intergenic
1	17070295	0	0	0.6	0.47	0.42	0.0056	intergenic
1	17070557	0	0	0.55	0.22	0.46	0.0484	intergenic
1	172000233	0.65	0.41	0	0	0	0.0096	intron	RAB5A
1	172027863	0.36	0.75	0	0	0	0.0316	intergenic
1	172029481	0.38	0.44	0	0	0	0.001	intergenic
1	172030499	0.56	0.51	0	0	0	0.001	synonymous	RAB5A
1	172039974	0	0.36	0.72	0.58	0.79	0.0454	intron	ENSBGRG00000001807
1	172040001	0	0	0.42	0.25	0.4	0.0142	intron	ENSBGRG00000001807
1	172040042	0	0	0.32	0.27	0.46	0.0175	intron	ENSBGRG00000001807
1	172091306	0	0	0.56	0.71	1	0.02	intron	KAT2B
1	172139716	1	1	0.24	0	0	0.003	intron	KAT2B
1	172155462	0	0	1	0.42	1	0.0481	intron	KAT2B
1	172166148	0	0	1	0.5	1	0.0305	intron	KAT2B
1	172189480	1	1	0.38	0	0	0.0128	intron	KAT2B
1	18039489	0	0	0.12	0.19	0.12	0.0176	intron	CXADR
1	18044311	0.19	0.31	0	0	0	0.0113	intron	CXADR
1	18076141	0.74	0.75	0.6	0.5	0.54	0.0134	intergenic
1	18845128	0.55	0.6	0	0	0	0.001	intergenic
1	22072510	0	0	0.3	0.14	0.26	0.0329	intron	NCAM2
1	2716679	0.1	0.07	0	0	0	0.0047	intron	CADM2
1	27346868	0.32	0.37	0	0	0	0.001	intron	MRPL39
1	27489252	0.53	0.54	0	0	0	0.001	missense	JAM2
1	27507801	0.23	0.38	0	0	0	0.0121	intergenic
1	27549751	1	1	0	0	0	0.001	intron	GABPA
1	27699137	0.57	0.6	0	0	0	0.001	3UTR	APP
1	27719172	0.5	0.55	0	0	0	0.001	intron	APP
1	27721751	0.45	0.7	0	0	0	0.0086	intron	APP
1	27721772	0.45	0.64	0	0	0	0.0046	intron	APP
1	27781846	0.73	0.45	0	0	0	0.011	intron	APP
1	28006381	0	0.11	0.2	0.2	0.25	0.0397	intron	APP
1	28006431	0	0	0.19	0.21	0.27	0.0055	intron	APP
1	28011647	0	0	0.22	0.14	0.19	0.0089	intron	APP
1	28405417	0.74	0.46	0	0	0	0.0105	intron	ENSBGRG00000000067
1	28405883	0.24	0.23	0	0	0	0.001	intron	ENSBGRG00000000067
1	31377225	0.5	0.5	0	0	0	0.001	intron	LTN1
1	31432590	0	0	0.17	0.14	0.23	0.0133	intron	USP16
1	32942745	0.48	0.47	0	0	0	0.001	intergenic
1	35921492	0.5	0.27	0	0	0	0.0206	synonymous	URB1
1	35967884	0.4	0.41	0	0	0.19	0.025	intron	EVA1C
1	36055720	0	0	0.6	0.47	0.84	0.0199	intron	EVA1C
1	36133562	0	0	0.13	0.16	0.12	0.0031	intron	CFAP298
1	36205719	0.58	0.7	0	0	0	0.001	intron	SYNJ1
1	36265050	0	0	0.27	0.29	0.39	0.0071	intron	PAXBP1
1	36840129	0	0	0.42	0.43	0.41	0.001	intron	IL10RB
1	36938403	0	0	0.14	0.25	0.12	0.0472	intron	IFNAR1
1	36947934	0	0	0.76	0.45	0.38	0.039	intron	IFNAR1
1	37036339	0	0	0.18	0.25	0.2	0.0044	intron	IFNGR2
1	37036443	0	0	0.2	0.36	0.19	0.039	intron	IFNGR2
1	37043376	0	0	0.24	0.2	0.12	0.0263	intron	IFNGR2
1	37067815	0.58	0.55	0.51	0.52	0.51	0.023	intergenic
1	37069386	0.37	0.49	0	0	0	0.0024	intergenic
1	37069831	0.08	0.1	0	0	0	0.0012	intergenic
1	37070005	0.31	0.61	0	0	0	0.026	intergenic
1	37070907	0.6	0.48	0	0	0	0.0012	intergenic
1	37248969	0	0	0.07	0.1	0.09	0.0047	intron	CRYZL1
1	37293672	0	0	0.24	0.15	0.22	0.0103	intergenic
1	37317397	0	0	0.38	0.29	0.31	0.0027	intergenic
1	37331226	0	0	0.14	0.23	0.21	0.0119	intergenic
1	37388510	0	0	0.23	0.4	0.5	0.0342	intron	ITSN1
1	38436643	0	0	0.33	0.17	0.2	0.0347	intron	RCAN1
1	38441279	0.6	0.67	0.36	0	0	0.0465	intron	RCAN1
1	41263922	0	0	0.8	0.93	0.88	0.001	intron	NSUN3
1	41263934	0	0	0.7	0.73	0.47	0.0094	intron	NSUN3
1	44023935	1	1	0	0	0	0.001	synonymous	ENSBGRG00000000751
1	45266832	0	0	0.64	1	1	0.0108	intron	CRYBG3
1	45356780	0.55	0.67	0	0	0	0.001	intron	CRYBG3
1	46144294	0.52	0.57	0	0	0	0.001	missense	CPOX
1	46287207	0.5	0.33	0	0	0	0.0072	intron	ST3GAL6
1	46296711	0.6	0.62	0	0	0.35	0.0467	intergenic
1	46296715	0.64	0.62	0	0	0.35	0.0423	intergenic
1	46322721	0	0	0.35	0.55	0.45	0.0091	intron	ST3GAL6
1	46331669	0.62	0.67	0	0	0.35	0.04	intron	ST3GAL6
1	46335146	0	0	0.42	0.53	0.61	0.0053	intron	ST3GAL6
1	46335491	0	0	0.13	0.07	0.12	0.0211	intron	ST3GAL6
1	46349761	0	0	0.16	0.19	0.1	0.0219	intron	ST3GAL6
1	46354478	0	0	0.32	0.31	0.32	0.001	intron	ST3GAL6
1	46355897	0	0	0.18	0.14	0.17	0.0018	intron	ST3GAL6
1	48814541	0	0	0.19	0.3	0.45	0.0485	intron	ABI3BP
1	49291885	0.64	0.72	0	0	0	0.001	intergenic
1	49742834	1	1	0.61	0.66	0.51	0.0056	synonymous	NXPE3
1	49751653	1	1	0	0	0	0.001	intron	NXPE3
1	53910417	0.59	0.58	0.74	0.75	0.66	0.0377	intron	ALCAM
1	54007102	0	0	0.21	0.1	0.12	0.0464	intron	ALCAM
1	54010361	0	0	0.18	0.19	0.18	0.001	intron	ALCAM
1	54096275	0	0	0.11	0.14	0.08	0.0161	intron	ALCAM
1	54360757	0.38	0.33	0	0	0	0.001	intron	CBLB
1	54363046	0	0	0.45	0.55	0.5	0.001	intron	CBLB
1	54380221	0	0	0.42	0.67	1	0.0489	intergenic
1	54442573	0.57	0.64	0	0	0	0.001	intron	CBLB
1	54444007	0.48	0.65	0	0	0	0.003	intron	CBLB
1	54449853	0.43	0.62	0	0	0	0.0051	intron	CBLB
1	54455068	0.35	0.5	0	0	0	0.0047	intron	CBLB
1	54461610	0.46	0.33	0	0	0	0.0039	intergenic
1	56313703	0.5	0.39	0	0	0	0.0017	intergenic
1	56321429	0.38	0.52	0	0	0	0.0033	intron	BBX
1	56328098	0	0	0.56	0.45	0.48	0.0013	intron	BBX
1	56331084	0.45	0.47	0	0	0	0.001	intron	BBX
1	56331860	0.64	0.47	0	0	0	0.0031	intron	BBX
1	56346357	0.45	0.5	0	0	0	0.001	intron	BBX
1	56398721	0.5	0.37	0	0	0	0.0029	intron	BBX
1	56399598	0	0	0.5	0.5	0.47	0.001	intron	BBX
1	56631071	0.4	0.53	0	0	0	0.0024	intergenic
1	56965096	0.5	0.53	0	0	0	0.001	intron	CD47
1	56975260	0.63	0.32	0	0	0	0.0261	missense	ENSBGRG00000005662
1	56975286	0.61	0.33	0	0	0	0.0204	synonymous	ENSBGRG00000005662
1	56976369	0.4	0.4	0	0	0	0.001	intergenic
1	56978670	0.41	0.44	0	0	0	0.001	intergenic
1	56978672	0.44	0.47	0	0	0	0.001	intergenic
1	56979353	0.71	0.65	0	0	0	0.001	intergenic
1	56979450	0.6	0.67	0	0	0	0.001	intergenic
1	56979499	0.33	0.62	0	0	0	0.0218	intergenic
1	56979510	0.33	0.67	0	0	0	0.029	intergenic
1	56979800	0	0	0.19	0.15	0.17	0.0014	intergenic
1	56979854	0	0	0.19	0.15	0.12	0.0099	intergenic
1	56979901	0.4	0.39	0	0	0	0.001	intergenic
1	56981155	0.5	0.48	0	0	0	0.001	intron	CD47
1	56981357	0.4	0.47	0	0	0	0.001	intron	CD47
1	56983796	0.86	0.43	0	0	0	0.0276	intron	CD47
1	56983831	0.89	0.56	0	0	0	0.0097	intron	CD47
1	56985190	0.78	0.33	0	0	0	0.0454	intron	CD47
1	56986099	0.74	0.51	0	0	0	0.0053	intron	CD47
1	56986182	0.73	0.52	0	0	0	0.0041	intron	CD47
1	56991843	0.31	0.62	0	0	0	0.0276	intron	CD47
1	57583077	0.6	0.5	0	0	0	0.001	intergenic
1	61044522	1	1	0	0	0	0.001	intergenic
1	61245460	0	0	0.25	0.2	0.26	0.0022	intron	PHLDB2
1	61245540	0	0	0.14	0.17	0.17	0.0011	intron	PHLDB2
1	61261563	0	0	0.15	0.13	0.06	0.0487	intron	PHLDB2
1	61929701	0.39	0.36	0	0	0	0.001	intron	ATG3
1	62307123	0	0	0.35	0.31	0.32	0.001	intron	ENSBGRG00000000821
1	62377850	0.55	0.5	0	0	0	0.001	intergenic
1	62628030	0.52	0.42	0	0	0	0.0011	intron	BOC
1	62631785	0.69	0.39	0	0	0	0.0169	intron	BOC
1	62641307	0	0	0.3	0.73	0.71	0.0491	intron	BOC
1	62642831	0	0	0.38	0.48	0.49	0.0022	intron	BOC
1	62643932	0.58	0.35	0	0	0	0.0123	intron	BOC
1	62647266	0.45	0.65	0	0	0	0.0051	intron	BOC
1	62665218	0.38	0.43	0	0	0	0.001	intron	BOC
1	62671378	0.55	0.64	0	0	0	0.001	intron	BOC
1	62689533	0.77	0.33	0	0	0	0.0439	intron	BOC
1	62707537	0.82	0.71	0	0	0	0.001	intergenic
1	63717257	0.43	0.68	0	0	0	0.0095	synonymous	TIGIT
1	63747360	0.63	0.46	0	0	0	0.0033	intergenic
1	63760992	0.51	0.43	0	0	0	0.001	intergenic
1	63772178	0.51	0.53	0	0	0	0.001	intergenic
1	63772184	0.5	0.52	0	0	0	0.001	intergenic
1	63897137	0.73	0.59	0	0	0.06	0.0016	intron	ZBTB20
1	64069440	0	0	0.2	0.19	0.1	0.0284	intergenic
1	64069523	0.6	0.43	0	0	0	0.0039	intergenic
1	64131528	0	0	0.26	0.27	0.16	0.0148	intergenic
1	64152540	0.36	0.37	0.45	0.44	0.41	0.0234	intergenic
1	64152590	0	0.08	0.16	0.17	0.17	0.0246	intergenic
1	64195554	0	0	0.23	0.25	0.12	0.0313	intergenic
1	64254975	0	0	0.38	0.29	0.27	0.0056	intergenic
1	64255505	0	0	0.25	0.33	0.16	0.0301	intergenic
1	64259641	0	0	0.15	0.2	0.27	0.0193	intergenic
1	64388524	0.6	0.65	0	0	0	0.001	intergenic
1	64444921	0	0	0.24	0.11	0.14	0.0486	intergenic
1	64445023	0.25	0.24	0	0.08	0.07	0.0094	intergenic
1	64446283	0	0	0.1	0.09	0.08	0.0012	intergenic
1	64446311	0	0	0.05	0.08	0.05	0.0188	intergenic
1	64599043	0.69	0.52	0	0	0	0.0024	intergenic
1	64607684	0	0	0.33	0.41	0.7	0.0455	intergenic
1	64706917	0.69	0.32	0	0	0	0.0352	intergenic
1	69313749	0.55	0.43	0	0	0	0.0016	intron	B4GALT4
1	69648343	0	0	0.56	1	0.51	0.0414	synonymous	ADPRH
1	70054242	0	0	0.25	0.29	0.33	0.0023	intron	GSK3B
1	70182514	0	0	0.25	0.32	0.14	0.0395	intron	GSK3B
1	70594205	0	0	0.22	0.15	0.12	0.0236	intron	FSTL1
1	7180200	0	0	0.21	0.18	0.36	0.0401	intron	GBE1
1	7188000	0.6	0.6	0.25	0	0	0.0172	intron	GBE1
1	7196993	0.6	0.36	0	0	0	0.0127	intron	GBE1
1	7201693	0.6	0.64	0.24	0	0	0.014	intron	GBE1
1	72602045	1	1	0.59	0.6	0.65	0.001	synonymous	PARP14
1	72602878	1	1	0.51	0.6	0.53	0.001	intergenic
1	72620905	0.59	0.37	0	0	0	0.0099	intron	HSPBAP1
1	73114620	0.29	0.65	1	1	1	0.0289	splice	PDIA5
1	73563544	0.58	0.4	0.25	0	0	0.049	intron	HACD2
1	73666848	0.49	0.51	0	0	0	0.001	intergenic
1	73693034	0.75	0.46	0	0	0	0.0113	intron	MYLK
1	73740865	0.62	0.41	0	0	0	0.0071	intron	MYLK
1	73769739	0.49	0.51	0	0	0	0.001	intron	MYLK
1	73769850	0.5	0.49	0	0	0	0.001	synonymous	MYLK
1	73769901	0.53	0.5	0	0	0	0.001	synonymous	MYLK
1	73769934	0.52	0.5	0	0	0	0.001	synonymous	MYLK
1	73772183	0.29	0.41	0	0	0	0.0043	intron	MYLK
1	74045110	0.59	0.42	0	0	0	0.0041	synonymous	CCDC14
1	74046291	0.49	0.48	0	0	0	0.001	synonymous	CCDC14
1	74046415	0.39	0.51	0	0	0	0.0021	missense	CCDC14
1	74327503	0.64	0.29	0	0	0	0.0377	intron	KALRN
1	7504074	0	0	0.39	0.58	0.31	0.0258	intergenic
1	75615359	0.5	0.5	1	1	1	0.001	intron	ZNF148
1	75616159	0	0	1	1	1	0.001	intron	ZNF148
1	75667159	0.6	0.69	0	0	0	0.001	intron	ZNF148
1	75670800	0	0	0.16	0.11	0.13	0.0057	intron	ZNF148
1	75670839	0	0	0.11	0.15	0.09	0.0144	intron	ZNF148
1	75687178	0.45	0.55	0	0	0	0.001	intron	ZNF148
1	75836324	0.82	0.54	0	0	0	0.0073	intron	SNX4
1	75836356	0.56	0.64	0	0	0	0.001	intron	SNX4
1	76740327	0	0	0.43	0.43	0.47	0.001	intron	TFRC
1	76768435	0	0	0.7	0.79	0.95	0.0033	intron	TFRC
1	76768456	0	0	0.27	0.29	0.24	0.001	intron	TFRC
1	76780165	0	0	0.6	0.38	0.27	0.0448	intron	TFRC
1	76826260	0	0	0.45	0.75	1	0.0375	intron	TFRC
1	76829485	0	0	0.46	0.91	1	0.0352	intron	TFRC
1	76873354	0	0	0.8	0.69	0.86	0.0012	intron	PCYT1A
1	76873417	0	0	0.5	0.27	0.64	0.0432	intron	PCYT1A
1	76873422	0	0	0.9	0.4	0.77	0.0376	intron	PCYT1A
1	77011051	0	0	0.1	0.1	0.06	0.0151	intron	UBXN7
1	77250425	0.33	0.24	0.14	0.13	0.16	0.028	intron	NRROS
1	77363158	1	1	0	0	0	0.001	intron	PAK2
1	77371615	1	1	0	0	0	0.001	intron	PAK2
1	77372492	1	1	0	0	0	0.001	intron	PAK2
1	77378500	0.8	1	0	0	0	0.0012	intron	PAK2
1	77398227	1	1	0	0	0	0.001	intron	PAK2
1	77404534	1	1	0	0	0	0.001	intron	PAK2
1	77504389	1	1	0	0	0	0.001	intron	PAK2
1	78386436	0.53	0.3	0	0	0	0.0168	intron	ACAP2
1	78435388	0.86	0.47	0	0	0	0.0196	intron	ACAP2
1	78484724	0	0	0.16	0.27	0.16	0.0254	intergenic
1	78484821	0	0	0.38	0.41	0.65	0.0224	intergenic
1	78484860	0	0	0.2	0.17	0.11	0.0184	intergenic
1	79155844	0.37	0.43	0.5	0.5	0.49	0.0239	synonymous	FAM43A
1	79172136	0.58	0.67	0	0	0	0.001	intron	LSG1
1	79177212	0	0	0.4	0.67	0.67	0.0155	intron	LSG1
1	79179572	0.79	0.53	0	0	0	0.0065	intron	LSG1
1	80509079	0.57	0.31	0	0	0	0.02	intron	ATP13A5
1	80547498	1	1	0	0	0	0.001	intergenic
1	80550138	1	1	0	0	0	0.001	intron	ATP13A5
1	80563230	0.72	0.6	0	0	0	0.001	synonymous	ATP13A5
1	80578769	0.33	0.26	0	0	0	0.0015	intron	ATP13A5
1	80585404	0.58	0.5	0	0	0	0.001	intron	ATP13A5
1	80592638	0.69	0.75	0	0	0	0.001	intron	ATP13A5
1	80592658	0.33	0.25	0	0	0	0.0023	intron	ATP13A5
1	82550078	0.86	0.55	0	0	0	0.0088	intron	CCDC50
1	82566580	0.47	0.39	0	0	0	0.001	missense	CCDC50
1	83664714	0.55	0.36	0	0	0	0.0076	intron	CLDN1
1	83666523	0.3	0.59	0	0	0	0.026	intron	CLDN1
1	85240772	0.12	0.06	0	0	0	0.0276	intergenic
1	85552376	0	0	0.24	0.53	0.35	0.0418	intron	LPP
1	85552382	0	0	0.2	0.27	0.38	0.0248	intron	LPP
1	85570915	0	0	0.32	0.59	0.5	0.0195	intron	LPP
1	85655140	0	0	0.57	0.4	0.39	0.0092	intron	LPP
1	85784534	0	0	0.48	0.55	0.57	0.001	intergenic
1	85867015	0	0	0.55	0.5	1	0.0447	intron	LPP
1	85997103	0	0	0.42	0.35	0.59	0.016	intron	LPP
1	85997816	0	0	0.62	0.45	0.5	0.004	intron	LPP
1	86002795	0	0	0.38	0.6	0.65	0.0148	intron	LPP
1	86005578	0	0	0.6	0.7	0.53	0.0024	intron	LPP
1	86073353	0	0	0.67	0.4	0.36	0.0322	intergenic
1	86533229	0.61	0.89	0	0	0	0.0056	intron	BCL6
1	86537257	0.4	0.36	0	0	0	0.001	intron	BCL6
1	86544254	0.37	0.53	0	0	0	0.0048	missense	BCL6
1	87042941	0.47	0.36	0	0	0	0.0021	synonymous	MASP1
1	87044160	0.55	0.45	0	0	0	0.001	3UTR	MASP1
1	87044408	0.51	0.59	0	0	0	0.001	3UTR	MASP1
1	87044644	1	1	0	0	0	0.001	3UTR	MASP1
1	87219555	0.5	0.41	0	0	0	0.001	intron	RTP1
1	87226032	0	0	0.16	0.11	0.18	0.0114	intergenic
1	89510136	0.33	0.36	0.18	0	0	0.0357	intron	VPS8
1	90646436	0.21	0.24	0	0	0	0.001	intron	ENSBGRG00000001380
1	90656132	0	0	0.23	0.14	0.13	0.0269	intron	ENSBGRG00000001380
1	93756893	0.33	0.43	0	0	0	0.002	intron	FXR1
1	95744579	0	0	0.09	0.07	0.13	0.0239	intergenic
1	95744648	0.25	0.28	0.36	0.38	0.44	0.0301	intergenic
1	95754916	0.32	0.26	0.48	0.45	0.43	0.0113	intergenic
1	95754943	0	0	0.57	0.5	0.51	0.001	intergenic
1	97820107	0	0	0.16	0.25	0.19	0.0099	intron	ENSBGRE00000028565
1	97858862	0.24	0.24	0.1	0.18	0.13	0.0415	intron	TBL1XR1
1	97863187	0	0	0.11	0.19	0.11	0.0286	intron	TBL1XR1
1	99321048	1	1	0.53	0	0	0.0365	intergenic
1	99938291	0.43	0.5	0	0	0	0.001	intron	NAALADL2
1	99938292	0.43	0.45	0	0	0	0.001	intron	NAALADL2
10	1006240	0	0	0.47	0.76	0.36	0.0412	intron	UST
10	101273751	0	0	0.25	0.27	0.19	0.0047	intron	QKI
10	101301913	0	0	0.46	1	0.96	0.0368	intron	QKI
10	104272018	0.34	0.37	0	0	0	0.001	synonymous	IGF2R
10	104300832	0.33	0.4	0	0	0	0.001	synonymous	IGF2R
10	104584642	0.6	0.54	0	0	0	0.001	intergenic
10	104587121	0.41	0.24	0	0	0	0.0143	intergenic
10	104600739	0	0	0.55	0.5	0.23	0.0449	intergenic
10	104601317	0.33	0.36	0	0	0	0.001	intergenic
10	104645830	0	0	0.63	0.53	0.33	0.0223	intron	ENSBGRG00000026571
10	104646188	0.73	0.68	0	0	0	0.001	intron	ENSBGRG00000026571
10	104652770	0	0	0.1	0.15	0.13	0.0066	intron	ENSBGRG00000026571
10	105328016	1	1	0	0	0	0.001	missense	TAGAP
10	105341557	1	1	0	0	0	0.001	intergenic
10	105353082	0.79	0.5	0	0	0	0.0094	intron	ENSBGRE00000237620
10	105359008	0.09	0.16	0	0	0	0.0173	intergenic
10	105710479	0.4	0.38	0	0	0	0.001	intergenic
10	106145035	0.43	0.59	0	0	0	0.0034	intergenic
10	106197622	0.58	0.31	0	0	0.12	0.0373	intron	SYNJ2
10	106197877	0	0	0.15	0.36	0.24	0.05	intron	SYNJ2
10	106354856	0.5	0.83	0	0	0	0.0124	intron	SNX9
10	106405699	0	0	0.27	0.19	0.14	0.0264	intron	SNX9
10	107139164	0	0	0.13	0.12	0.18	0.0093	intron	ENSBGRG00000026715
10	107141694	0	0	0.27	0.15	0.22	0.0177	intron	ENSBGRG00000026715
10	107142853	0	0	0.13	0.14	0.13	0.001	intron	ENSBGRG00000026715
10	107292523	0	0	0.16	0.2	0.18	0.0012	intron	ENSBGRG00000026715
10	107344678	0.5	0.44	0	0	0	0.001	intron	ENSBGRG00000026715
10	107366896	0.6	0.64	0	0	0	0.001	intron	ENSBGRG00000026715
10	107378597	0	0	0.06	0.12	0.08	0.0319	intron	ENSBGRG00000026715
10	109693780	0	0	0.38	0.53	0.33	0.0129	intron	SCAF8
10	109695599	0	0	0.38	0.33	0.28	0.003	intron	SCAF8
10	109717879	0.25	0.32	0	0	0	0.0016	intron	SCAF8
10	109737790	0	0	0.16	0.2	0.1	0.0265	intron	SCAF8
10	109842979	0	0.12	0.57	0.4	0.44	0.0143	intron	SCAF8
10	109843027	0	0	0.23	0.26	0.33	0.0056	intron	SCAF8
10	110260810	0	0	0.47	0.53	0.36	0.0059	intergenic
10	110344484	1	1	0	0.4	0	0.0151	intron	IPCEF1
10	110348123	0.56	0.46	0	0	0	0.001	intron	IPCEF1
10	110351939	0	0	0.16	0.14	0.15	0.001	intron	IPCEF1
10	110363910	0.45	0.45	0	0	0	0.001	intron	IPCEF1
10	111761322	0	0	0.45	0.51	0.46	0.001	intergenic
10	111763974	0	0	0.35	0.52	0.4	0.0074	synonymous	MYCT1
10	111764082	0	0	0.36	0.61	0.44	0.0159	synonymous	MYCT1
10	111847911	0	0	0.68	0.35	0.38	0.0408	intron	ENSBGRG00000004829
10	112147993	0.51	0.53	0	0	0	0.001	intergenic
10	11270277	0.6	0.32	0	0	0	0.0217	intron	REPS1
10	113120822	0.4	0.44	0	0	0	0.001	intergenic
10	11329304	0.73	0.67	0.36	0	0	0.0341	intron	REPS1
10	11333692	0.42	0.41	0	0	0	0.001	intron	REPS1
10	11334833	0.29	0.48	0	0	0	0.0122	intron	REPS1
10	11336385	0.4	0.46	0	0	0	0.001	intron	REPS1
10	113696281	0.33	0.31	0	0	0	0.001	missense	PLEKHG1
10	113696303	0.26	0.39	0	0	0	0.0068	synonymous	PLEKHG1
10	113721236	0	0	0.51	0.5	0.48	0.001	synonymous	PLEKHG1
10	113801040	0	0	0.67	0.67	0.83	0.0018	intron	PLEKHG1
10	113883430	0.6	0.57	0	0	0	0.001	intergenic
10	113953820	0.67	0.36	0.18	0	0	0.0467	intergenic
10	1148256	0.36	0.33	0	0	0	0.001	intron	UST
10	11681466	0	0	0.56	0.58	0.75	0.0039	intron	NHSL1
10	11804767	0.64	0.55	0	0	0	0.001	intron	NHSL1
10	11817746	0.39	0.51	0	0	0.21	0.0327	intron	NHSL1
10	1198173	0.36	0.62	0	0	0	0.0149	intron	UST
10	1206100	0.45	0.71	0	0	0	0.0093	intron	UST
10	1210874	0	0.14	0.3	0.27	0.33	0.0271	intron	UST
10	1212475	0	0.11	0.44	0.36	0.29	0.0212	intron	UST
10	13058104	0.62	0.51	0	0	0	0.001	intergenic
10	13058922	0.51	0.5	0	0	0	0.001	intergenic
10	13059063	0.51	0.44	0	0	0	0.001	intergenic
10	13060194	0.53	0.42	0	0	0	0.0014	intergenic
10	13063290	0.57	0.53	0	0	0	0.001	intergenic
10	13064288	0.27	0.46	0	0	0	0.0142	intron	IFNGR1
10	13069903	0.81	0.46	0	0	0	0.0166	intron	IFNGR1
10	13073267	0.39	0.47	0	0	0	0.001	intron	IFNGR1
10	13082177	0.56	0.48	0	0	0	0.001	synonymous	IFNGR1
10	13082477	0.48	0.49	0	0	0	0.001	3UTR	IFNGR1
10	13082793	0.35	0.4	0	0	0	0.001	3UTR	IFNGR1
10	13082801	0.34	0.38	0	0	0	0.001	3UTR	IFNGR1
10	13082894	0.45	0.5	0	0	0	0.001	3UTR	IFNGR1
10	13209941	0.79	0.41	0	0	0	0.0241	missense	IL20RA
10	13874611	0.4	0.55	0	0	0.25	0.0482	intron	MAP7
10	1396907	0.55	0.56	0	0	0	0.001	intergenic
10	1397997	0.51	0.45	0	0	0	0.001	intergenic
10	1398619	1	1	0.49	0	0	0.0286	3UTR	SASH1
10	14394370	0	0	0.85	0.96	0.9	0.001	intron	PDE7B
10	14414401	0.82	0.69	0	0	0	0.001	intron	PDE7B
10	1451457	0.45	0.58	0	0	0	0.0018	intron	SASH1
10	1451507	1	1	0.39	0	0	0.0139	intron	SASH1
10	1454733	1	1	0	0.33	0	0.0082	intron	SASH1
10	1455669	0	0	0.2	0.15	0.09	0.0375	intron	SASH1
10	1455733	0.18	0.14	0.55	0.44	0.38	0.0205	intron	SASH1
10	1455861	0.5	0.5	0	0	0	0.001	intron	SASH1
10	1455866	0.5	0.53	0	0	0	0.001	intron	SASH1
10	1458750	0	0	0.57	0.59	0.53	0.001	intron	SASH1
10	1459320	0	0	0.64	0.71	0.46	0.0082	intron	SASH1
10	1462248	0	0	0.64	0.55	0.35	0.0189	intron	SASH1
10	1472368	0	0	0.45	0.65	0.62	0.0057	intron	SASH1
10	1476302	0.3	0.3	0	0	0	0.001	intron	SASH1
10	1519519	0	0.2	0.52	0.48	0.44	0.0179	intron	SASH1
10	1524978	0.69	0.69	0	0.29	0	0.0177	intron	SASH1
10	15290646	1	1	0	0.5	0	0.0305	intron	HBS1L
10	17576963	0.7	0.38	0	0	0	0.0202	intron	SLC18B1
10	17670648	0.25	0.33	0	0	0	0.0023	intergenic
10	17670666	0.25	0.33	0	0	0	0.0023	intergenic
10	19561963	0	0	0.28	0.3	0.16	0.0222	intergenic
10	19654792	0.86	0.77	0	0	0	0.001	intron	EPB41L2
10	19658235	0.57	0.79	0	0	0	0.0037	intron	EPB41L2
10	19750262	0.25	0.36	0	0	0	0.005	intergenic
10	19750333	0.31	0.31	0	0	0	0.001	intergenic
10	20452035	1	1	0	0	0	0.001	intron	L3MBTL3
10	20893373	0.45	0.64	0	0	0	0.0046	intron	ARHGAP18
10	21105120	0.46	0.38	0	0	0	0.001	intron	LAMA2
10	21105129	0.45	0.46	0	0	0	0.001	intron	LAMA2
10	21194415	0.64	0.48	0	0	0	0.0026	intron	LAMA2
10	21225510	0.26	0.19	0.31	0.31	0.32	0.0444	intron	LAMA2
10	21225517	0.17	0.13	0.26	0.21	0.23	0.0401	intron	LAMA2
10	21647843	0.5	0.46	0	0.22	0.13	0.0226	intron	LAMA2
10	21701804	0	0.24	0.62	0.56	0.62	0.0141	intron	LAMA2
10	21706490	0	0	0.6	1	1	0.0151	intron	LAMA2
10	21710877	0	0	0.81	0.55	1	0.0185	intron	LAMA2
10	21742279	0	0	0.57	1	0.53	0.0367	intron	LAMA2
10	21746448	0	0	0.74	1	0.43	0.0424	intron	LAMA2
10	21752092	0	0	0.71	1	0.58	0.0176	intron	LAMA2
10	21752178	0	0	0.54	1	0.65	0.0266	intron	LAMA2
10	21754595	0	0	0.5	1	0.54	0.0463	intron	LAMA2
10	21764403	0.25	0.3	0.47	0.42	0.48	0.0093	intron	LAMA2
10	21764525	0	0	0.53	1	0.49	0.0499	intron	LAMA2
10	21764616	0	0	0.58	1	0.77	0.0154	intron	LAMA2
10	21775110	0	0.1	0.29	0.19	0.25	0.0353	intron	LAMA2
10	21775205	0	0	0.56	1	0.66	0.0231	intron	LAMA2
10	21777605	0	0	0.13	0.08	0.1	0.0118	intron	LAMA2
10	21782597	0	0	0.62	1	0.57	0.0252	intron	LAMA2
10	21790043	0	0	0.22	0.19	0.18	0.0011	intron	LAMA2
10	21807266	0	0	0.07	0.08	0.06	0.0026	intron	LAMA2
10	21808806	0.54	0.6	0	0	0	0.001	intron	LAMA2
10	21810818	0	0	0.06	0.08	0.08	0.0034	intron	LAMA2
10	22230423	0.55	0.46	0	0	0.27	0.0415	intron	PTPRK
10	22236529	0.5	1	0	0	0	0.0276	intron	PTPRK
10	22236671	0.45	0.32	0	0	0	0.0042	intron	PTPRK
10	22240484	0.36	0.36	0	0	0	0.001	intron	PTPRK
10	22241176	0.5	0.5	0	0	0	0.001	intron	PTPRK
10	22265188	0.27	0.12	0	0	0	0.0398	intron	PTPRK
10	22288632	0.2	0.17	0.37	0.5	0.5	0.0176	intron	PTPRK
10	22302806	0.58	0.38	0	0	0	0.0076	intron	PTPRK
10	22303139	0	0	0.32	0.35	0.41	0.0018	intron	PTPRK
10	22303155	0	0	0.13	0.16	0.15	0.001	intron	PTPRK
10	22422459	1	1	0.17	0.5	0	0.0263	intron	PTPRK
10	22772566	0.55	0.5	0.82	0.67	0.83	0.0373	intron	PTPRK
10	22772600	0	0	0.64	0.43	0.65	0.0085	intron	PTPRK
10	230682	0.44	0.62	0	0	0	0.0042	intergenic
10	26517352	0.8	0.46	0	0	0.21	0.0368	intron	ZNF292
10	26566455	0.7	0.5	0	0	0	0.004	intron	ZNF292
10	26566735	0.58	0.36	0	0	0	0.0105	intron	ZNF292
10	2660471	0.6	0.45	0	0	0	0.0026	intron	STXBP5
10	26807702	0.5	0.36	0	0	0	0.0037	intron	SLC35A1
10	29839449	0.55	0.38	0	0	0	0.0052	intron	MAP3K7
10	319435	0.23	0.39	0	0	0	0.0138	intergenic
10	33178204	0.09	0.11	0	0	0	0.001	intergenic
10	337040	0.59	0.65	0	0	0	0.001	intron	GINM1
10	39364132	0.14	0.12	0	0	0	0.001	intergenic
10	41292486	1	0.99	0.54	0.48	0.48	0.001	synonymous	ASCC3
10	4185016	0.55	0.65	0	0	0	0.001	missense	SHPRH
10	4208116	0	0	0.62	0.3	0.47	0.0303	intron	SHPRH
10	434994	0	0	0.61	0.7	0.72	0.001	intergenic
10	48710193	0.6	0.44	0	0	0	0.0032	intron	SCML4
10	48730681	0	0	0.38	0.5	0.55	0.0053	intron	SCML4
10	48775784	0.3	0.54	0	0	0	0.0183	intergenic
10	48777369	0.5	0.54	0	0	0	0.001	intergenic
10	49592995	0	0.09	0.21	0.15	0.17	0.0476	intron	FOXO3
10	49592997	0.18	0.16	0.3	0.23	0.29	0.0384	intron	FOXO3
10	49612238	0.62	0.48	0	0.25	0	0.0299	intron	FOXO3
10	49656011	0.56	0.52	0	0.31	0	0.0474	intron	FOXO3
10	49659970	0.69	0.77	0	0	0	0.001	intron	FOXO3
10	49662841	0	0	0.54	0.36	0.38	0.0102	intergenic
10	50197828	0	0	0.27	0.38	0.55	0.0319	intergenic
10	50260747	0.27	0	0.47	0.69	0.53	0.0473	intergenic
10	50545195	0.69	0.6	0	0	0.36	0.0453	synonymous	MICAL1
10	50598042	0	0	0.9	0.6	0.73	0.007	intron	AK9
10	51341599	0.15	0.21	0.05	0	0.07	0.0279	intergenic
10	51710388	0.5	0.47	0	0	0	0.001	intergenic
10	51711534	0	0	0.67	0.36	0.64	0.0222	intergenic
10	51879877	0.22	0.27	0.53	0.47	0.45	0.0071	intron	CDK19
10	51890389	0	0	0.39	0.73	0.61	0.0207	intron	CDK19
10	52570617	0	0	1	0.62	1	0.0128	synonymous	TRAF3IP2
10	52856807	0	0	0.4	0.47	0.3	0.0088	intergenic
10	52886986	0	0	0.1	0.16	0.24	0.05	intergenic
10	52898625	0	0	0.18	0.27	0.13	0.0353	intergenic
10	5297499	0.65	0.46	0	0	0	0.0043	intron	UTRN
10	5299172	0	0	1	0.87	0.9	0.001	intron	UTRN
10	5415332	0	0	0.83	0.67	0.45	0.0196	intergenic
10	5415386	0	0	0.2	0.3	0.22	0.0089	intergenic
10	5416591	0	0	0.19	0.21	0.31	0.0159	intergenic
10	5471526	0	0	0.56	0.35	0.47	0.0099	intron	UTRN
10	5472131	0.36	0.58	0	0	0	0.0105	intron	UTRN
10	5524285	0.4	0.59	0	0	0	0.006	intron	UTRN
10	55259237	0	0	0.45	0.7	0.73	0.012	intron	HDAC2
10	561215	0.25	0.14	0	0	0	0.0176	intergenic
10	5680613	0.54	0.48	0	0	0	0.001	synonymous	UTRN
10	5723766	0.36	0.72	0	0	0	0.0276	intron	UTRN
10	5726064	0.64	0.42	0	0	0	0.0075	intron	UTRN
10	5728950	0.52	0.48	0	0	0	0.001	intron	UTRN
10	5729206	0.32	0.6	0	0	0	0.0217	intron	UTRN
10	5733441	0.48	0.51	0	0	0	0.001	intron	UTRN
10	5734715	0.57	0.39	0	0	0	0.0056	intron	UTRN
10	5742145	0.58	0.49	0	0	0	0.001	synonymous	UTRN
10	5749239	0.44	0.5	0	0	0	0.001	intron	UTRN
10	5749916	0.52	0.56	0	0	0	0.001	synonymous	UTRN
10	5750070	0.8	0.7	0	0	0	0.001	intron	UTRN
10	5751960	0.47	0.24	0	0	0	0.0256	intron	UTRN
10	5752006	0.43	0.2	0	0	0	0.0349	intron	UTRN
10	5762919	0	0	0.64	0.27	0.52	0.0428	intron	UTRN
10	57698544	0.55	0.82	0	0	0	0.0065	synonymous	CALHM6
10	5865172	0.7	0.71	0	0	0	0.001	intron	UTRN
10	5880210	0	0	0.65	0.73	0.45	0.0108	intron	UTRN
10	58830275	0.42	0.65	0	0	0	0.0083	intron	ENSBGRG00000007399
10	58854906	0.43	0.65	0	0	0	0.0071	intron	ENSBGRG00000007399
10	59801617	0	0	1	1	1	0.001	intron	CEP85L
10	59801620	0	0	1	1	1	0.001	intron	CEP85L
10	60386237	0	0	0.22	0.22	0.12	0.0226	intron	MAN1A1
10	60518809	0	0	0.17	0.12	0.27	0.0465	intron	MAN1A1
10	63775512	0.58	0.26	0	0	0	0.0389	intron	SERINC1
10	63930588	0	0	0.33	0.23	0.36	0.0091	intron	ENSBGRG00000010069
10	64061743	1	1	0.31	0	0	0.0067	intergenic
10	64064132	0.36	0.73	0	0	0	0.0289	intron	SMPDL3A
10	64073596	0.33	0.31	0	0	0	0.001	intron	SMPDL3A
10	64073622	1	1	0.58	0	0	0.0481	intron	SMPDL3A
10	6487237	0	0	0.56	0.36	0.5	0.0085	intron	PHACTR2
10	6589825	0	0	0.23	0.23	0.38	0.0226	intron	PHACTR2
10	6591993	0	0	0.69	0.75	0.96	0.0048	intron	PHACTR2
10	6592005	0	0	0.7	0.81	0.81	0.001	intron	PHACTR2
10	6592053	0	0	0.2	0.14	0.15	0.0065	intron	PHACTR2
10	6592069	0	0	0.71	0.5	0.55	0.0056	intron	PHACTR2
10	6676995	0.6	0.3	0	0	0	0.0276	intron	FUCA2
10	6677510	0.47	0.43	0	0	0	0.001	intergenic
10	66785394	0.42	0.66	0	0	0	0.0091	intron	HDDC2
10	6680524	0.61	0.53	0	0	0	0.001	intergenic
10	6681484	0	0.07	0.35	0.4	0.3	0.0062	intergenic
10	6681500	0.33	0.25	0.13	0.17	0.16	0.0268	intergenic
10	6681501	0.16	0.12	0.31	0.31	0.22	0.0433	intergenic
10	6690199	0.28	0.14	0	0	0	0.0276	intron	PEX3
10	6690206	0.14	0.14	0.3	0.29	0.28	0.001	intron	PEX3
10	67156094	0.62	0.62	1	1	0.96	0.001	intergenic
10	67403121	0.46	0.5	0	0	0	0.001	intron	NCOA7
10	67403140	0.6	0.52	0	0	0	0.001	intron	NCOA7
10	67411370	0	0	1	0.5	0.73	0.0283	intron	NCOA7
10	67423698	0.82	1	0	0	0	0.001	intron	NCOA7
10	67469002	1	1	0	0	0	0.001	intron	NCOA7
10	67469949	0.46	0.62	0	0	0	0.0028	intron	NCOA7
10	67603	0.18	0.27	0	0	0	0.0068	3UTR	ENSBGRG00000015997
10	68943409	0.78	0.6	0	0	0	0.002	intergenic
10	69960629	0.58	0.43	0	0	0	0.0029	intron	PGM3
10	7093807	0	0	0.5	0.37	0.5	0.0038	synonymous	AIG1
10	7451723	0	0	0.25	0.18	0.31	0.0147	intergenic
10	74700045	0	0	0.71	0.45	0.47	0.0151	intron	ENSBGRG00000004306
10	74700151	0	0	0.45	0.47	0.33	0.0051	intron	ENSBGRG00000004306
10	74700182	0	0	0.23	0.27	0.27	0.001	intron	ENSBGRG00000004306
10	74700773	0	0	0.8	0.69	0.74	0.001	intron	ENSBGRG00000004306
10	74935481	0.6	0.57	0	0.3	0	0.0333	intron	PHIP
10	78547451	0	0	0.11	0.16	0.11	0.0098	intergenic
10	78574880	0	0	0.2	0.26	0.25	0.0022	intron	SENP6
10	78574949	0	0	0.21	0.22	0.24	0.001	intron	SENP6
10	78574950	0	0	0.16	0.14	0.21	0.008	intron	SENP6
10	78600818	0.58	0.38	0	0	0	0.0076	intron	SENP6
10	78610061	0.71	0.43	0	0	0	0.0121	intron	SENP6
10	78977686	0.61	0.44	0	0	0	0.0037	intergenic
10	79257480	0.56	0.49	0.28	0	0	0.0394	intergenic
10	80725541	0.72	0.62	0	0.35	0	0.0377	intergenic
10	80787498	0.61	0.55	0	0	0.33	0.0468	missense	CD109
10	80920928	0	0	0.6	0.57	0.71	0.0014	intergenic
10	80920943	0	0	0.5	0.53	0.62	0.0013	intergenic
10	81594170	0.5	0.5	0	0	0	0.001	intron	KCNQ5
10	81828054	0	0	0.52	0.42	0.33	0.0094	intron	KCNQ5
10	81871068	0	0	0.39	0.25	0.41	0.0125	intron	KCNQ5
10	81875852	0.33	0.21	0	0	0	0.0091	intron	KCNQ5
10	81879900	0.45	0.81	0	0	0	0.0183	intron	KCNQ5
10	81879934	0.46	0.31	0	0	0	0.0063	intron	KCNQ5
10	81893817	0.17	0.14	0.4	0.29	0.43	0.03	intron	KCNQ5
10	81896121	0.27	0.41	0	0	0	0.0073	intron	KCNQ5
10	81905362	0	0	0.67	0.5	0.53	0.0036	intron	KCNQ5
10	81924494	0.36	0.59	0	0	0	0.0116	intron	KCNQ5
10	81925282	0.64	0.53	0	0	0.26	0.0249	intron	KCNQ5
10	81928330	0	0	1	0.92	1	0.001	intron	KCNQ5
10	81928331	0	0	0.96	0.67	0.6	0.0136	intron	KCNQ5
10	81928332	0	0	0.77	0.58	0.7	0.0024	intron	KCNQ5
10	81928516	0	0	0.87	0.79	0.75	0.001	intron	KCNQ5
10	81928579	0	0	0.95	0.91	0.81	0.001	intron	KCNQ5
10	81928587	0	0	0.94	0.6	0.82	0.0088	intron	KCNQ5
10	81930534	0.42	0.8	0	0	0	0.023	intron	KCNQ5
10	81930577	0.5	0.85	0	0	0	0.014	intron	KCNQ5
10	81930854	0.36	0.54	0	0	0	0.0068	intron	KCNQ5
10	81932384	0	0	0.1	0.23	0.18	0.0401	intron	KCNQ5
10	81932417	1	1	0.34	0	0.46	0.0259	intron	KCNQ5
10	81933255	1	1	0.32	0	0.52	0.0347	intron	KCNQ5
10	81937022	1	1	0	0	0	0.001	intron	KCNQ5
10	81940179	1	1	0.5	0	0.29	0.0292	intron	KCNQ5
10	81951729	1	1	0.5	0	0	0.0305	intron	KCNQ5
10	81959996	0	0	0.15	0.22	0.18	0.006	intron	KCNQ5
10	81960007	0.8	0.52	0	0	0	0.008	intron	KCNQ5
10	81961030	0.45	0.62	0	0	0	0.0035	intron	KCNQ5
10	81965178	0.62	0.28	0	0	0	0.0381	intron	KCNQ5
10	81972385	0	0	0.33	0.19	0.16	0.044	intron	KCNQ5
10	81980602	0	0	0.17	0.15	0.22	0.0068	intron	KCNQ5
10	81980644	0	0	0.28	0.19	0.27	0.0068	intron	KCNQ5
10	81985048	0.67	0.69	0	0	0	0.001	intron	KCNQ5
10	81986802	0	0	0.13	0.09	0.16	0.0168	intron	KCNQ5
10	81987843	0.12	0	0.23	0.21	0.19	0.05	intron	KCNQ5
10	81987909	0	0	0.2	0.17	0.09	0.0363	intron	KCNQ5
10	82011612	0.5	0.43	0	0	0	0.001	intron	KCNQ5
10	82026797	0.12	0.1	0	0	0	0.001	intron	KCNQ5
10	82026806	0.11	0.18	0	0	0	0.0115	intron	KCNQ5
10	82026807	0.11	0.13	0	0	0	0.001	intron	KCNQ5
10	82041605	1	1	0.52	0	0	0.0344	intron	KCNQ5
10	82041879	1	1	0.47	0	0	0.0251	intron	KCNQ5
10	82045088	1	1	0.51	0	0	0.0324	intron	KCNQ5
10	82045312	1	1	0.5	0	0	0.0305	intron	KCNQ5
10	82045954	0.97	1	0.47	0	0	0.0264	intron	KCNQ5
10	82046046	0.98	1	0.49	0	0	0.0296	intron	KCNQ5
10	82050072	1	0.99	0.57	0	0	0.0464	intron	KCNQ5
10	82055677	1	1	0.56	0	0	0.0432	intron	KCNQ5
10	82056576	1	1	0.4	0	0	0.0151	intron	KCNQ5
10	82062860	0.43	0.45	0	0	0	0.001	intron	KCNQ5
10	82076767	0.78	0.68	0	0	0	0.001	intron	KCNQ5
10	82088472	0.67	0.59	0	0	0	0.001	intron	KCNQ5
10	82088478	0.67	0.61	0	0	0	0.001	intron	KCNQ5
10	82127198	0.5	0.56	0	0	0	0.001	intron	KCNQ5
10	82131559	0	0	0.08	0.05	0.06	0.0115	intron	KCNQ5
10	82132943	0	0	0.14	0.17	0.12	0.0047	intron	KCNQ5
10	82141801	0.55	0.54	0.3	0	0	0.0411	intron	KCNQ5
10	82141999	0.63	0.51	0	0	0	0.001	intron	KCNQ5
10	82142193	0.6	0.49	0.28	0	0	0.0381	intron	KCNQ5
10	82152484	0.43	0.54	0	0	0	0.0013	intron	KCNQ5
10	82173488	0	0	0.18	0.16	0.21	0.0023	intron	KCNQ5
10	82188195	0.6	0.62	0	0	0	0.001	intron	KCNQ5
10	83767288	0.15	0.14	0.27	0.24	0.29	0.0079	intergenic
10	83799843	0	0	0.07	0.08	0.05	0.0099	intergenic
10	83807072	0.14	0.18	0.44	0.31	0.45	0.0281	intergenic
10	83807076	0.17	0.16	0.21	0.21	0.21	0.0012	intergenic
10	83807113	0.19	0.08	0	0	0	0.046	intergenic
10	83924514	1	1	0	0	0.4	0.0151	intron	OGFRL1
10	83927910	1	1	0	0	0.4	0.0151	intron	OGFRL1
10	83929782	1	1	0	0	0	0.001	intron	OGFRL1
10	83929836	1	1	0	0	0.24	0.003	intron	OGFRL1
10	83930102	1	1	0	0	0.41	0.0163	intron	OGFRL1
10	84433720	0	0	0.55	0.33	0.43	0.013	intron	SMAP1
10	84493586	0	0	0.24	0.35	0.21	0.0167	intron	SMAP1
10	84682532	1	1	0.46	0.41	0	0.0326	synonymous	SDHAF4
10	84822702	0.64	0.62	0	0	0	0.001	intron	FAM135A
10	84859831	0	0	0.92	0.76	1	0.0023	intron	FAM135A
10	84864363	0.39	0.49	0	0	0	0.0013	synonymous	FAM135A
10	85830975	0.99	1	0	0	0	0.001	synonymous	LMBRD1
10	897933	0	0	1	0.92	0.87	0.001	intron	UST
10	897962	0	0	0.62	0.92	0.71	0.0073	intron	UST
10	918996	0	0	0.4	0.6	0.5	0.0068	intron	UST
10	94354949	0.53	0.54	0	0	0	0.001	3UTR	ENSBGRG00000022955
10	94603677	0.4	0.5	0	0	0	0.0012	intergenic
10	94683361	0.57	0.44	0	0	0	0.0019	intron	PHF3
10	95926783	0.53	0.41	0	0	0	0.0018	intergenic
10	95926795	0.45	0.61	0	0	0	0.003	intergenic
10	96009475	0.41	0.82	0	0	0	0.0276	intron	ENSBGRG00000008426
10	96010126	0.64	0.65	0	0	0	0.001	intron	ENSBGRG00000008426
10	96010517	0.7	0.36	0	0	0	0.0249	intron	ENSBGRG00000008426
10	96010536	0.58	0.4	0	0	0	0.0053	intron	ENSBGRG00000008426
10	96364591	0	0	0.38	0.66	0.58	0.0152	missense	THBS2
10	96364606	0	0	0.35	0.72	0.55	0.0297	missense	THBS2
10	96395531	0	0	0.48	0.6	1	0.042	intergenic
10	96925317	0.5	0.27	0	0	0	0.0206	intron	SMOC2
10	97337838	0.68	0.52	0	0	0	0.0021	intron	AFDN
10	97366595	0.73	0.86	0	0	0	0.001	intron	AFDN
10	97388197	0.42	0.6	0	0	0	0.0047	intron	AFDN
10	97555204	0.54	0.36	0.2	0	0	0.0391	intergenic
10	97555344	0	0	0.51	0.4	0.33	0.0088	intergenic
10	97960779	0	0	0.48	1	1	0.0344	intron	FGFR1OP
10	97991653	0.59	0.54	0	0	0	0.001	intergenic
10	98016966	0	0	0.64	0.61	1	0.0189	intron	ENSBGRG00000012908
10	98029025	0	0	0.69	0.54	0.99	0.0227	intergenic
10	98156027	0	0	0.43	1	1	0.0457	intron	RPS6KA2
10	98411607	0	0	1	0.55	1	0.0219	intron	RPS6KA2
10	98904863	0	0	0.4	0.32	0.38	0.0013	intergenic
10	98904926	0	0	0.36	0.27	0.5	0.0223	intergenic
11	10219789	1	1	0.46	0.49	0	0.0445	intron	SMAD3
11	10236406	0	0	0.47	0.36	0.42	0.002	intron	SMAD3
11	10322052	1	1	0.62	0.45	0.68	0.0184	intron	SMAD3
11	10322064	1	1	0	0	0	0.001	intron	SMAD3
11	10323183	1	1	0.17	0	0.35	0.0079	intron	SMAD3
11	10339955	1	1	0	0	0	0.001	intron	SMAD3
11	10340741	1	1	0.42	0	0	0.0176	intron	SMAD3
11	10961200	0.56	0.36	0	0	0	0.0086	intergenic
11	11132792	0.67	0.63	0	0	0	0.001	intron	DIS3L
11	11674095	0	0	0.12	0.12	0.22	0.0377	intron	ENSBGRG00000024884
11	11858686	0.37	0.37	0	0	0	0.001	intron	DENND4A
11	11859177	0.75	0.55	0	0	0	0.0032	intron	DENND4A
11	11874107	0.49	0.55	0	0	0	0.001	missense	DENND4A
11	11997408	0.59	0.52	0	0	0	0.001	3UTR	INTS14
11	11997499	0.51	0.38	0	0	0	0.0027	intergenic
11	11999600	0.38	0.47	0	0	0	0.0011	intergenic
11	12031698	0.37	0.43	0	0	0	0.001	intergenic
11	12097228	0.64	0.79	0	0	0	0.001	intergenic
11	12511301	0.13	0.14	0	0	0	0.001	intron	RASL12
11	12511313	0.5	0.42	0.59	0.56	0.62	0.0398	intron	RASL12
11	1314397	0.49	0.48	0	0	0	0.001	missense	MMP14
11	1327713	0.6	0.29	0	0	0	0.0309	intergenic
11	1339318	0.38	0.65	0	0	0	0.0144	intergenic
11	1339471	0.38	0.36	0	0	0	0.001	intergenic
11	13410478	0.5	0.58	0	0	0	0.001	intron	SERINC5
11	13429680	1	1	0	0	0	0.001	intron	SERINC5
11	13462742	1	1	0.48	0.49	0	0.0478	intron	SERINC5
11	13462844	1	1	0.57	0.33	0	0.0464	intron	SERINC5
11	13467547	1	1	0	0	0	0.001	intron	SERINC5
11	13467578	1	1	0	0	0	0.001	intron	SERINC5
11	13488162	0	0	0.53	0.38	0.55	0.0059	intron	SERINC5
11	13488209	0	0	0.56	0.41	0.5	0.0032	intron	SERINC5
11	13488274	0	0	0.57	0.48	0.62	0.0018	intron	SERINC5
11	13488277	0	0	0.55	0.48	0.62	0.0018	intron	SERINC5
11	13492952	0.3	0.22	0	0	0	0.0032	intron	SERINC5
11	13502491	1	1	0.58	0	0.29	0.0463	intron	SERINC5
11	13503900	1	1	0.49	0.43	0.56	0.0019	intron	SERINC5
11	13503934	1	1	0.45	0.46	0.54	0.001	intron	SERINC5
11	13504008	1	1	0.43	0.41	0.5	0.001	intron	SERINC5
11	13511103	0	0	0.5	0.59	0.4	0.006	intron	SERINC5
11	13511140	0	0	0.5	0.58	0.53	0.001	intron	SERINC5
11	13511153	0	0	0.54	0.58	0.44	0.0023	intron	SERINC5
11	13511796	0	0	0.46	0.56	0.64	0.0038	intron	SERINC5
11	13512121	1	1	0.64	0.43	0.48	0.0097	intron	SERINC5
11	13512171	1	1	0.64	0.4	0.47	0.0125	intron	SERINC5
11	13512173	1	1	0.64	0.39	0.43	0.0144	intron	SERINC5
11	13512277	0	0	0.64	0.31	0.45	0.0324	intron	SERINC5
11	13512393	1	1	0	0	0	0.001	intron	SERINC5
11	13513789	0	0	0.47	0.48	0.73	0.0146	intron	SERINC5
11	13513840	1	1	0.55	0.2	0.6	0.0429	intron	SERINC5
11	13513907	1	1	0	0	0	0.001	intron	SERINC5
11	13514151	0	0	0.21	0.19	0.2	0.001	intron	SERINC5
11	13518259	0.6	0.72	0	0	0	0.001	3UTR	SERINC5
11	13523569	0.41	0.44	0	0	0	0.001	intergenic
11	1354355	0.44	0.48	0	0	0	0.001	3UTR	RBM23
11	1399567	0.43	0.45	0	0	0	0.001	intron	ENSBGRG00000005108
11	14012651	0	0	0.15	0.18	0.17	0.001	intron	TENT2
11	14320269	0.52	0.52	0	0	0	0.001	intergenic
11	1445544	0.53	0.64	0	0	0	0.001	missense	C14orf93
11	14596287	0.55	0.61	0	0	0	0.001	intron	DMGDH
11	15103773	0	0	0.14	0.21	0.32	0.0457	intron	ENSBGRE00000050729
11	15205172	0	0	0.38	0.31	0.42	0.003	intergenic
11	15484766	0.43	0.54	0	0	0	0.0013	intergenic
11	15522030	0.64	0.55	0.25	0	0	0.02	intron	AP3B1
11	15911512	1	1	0	0	0.42	0.0176	synonymous	ENSBGRG00000006222
11	16736446	0.7	0.31	0	0	0	0.0402	intron	ENSBGRG00000007412
11	16999676	0.36	0.26	0	0	0	0.0036	intergenic
11	17104769	0.64	0.62	0.35	0	0	0.0423	intron	IQGAP2
11	17128996	0.36	0.41	0	0	0	0.001	synonymous	F2RL2
11	17134817	0.4	0.75	0	0	0	0.0217	intergenic
11	17201660	0.55	0.5	0	0	0	0.001	intron	IQGAP2
11	17321924	0	0	0.55	0.5	0.42	0.0021	intron	IQGAP2
11	17957425	1	1	0	0	0	0.001	intron	POC5
11	18168346	0.53	0	1	1	1	0.0338	intron	CERT1
11	18246224	0.45	0.31	1	1	1	0.0013	intron	CERT1
11	18250661	0.73	0.5	0	0	0	0.0056	intron	CERT1
11	18250799	0	0	0.49	0.78	1	0.0286	intron	CERT1
11	18251761	0.44	0.45	0	0	0	0.001	intron	CERT1
11	18252461	0.67	0.71	1	1	1	0.001	intron	CERT1
11	18262823	0	0	0.59	0.6	1	0.0248	intron	CERT1
11	18630117	0.52	0.25	0	0	0	0.0314	missense	GCNT4
11	20271041	0.5	0.62	0	0	0	0.0011	intergenic
11	20390818	0.41	0.66	0	0	0	0.0105	synonymous	LVRN
11	20399774	0.4	0.27	0	0	0	0.0062	intergenic
11	20401145	0.1	0.07	0	0	0	0.0047	intron	LVRN
11	20556725	0	0	0.42	0.25	0.29	0.0169	intron	ENSBGRG00000013036
11	20585580	0.4	0.58	0	0	0	0.0053	intron	ENSBGRG00000013036
11	20658525	0.36	0.42	0	0	0	0.001	intron	CDO1
11	21287302	0.67	0.47	0	0	0	0.0046	intron	PGGT1B
11	21330417	0.98	1	0	0.45	0	0.0227	intergenic
11	23049216	0.51	0.71	0	0	0	0.0038	synonymous	YTHDC2
11	23077979	0	0	0.22	0.22	0.14	0.0112	intron	YTHDC2
11	23742105	0.27	0.3	0	0	0	0.001	intron	EPB41L4A
11	23794940	1	1	0	0	0	0.001	intron	EPB41L4A
11	2380204	0.28	0.64	0	0	0	0.0416	intron	DCAF11
11	24313459	0	0	0.43	0.3	0.3	0.0087	intergenic
11	24313460	0	0	0.47	0.3	0.3	0.0165	intergenic
11	24314246	0	0	0.47	0.38	0.27	0.0154	intergenic
11	24314247	0	0.27	0.73	0.62	0.55	0.0261	intergenic
11	24315558	0	0	0.27	0.2	0.29	0.0055	intergenic
11	24372403	1	1	0	0.46	0	0.0235	intergenic
11	24378284	1	1	0	0.38	0	0.0128	intergenic
11	24378309	1	1	0.35	0.33	0	0.0133	intergenic
11	24381168	0	0	0.69	0.62	1	0.0145	intergenic
11	24400619	0	0	0.48	0.5	0.58	0.001	intergenic
11	24450938	1	1	0	0.33	0	0.0082	intron	SRP19
11	24641324	1	1	0	0.44	0	0.0204	intergenic
11	24979571	0	0	0.7	0.31	0.58	0.0378	intron	MCC
11	28737089	0.67	0.6	0	0	0	0.001	intergenic
11	28772721	0.51	0.47	0	0	0	0.001	synonymous	MGAT2
11	28823920	0.4	0.54	0	0	0	0.0029	intergenic
11	28868848	1	1	0.32	0.7	0.5	0.04	intron	KLHDC2
11	28870831	1	1	0.4	0	0.43	0.0272	intergenic
11	28876655	1	1	0.7	0.38	0.48	0.0293	intergenic
11	28878772	1	1	0.5	0.71	0.4	0.0294	intergenic
11	28879083	1	1	0.48	0.39	0.45	0.001	intergenic
11	28897072	1	1	0.41	0.56	0.58	0.006	intron	NEMF
11	28897095	1	1	0.38	0.54	0.62	0.0128	intron	NEMF
11	2950109	0.6	0.38	0	0	0	0.0094	missense	INSYN1
11	29517107	0	0	0.13	0.1	0.17	0.0146	intron	MAP4K5
11	29517140	0	0	0.47	0.48	0.5	0.001	intron	MAP4K5
11	29972121	1	1	0.46	0.31	0.33	0.0019	intron	PYGL
11	29977772	1	1	0.48	0.45	0.46	0.001	synonymous	PYGL
11	29977832	1	1	0.48	0.44	0.5	0.001	synonymous	PYGL
11	30012600	0.53	0.37	0	0	0	0.0048	intergenic
11	30989333	0.33	0.53	0	0	0	0.0104	intron	GNG2
11	30989350	0.31	0.47	0	0	0	0.0073	intron	GNG2
11	30999733	0.6	0.5	0	0	0	0.001	intron	GNG2
11	31010699	0.7	0.91	0	0	0	0.002	intron	GNG2
11	31015976	0.45	0.46	0	0	0	0.001	intron	GNG2
11	31237076	0.52	0.53	0	0	0	0.001	intergenic
11	31790867	0	0	1	1	0.57	0.019	intron	ZNF609
11	31869791	0.72	0.52	0	0	0	0.0036	intron	ZNF609
11	31908540	0	0.08	0.28	0.38	0.39	0.0106	intron	ZNF609
11	31924898	0	0	0.08	0.08	0.11	0.0061	intron	ZNF609
11	32241867	0.56	0.5	0	0	0	0.001	intergenic
11	32249671	0.62	0.71	0	0	0	0.001	intron	SNX1
11	32509582	0	0	0.46	0.38	0.52	0.0032	synonymous	DAPK2
11	32911971	0	0	0.21	0.1	0.14	0.0364	intron	USP3
11	32923913	0.5	0.42	0	0	0	0.001	intron	USP3
11	32945655	0.38	0.16	0	0	0	0.046	intron	USP3
11	33537564	0.06	0.05	0	0	0	0.001	intergenic
11	33973670	0.68	0.52	0	0	0	0.0021	synonymous	TLN2
11	34251241	0	0	0.6	0.85	0.6	0.0079	intergenic
11	34843283	0.6	0.58	0	0	0	0.001	intron	VPS13C
11	34848218	0.6	0.55	0	0	0	0.001	intron	VPS13C
11	3532660	0.29	0.67	0	0	0	0.0428	intron	NEO1
11	35693921	0	0	1	0.53	0.53	0.0426	intron	RORA
11	35727734	0	0	0.13	0.3	0.31	0.0467	intron	RORA
11	35738269	0	0	0.16	0.13	0.16	0.0014	intron	RORA
11	35738270	0	0	0.11	0.13	0.1	0.0022	intron	RORA
11	35738271	0	0	0.1	0.14	0.1	0.0071	intron	RORA
11	35748447	1	1	0.56	0.65	0.44	0.0106	intron	RORA
11	35749346	1	1	0.44	0.42	0	0.0309	intron	RORA
11	35754042	1	1	0	0.4	0	0.0151	intron	RORA
11	35756437	1	1	0	0.48	0	0.0268	intron	RORA
11	35769408	0.91	0.59	0	0	0	0.0081	intron	RORA
11	35777944	0	0	0.47	0.45	0.44	0.001	intron	RORA
11	35801297	0	0	0.46	0.27	0.55	0.0279	intron	RORA
11	35801301	0	0	0.31	0.26	0.27	0.001	intron	RORA
11	35834261	0	0	0.31	0.15	0.32	0.0353	intron	RORA
11	35880568	0.53	0.47	0	0	0	0.001	intron	RORA
11	35882595	0.64	0.36	0	0	0	0.0173	intron	RORA
11	35891170	0.7	0.45	0	0	0	0.0086	intron	RORA
11	35907362	0.4	0.35	0	0	0	0.001	intron	RORA
11	35946307	0.73	0.55	0.3	0	0	0.034	intron	RORA
11	35947895	1	1	0.54	0.29	0	0.037	intron	RORA
11	35947983	1	1	0.47	0	0	0.0251	intron	RORA
11	35961491	0.25	0.19	0	0	0	0.0022	intron	RORA
11	35986757	0	0	0.67	0.53	0.54	0.0022	intron	RORA
11	36001576	0.62	0.74	0	0	0	0.001	intron	RORA
11	36003030	0	0	0.47	1	1	0.0365	intron	RORA
11	36069522	0	0	0.38	0.5	0.69	0.0206	intron	RORA
11	36749168	0.29	0.42	0	0	0	0.0053	intron	ANXA2
11	36749400	0.11	0.13	0	0	0	0.001	intron	ANXA2
11	36749725	0.15	0.12	0	0	0	0.0012	intron	ANXA2
11	36752053	0.25	0.51	0	0	0	0.0295	intron	ANXA2
11	36752060	0.27	0.5	0	0	0	0.0206	intron	ANXA2
11	36752567	0.24	0.21	0	0	0	0.001	intron	ANXA2
11	36752706	0.47	0.32	0	0	0	0.0058	intron	ANXA2
11	37556007	0.5	0.46	0	0	0	0.001	intron	BNIP2
11	37611368	0.73	0.64	0	0	0	0.001	intron	ENSBGRG00000008564
11	37836784	0.47	0.3	0	0	0	0.0089	synonymous	FAM81A
11	38133047	0.36	0.33	0	0	0	0.001	intron	MYO1E
11	38133261	0.43	0.56	0	0	0	0.002	intron	MYO1E
11	38133441	0.64	0.5	0	0	0	0.0016	intron	MYO1E
11	38145365	0.27	0.18	0	0	0	0.0068	intron	MYO1E
11	38167918	0	0.16	0.45	0.42	0.46	0.0097	intron	MYO1E
11	38167949	0	0	0.45	0.5	0.31	0.0106	intron	MYO1E
11	38167957	0	0	0.31	0.33	0.22	0.0072	intron	MYO1E
11	38625309	0.99	0.99	1	1	1	0.001	synonymous	ENSBGRG00000010264
11	38757539	0.3	0.26	0.12	0	0.1	0.0259	intron	ADAM10
11	39789842	0.36	0.4	0	0	0	0.001	intron	POLR2M
11	39789889	1	1	0	0	0	0.001	intron	POLR2M
11	40107582	0.32	0.34	0	0	0	0.001	synonymous	CGNL1
11	40108509	0.55	0.66	0	0	0	0.001	synonymous	CGNL1
11	40305189	0.41	0.36	0	0	0	0.001	intron	TCF12
11	40349180	0	0	0.2	0.27	0.15	0.0193	intron	TCF12
11	40414498	0	0	0.18	0.32	0.19	0.0289	intron	TCF12
11	40437526	0.58	0.45	0	0	0	0.0018	intron	TCF12
11	40450646	0.5	0.5	0	0	0	0.001	intron	TCF12
11	40489596	0	0.07	0.16	0.16	0.17	0.0167	intron	TCF12
11	40642790	0	0	0.23	0.11	0.14	0.0413	intron	TCF12
11	40656224	0.15	0.13	0.25	0.23	0.23	0.0034	intron	TCF12
11	40682681	0.47	0.57	0	0	0	0.001	intron	TCF12
11	41299310	0	0	0.62	0.43	0.63	0.0069	intergenic
11	4147433	0	0	0.58	0.65	1	0.0213	intergenic
11	4153872	0.27	0.51	0	0	0	0.0223	intergenic
11	4154991	0	0	1	0.48	1	0.0344	intergenic
11	4160895	0.51	0.5	0	0	0	0.001	intergenic
11	41698755	0.57	0.33	0	0	0	0.0151	synonymous	RFX7
11	4178511	0	0	0.39	0.22	0.48	0.0345	intron	ARIH1
11	4211327	0	0	0.43	0.33	0.49	0.0062	intron	ARIH1
11	4219895	0.35	0.28	0	0	0	0.0012	intron	ARIH1
11	4227559	0.23	0.29	0.5	0.41	0.39	0.0386	intron	ARIH1
11	4231728	0.77	0.48	0	0	0	0.0103	intron	ARIH1
11	4232685	0	0	0.43	0.19	0.37	0.0382	intron	ARIH1
11	4267256	0.58	0.55	0	0	0	0.001	intron	ARIH1
11	4392004	0	0	0.56	0.49	0.54	0.001	synonymous	ENSBGRG00000012399
11	4392428	0	0	0.41	0.67	0.63	0.0121	intergenic
11	44198667	0.29	0.41	0	0	0	0.0043	missense	WDR72
11	45421150	0.62	0.56	0	0	0	0.001	intron	FAM214A
11	45428264	0.59	0.61	0	0.33	0	0.0411	intron	FAM214A
11	45438865	0.87	0.71	0	0	0	0.001	intron	FAM214A
11	45526189	0.8	0.65	0	0	0	0.001	intron	ENSBGRG00000017680
11	45535430	0.55	0.55	0	0	0	0.001	intergenic
11	45762057	0.8	0.5	0	0	0	0.0101	intergenic
11	46112354	0.55	0.45	0	0	0	0.001	intergenic
11	46321007	1	1	0	0	0.48	0.0268	intron	LEO1
11	46325071	0	0	0.53	0.57	0.46	0.0011	intergenic
11	46326594	1	1	0	0	0.42	0.0176	intergenic
11	46749599	0	0	0.57	0.4	0.5	0.0046	intergenic
11	46749754	0	0	0.4	0.34	0.57	0.0162	intergenic
11	46754420	0.26	0.32	0	0	0	0.001	synonymous	GLDN
11	4769746	1	1	0	0.47	0.5	0.0479	intron	MYO9A
11	4770198	1	1	0	0	0	0.001	intron	MYO9A
11	4788287	1	1	0	0	0.46	0.0235	intron	MYO9A
11	4808817	0	0	0.2	0.38	0.22	0.0361	intron	MYO9A
11	4808818	0	0	0.3	0.31	0.22	0.0049	intron	MYO9A
11	48622842	1	1	0	0	0	0.001	intergenic
11	49159212	0.46	0.55	0	0	0	0.001	intron	SECISBP2L
11	49829042	0	0	0.14	0.28	0.27	0.0289	intron	FBN1
11	50289149	0.54	0.29	0	0	0	0.0211	intron	MYEF2
11	50794142	0	0	1	0.5	1	0.0305	intron	SEMA6D
11	508891	0.26	0.25	0	0	0	0.001	missense	ENSBGRG00000007946
11	53111026	0	0	0.33	0.33	0.22	0.0085	intron	ENSBGRG00000018720
11	53111038	0	0	0.33	0.56	0.44	0.014	intron	ENSBGRG00000018720
11	53111059	0	0	0.36	0.25	0.29	0.0055	intron	ENSBGRG00000018720
11	53177241	0.56	0.4	0	0	0	0.004	missense	BLOC1S6
11	53348664	0	0	0.46	0.43	0.48	0.001	synonymous	SPATA5L1
11	53919454	0	0	0.19	0.31	0.23	0.0128	intron	FERMT2
11	55634498	0	0	0.35	0.3	0.22	0.0096	intron	SAMD4A
11	55634499	0	0	0.15	0.2	0.28	0.0232	intron	SAMD4A
11	55638006	0	0	0.25	0.15	0.3	0.0263	intron	SAMD4A
11	56135333	0.6	0.53	0	0	0	0.001	intergenic
11	56135334	0.3	0.29	0	0	0	0.001	intergenic
11	56221449	0	0	0.8	0.64	0.6	0.0033	intron	LGALS3
11	57768148	0	0	0.25	0.14	0.23	0.0179	intron	TMEM260
11	57772325	1	1	0	0	0	0.001	intron	TMEM260
11	57786617	0	0	0.38	0.27	0.31	0.0045	intron	TMEM260
11	57787989	0	0	0.59	0.54	0.29	0.0289	intron	TMEM260
11	57797103	0	0	1	1	0.55	0.0219	intron	TMEM260
11	57797111	0	0	1	1	0.55	0.0219	intron	TMEM260
11	57797116	0	0	1	1	0.55	0.0219	intron	TMEM260
11	57814778	1	1	0	0	0	0.001	intron	TMEM260
11	59363946	0.55	0.43	0	0	0	0.0016	synonymous	ARMH4
11	59364214	0.61	0.43	0	0	0	0.0045	missense	ARMH4
11	59431148	0.75	0.36	0	0	0	0.0316	intron	ACTR10
11	59445468	0.27	0.31	0.7	0.6	0.55	0.0115	intron	ACTR10
11	59483021	0.46	0.62	0	0	0	0.0028	intron	PSMA3
11	59512518	0.17	0.1	0	0	0	0.014	intron	ARID4A
11	60639136	1	1	0	0	0	0.001	intron	DAAM1
11	61442095	0	0	0.51	0.55	0.63	0.0011	3UTR	DHRS7
11	61586781	0	0	0.36	0.33	0.5	0.0099	intron	PPM1A
11	62551775	0	0	1	1	0.93	0.001	missense	ENSBGRG00000009102
11	62692434	0	0	0.44	0.5	0.62	0.0047	intron	ENSBGRG00000009140
11	63158007	0	0	0.74	0.38	0.46	0.0334	intergenic
11	64839002	0	0	0.28	0.3	0.18	0.0132	intron	RHOJ
11	65109903	0	0	0.29	0.17	0.29	0.0168	intron	PPP2R5E
11	65618670	0	0	0.68	0.62	0.33	0.03	intron	SYNE2
11	65635589	0.59	0.36	0	0	0	0.0116	intron	SYNE2
11	65635853	0.6	0.54	0	0	0	0.001	intron	SYNE2
11	65640976	0.57	0.51	0	0	0	0.001	missense	SYNE2
11	65641011	0.51	0.52	0	0	0	0.001	missense	SYNE2
11	65763898	1	1	0.52	0	0	0.0344	synonymous	SYNE2
11	66064192	0.5	0.37	0	0	0	0.0029	synonymous	MTHFD1
11	66142672	0.48	0.52	0	0	0	0.001	intergenic
11	66649290	0.45	0.4	0	0	0	0.001	intergenic
11	68279504	0	0	0.65	0.4	0.32	0.0378	intron	GPHN
11	6881246	0	0	0.09	0.14	0.15	0.0132	intron	TLE3
11	6893665	0.55	0.5	0	0	0	0.001	intron	TLE3
11	6906254	0.73	0.42	0	0	0	0.0156	intron	TLE3
11	69342855	0.43	0.42	0.48	0.46	0.45	0.0493	synonymous	VTI1B
11	69401476	0.46	0.59	0	0	0	0.0017	3UTR	ZFYVE26
11	69401534	0.38	0.59	0	0	0	0.0085	3UTR	ZFYVE26
11	69460976	0.66	0.57	0	0	0	0.001	synonymous	ZFYVE26
11	69468994	0.43	0.61	0	0	0	0.0045	missense	ZFYVE26
11	70551910	0.26	0.5	0	0	0	0.0239	intergenic
11	70690570	0.55	0.76	0	0	0	0.0036	intergenic
11	70701882	0.5	0.73	0	0	0	0.0056	intron	ACTN1
11	70710898	0.5	0.67	0	0	0	0.0027	intron	ACTN1
11	70881057	0	0	0.47	0.21	0.38	0.037	intron	DCAF5
11	70962796	0	0	0.61	1	0.61	0.0216	missense	EXD2
11	71056419	0.7	0.6	0	0	0	0.001	intron	GALNT16
11	71112145	1	1	0	0	0	0.001	missense	GALNT16
11	71205798	0	0	0.53	0.31	0.27	0.0382	intron	SLC39A9
11	71378504	0	0	0.1	0.09	0.08	0.0012	intron	SUSD6
11	71379501	0	0	0.24	0.14	0.22	0.0148	intron	SUSD6
11	71403871	1	1	0	0	0	0.001	intron	SUSD6
11	71414383	1	1	0	0	0	0.001	intron	SUSD6
11	71422259	1	1	0	0	0	0.001	intron	SUSD6
11	71424307	1	1	0	0	0	0.001	intron	SUSD6
11	71434964	1	1	0	0	0	0.001	intron	SUSD6
11	71438406	1	1	0	0	0	0.001	intron	SUSD6
11	71444734	1	1	0	0	0	0.001	missense	ENSBGRG00000007840
11	71452929	1	1	0	0	0	0.001	intron	SUSD6
11	71547470	1	1	0	0	0	0.001	intergenic
11	72130571	0.42	0.46	0	0	0	0.001	intron	SYNJ2BP
11	72131815	0.39	0.52	0	0	0	0.0026	intron	SYNJ2BP
11	72131979	0.4	0.64	0	0	0	0.0101	intron	SYNJ2BP
11	72131997	0.4	0.5	0	0	0	0.0012	intron	SYNJ2BP
11	72327753	0	0	0.83	0.92	0.85	0.001	intergenic
11	72446691	0.42	0.43	0	0	0	0.001	intergenic
11	72446832	0.47	0.79	0	0	0	0.0132	intergenic
11	72447521	0.7	0.46	0	0	0	0.0074	intergenic
11	7309601	0.6	0.9	0	0	0	0.0068	intergenic
11	73109168	0	0	0.19	0.17	0.24	0.005	intergenic
11	73133452	0	0	0.17	0.18	0.27	0.0151	intergenic
11	73134013	0	0	0.15	0.3	0.2	0.0319	intergenic
11	73134018	0	0	0.68	0.67	0.76	0.001	intergenic
11	73134083	0	0	0.19	0.35	0.33	0.0209	intergenic
11	73146612	0.33	0.31	0.11	0.21	0.21	0.0464	intergenic
11	73156676	0	0	0.23	0.24	0.23	0.001	intergenic
11	73163329	0.3	0.64	0	0	0	0.0341	intergenic
11	74954364	1	1	0.44	0.5	0.6	0.004	intergenic
11	74974435	0.5	0.26	0	0	0	0.0239	intron	RBM25
11	75008411	0.75	0.7	0	0	0	0.001	intergenic
11	75050070	0.5	0.58	0	0	0	0.001	intron	PSEN1
11	75263497	0.5	0.67	0	0	0	0.0027	intron	NUMB
11	75310073	0	0	0.52	0.31	0.26	0.0385	intergenic
11	75310075	0	0	0.32	0.19	0.24	0.0145	intergenic
11	75426277	0.2	0.44	0	0	0	0.0373	missense	ENSBGRG00000017115
11	75426280	0.21	0.47	0	0	0	0.0392	missense	ENSBGRG00000017115
11	75426283	0.19	0.41	0	0	0	0.0353	missense	ENSBGRG00000017115
11	75564009	0.17	0.14	0	0	0	0.001	intergenic
11	75565142	0.48	0.25	0	0	0	0.0237	intergenic
11	75578733	0.6	0.38	0	0	0	0.0094	intron	MIDEAS
11	75594769	0.36	0.45	0	0	0	0.0012	intron	MIDEAS
11	7568102	0.29	0.36	0	0	0	0.0011	intergenic
11	7573462	0.3	0.39	0	0	0	0.002	intergenic
11	7579370	0.3	0.67	0	0	0	0.039	intergenic
11	7581152	0.62	0.61	0	0	0	0.001	intron	ENSBGRG00000020068
11	7581654	1	0.97	0	0	0	0.001	intron	ENSBGRG00000020068
11	75831261	0.4	0.83	0	0	0	0.0312	5UTR	ENTPD5
11	75981848	0	0	0.5	0.4	0.41	0.0018	intron	LIN52
11	75981852	0	0	0.5	0.64	0.65	0.0024	intron	LIN52
11	75981860	0	0	0.8	0.73	0.65	0.001	intron	LIN52
11	76138545	0.46	0.39	0	0	0	0.001	intergenic
11	76320374	0.7	0.57	0	0	0	0.001	intergenic
11	76320410	0.69	0.5	0	0	0	0.0035	intergenic
11	76512380	0.6	0.49	0	0	0	0.001	intergenic
11	76514554	0.52	0.37	0	0	0	0.0041	missense	AREL1
11	76655813	0.44	0.55	0	0	0	0.0012	intron	YLPM1
11	76737632	0.44	0.45	0	0	0	0.001	intron	DLST
11	76740500	0.62	0.53	0	0	0	0.001	intron	DLST
11	76745641	1	1	0	0.27	0	0.0043	intron	DLST
11	76756642	1	1	0	0	0.46	0.0235	missense	RPS6KL1
11	77545278	0.61	0.65	0	0.3	0	0.0266	intergenic
11	77697826	0.67	0.38	0	0	0	0.0167	synonymous	TTLL5
11	78000570	0	0	0.48	0.5	0.55	0.001	intron	IFT43
11	78005263	0	0	0.61	0.38	0.86	0.041	intron	IFT43
11	7816353	0.05	0.08	0	0	0	0.0101	intergenic
11	7859374	0	0	0.18	0.25	0.2	0.0044	intergenic
11	78796410	1	1	0	0	0	0.001	intergenic
11	78819042	1	1	0	0	0	0.001	3UTR	VASH1
11	7927399	0	0	0.11	0.08	0.08	0.0061	intergenic
11	79385735	1	1	0	0	0.52	0.0344	missense	GSTZ1
11	79386071	1	1	0	0	0	0.001	intergenic
11	79386102	0.49	0.6	0	0	0	0.001	intergenic
11	79395984	1	1	0	0	0.46	0.0235	intergenic
11	79396144	1	1	0	0	0.35	0.0099	intergenic
11	79396934	1	1	0	0	0.53	0.0365	intergenic
11	79482853	1	1	0	0	0	0.001	intergenic
11	79488870	1	1	0	0	0	0.001	synonymous	VIPAS39
11	79563144	1	1	0	0	0	0.001	intergenic
11	79629674	1	1	0	0	0	0.001	intron	SPTLC2
11	79630035	1	1	0	0	0	0.001	intron	SPTLC2
11	79649338	0	0	0.33	0.53	0.36	0.0149	intron	SPTLC2
11	79649344	0	0	0.2	0.47	0.36	0.0427	intron	SPTLC2
11	79755699	1	1	0	0.19	0.55	0.0363	intergenic
11	79902303	0.47	0.38	0	0	0	0.0011	synonymous	ADCK1
11	82705336	0.35	0.38	0	0	0	0.001	intron	DIO2
11	83843593	0	0	0.26	0.29	0.33	0.0015	intergenic
11	83864983	0.75	0.45	0	0	0	0.0127	intergenic
11	83899588	0	0	0.44	0.45	0.53	0.001	intergenic
11	83998329	0.27	0.5	0	0	0	0.0206	intron	ENSBGRG00000017701
11	84013163	0.5	0.6	0	0	0	0.001	intron	ENSBGRG00000017701
11	84094848	0	0	0.55	0.44	0.4	0.0041	intron	ENSBGRG00000017752
11	84198146	0	0	0.64	0.41	0.38	0.0205	intron	SEL1L
11	84199313	0	0	0.69	0.79	0.38	0.0301	intron	SEL1L
11	84199812	0	0	0.41	0.72	0.62	0.0159	intron	SEL1L
11	88888569	0.21	0.18	0.1	0	0	0.0358	intergenic
11	88894849	0.38	0.33	0	0	0	0.001	intergenic
11	88927991	0	0	0.36	0.65	0.31	0.0487	intergenic
11	88929893	0.3	0.23	0	0	0.12	0.0301	intergenic
11	88948794	1	1	0	0.25	0	0.0034	intergenic
11	88952253	1	1	0	0	0	0.001	intergenic
11	88952283	1	1	0	0	0	0.001	intergenic
11	8997216	0.27	0.4	0	0	0	0.0062	intergenic
[truncated: 12,160 more rows]
