# Supplementary material for: Characterization of RNA Editome in the Mammary Gland of Yaks during the Lactation and Dry Periods
Source: Animals (Basel). 2022 Jan 16;12(2):207. doi: 10.3390/ani12020207 (PMC8773173; doi:10.3390/ani12020207)
Supplement: Supplementary file 1 [file animals-12-00207-s001.zip › Table S7.xlsx]

## Sheet: Sheet1
source	term_name	term_id	adjusted P value	negative_log10_of_adjusted_P_value	term_size	query_size	intersection_size	effective_domain_size	intersections
GO:MF	binding	GO:0005488	6.2863e-47	46.2016	10268	2139	1785	14561	FNDC3B,TNIK,SKIL,PRKCI,MYNN,PDCD10,KPNA4,ROBO2,DHX36,MBNL1,EIF2A,RNF13,WWTR1,CP,ATR,ZBTB38,PIK3CB,CEP70,ESYT3,ARMC8,STAG1,UBA5,BRWD1,TMPRSS2,RIPK4,ABCG1,UBASH3A,PKNOX1,PDXK,PFKL,CFAP410,TRPM2,PTTG1IP,COL6A1,MCM3AP,RUNX1,SETD4,DYRK1A,ERG,PIK3R4,ANKRD28,PLCL2,RAB5A,KAT2B,NCAM2,MRPL39,JAM2,GABPA,APP,LTN1,USP16,EVA1C,SYNJ1,PAXBP1,IL10RB,IFNAR1,IFNGR2,ITSN1,RCAN1,CRYBG3,ABI3BP,ALCAM,CBLB,BBX,CD47,ATG3…
GO:MF	protein binding	GO:0005515	1.6496e-46	45.7826	6492	2139	1268	14561	FNDC3B,SKIL,PRKCI,MYNN,PDCD10,KPNA4,ROBO2,EIF2A,RNF13,WWTR1,CP,ATR,ZBTB38,CEP70,ARMC8,UBA5,BRWD1,TMPRSS2,RIPK4,ABCG1,UBASH3A,PDXK,PFKL,CFAP410,PTTG1IP,COL6A1,MCM3AP,SETD4,ERG,PIK3R4,ANKRD28,PLCL2,KAT2B,NCAM2,JAM2,APP,USP16,PAXBP1,IL10RB,IFNAR1,IFNGR2,ITSN1,CRYBG3,ABI3BP,ALCAM,CBLB,CD47,ATG3,BOC,TIGIT,ZBTB20,GSK3B,FSTL1,PARP14,HACD2,KALRN,SNX4,TFRC,PCYT1A,UBXN7,NRROS,PAK2,ACAP2,CCDC50,CLDN1,BCL6,M…
GO:MF	enzyme binding	GO:0019899	2.41902e-25	24.6164	1255	2139	326	14561	PDCD10,RNF13,PFKL,KAT2B,APP,ATG3,GSK3B,PARP14,HACD2,TFRC,UBXN7,PAK2,CCDC50,SNX9,SCAF8,SASH1,PTPRK,MAP3K7,SHPRH,MICAL1,UTRN,HDAC2,FGFR1OP,SMAD3,DIS3L,AP3B1,IQGAP2,YTHDC2,ADAM10,ARIH1,FERMT2,LGALS3,PSMA3,DAAM1,PSEN1,PIAS1,USP6NL,ANGPT4,TBC1D20,NCOA6,TRPC4AP,CEP250,SRC,CTNNBL1,RPRD1B,PLCG1,PTPN1,PLCB1,ELP4,CAT,LRP4,SPI1,PTPRJ,RPS3,ARRB1,APBB1,DENND5A,SORL1,BACE1,RDX,CUL5,RAB3GAP2,DUSP10,ATP1B1,MFN2,…
GO:MF	nucleoside-triphosphatase regulator activity	GO:0060589	1.31791e-16	15.8801	331	2139	113	14561	SH3BP5,ITSN1,KALRN,ACAP2,PLEKHG1,SMAP1,DENND4A,MYO9A,USP6NL,TBC1D20,PREX1,ARFGEF2,PLCB1,DNAJC24,ARRB1,ARAP1,DENND2B,DENND5A,SBF2,ARHGEF12,ARHGAP42,RAB3GAP2,ATP1B1,RABGAP1L,TOR1AIP1,RGL1,DENND1B,ARHGEF7,MCF2L,DIS3,HSPH1,FARP1,DOCK9,ARHGAP10,RAPGEF2,FNIP2,GIT2,HPS4,AKAP13,RALGAPA1,ASAP1,DENND3,TBCD,RABEP1,ABR,NF1,ADAP2,DOCK10,ALS2,ASAP3,CYTH2,SIPA1L3,MON1A,ARHGEF3,DOCK2,FGD2,GTF2H4,PLCE1,HPS1,RGS10…
GO:MF	GTPase regulator activity	GO:0030695	5.4643e-16	15.2625	307	2139	106	14561	SH3BP5,ITSN1,KALRN,ACAP2,PLEKHG1,SMAP1,DENND4A,MYO9A,USP6NL,TBC1D20,PREX1,ARFGEF2,PLCB1,ARRB1,ARAP1,DENND2B,DENND5A,SBF2,ARHGEF12,ARHGAP42,RAB3GAP2,RABGAP1L,RGL1,DENND1B,ARHGEF7,MCF2L,DIS3,FARP1,DOCK9,ARHGAP10,RAPGEF2,GIT2,HPS4,AKAP13,RALGAPA1,ASAP1,DENND3,TBCD,RABEP1,ABR,NF1,ADAP2,DOCK10,ALS2,ASAP3,CYTH2,SIPA1L3,MON1A,ARHGEF3,DOCK2,FGD2,PLCE1,HPS1,RGS10,DOCK1,RCC1L,RABEP2,DLC1,SMAP2,SH3BP4,AGAP1…
GO:MF	GTPase activator activity	GO:0005096	1.98302e-15	14.7027	291	2139	101	14561	SH3BP5,ITSN1,KALRN,ACAP2,PLEKHG1,SMAP1,DENND4A,MYO9A,USP6NL,TBC1D20,PREX1,ARFGEF2,PLCB1,ARRB1,ARAP1,DENND2B,DENND5A,SBF2,ARHGEF12,ARHGAP42,RAB3GAP2,RABGAP1L,RGL1,DENND1B,ARHGEF7,MCF2L,DIS3,FARP1,DOCK9,ARHGAP10,RAPGEF2,GIT2,HPS4,AKAP13,RALGAPA1,ASAP1,DENND3,TBCD,RABEP1,ABR,NF1,ADAP2,DOCK10,ALS2,ASAP3,CYTH2,SIPA1L3,MON1A,ARHGEF3,DOCK2,FGD2,PLCE1,HPS1,RGS10,DOCK1,RCC1L,RABEP2,DLC1,SMAP2,AGAP1,ARHGEF…
GO:MF	enzyme activator activity	GO:0008047	6.53455e-15	14.1848	440	2139	133	14561	SH3BP5,ITSN1,KALRN,PAK2,ACAP2,PLEKHG1,SMAP1,DENND4A,MYO9A,USP6NL,ANGPT4,TBC1D20,SRC,PREX1,ARFGEF2,PLCB1,DNAJC24,ARRB1,ARAP1,DENND2B,DENND5A,SBF2,ARHGEF12,ARHGAP42,RAB3GAP2,ATP1B1,RABGAP1L,TOR1AIP1,RGL1,DENND1B,ARHGEF7,MCF2L,DIS3,FARP1,DOCK9,MGST2,ARHGAP10,RAPGEF2,GIT2,HPS4,FBXW7,AKAP13,IQGAP1,CTSH,RALGAPA1,ASAP1,DENND3,AZIN1,TBCD,PSME3,RABEP1,ATP2A3,ABR,NF1,ADAP2,BCAS3,TOM1L1,CAB39,DOCK10,ALS2,CF…
GO:MF	enzyme regulator activity	GO:0030234	1.69631e-11	10.7705	562	2139	149	14561	SH3BP5,APP,ITSN1,KALRN,ACAP2,PLEKHG1,CD109,SMAP1,FGFR1OP,DENND4A,MYO9A,USP6NL,TBC1D20,ITIH5,PREX1,ARFGEF2,PLCB1,DNAJC24,ARRB1,ARAP1,DENND2B,DENND5A,SBF2,ARHGEF12,ARHGAP42,RAB3GAP2,ATP1B1,RABGAP1L,TOR1AIP1,RGL1,DENND1B,IKBKE,ARHGEF7,MCF2L,DIS3,HSPH1,FARP1,DOCK9,ARHGAP10,RAPGEF2,FNIP2,GIT2,HPS4,FBXW7,AKAP13,CTSH,RALGAPA1,ASAP1,DENND3,AZIN1,TIMP2,TBCD,MAP3K14,PSME3,RABEP1,ATP2A3,ABR,NF1,ADAP2,RPS6KA…
GO:MF	protein serine/threonine kinase activity	GO:0004674	3.72024e-11	10.4294	284	2139	90	14561	TNIK,PRKCI,ATR,DYRK1A,PIK3R4,GSK3B,PAK2,MAP3K7,RPS6KA2,MAP4K5,RPS6KA5,MAP2K5,CAMK1D,PRKCQ,TOP1,STK4,HIPK3,SIK3,SIK2,MARK1,AKT3,IKBKE,MAPKAPK2,GRK3,LIMK2,MAPK1,AKAP13,PRKD1,MARK3,STK3,RIPK2,CSNK1D,ERN1,MAP3K14,MAPK7,ULK2,MINK1,PRKCA,RPS6KA1,STK39,TLK1,PINK1,BMPR2,STK17B,ACVR2A,RIOK3,ROCK1,RAF1,OXSR1,TGFBR2,STK10,CCND3,MAPK13,RIOK1,STK19,SLK,PRKG1,LMTK2,PRKCB,FAM20C,CAMK2G,BMPR1A,IKBKB,MAST2,TGFBR3…
GO:MF	catalytic activity, acting on a protein	GO:0140096	3.72024e-11	10.4294	1898	2139	388	14561	TNIK,PRKCI,RNF13,ATR,UBA5,TMPRSS2,RIPK4,POFUT2,MCM3AP,SETD4,DYRK1A,PIK3R4,KAT2B,LTN1,USP16,CBLB,ATG3,GSK3B,PARP14,KALRN,TFRC,PAK2,MASP1,PTPRK,MAP3K7,SHPRH,CDK19,TRAF3IP2,HDAC2,SENP6,RPS6KA2,MMP14,LVRN,PGGT1B,MAP4K5,DAPK2,USP3,ADAM10,ARIH1,PPM1A,GALNT16,PSEN1,AREL1,DLST,VASH1,ADCK1,PIAS1,PTPN21,RPS6KA5,MAP2K5,PTPRA,POFUT1,CAMK1D,CPNE1,SRC,PRKCQ,TOP1,STK4,NCOA3,PTPN1,HIPK3,PAMR1,DDB2,PTPRJ,TRIM21,E…
GO:MF	ATP binding	GO:0005524	3.05412e-10	9.51511	1151	2139	254	14561	TNIK,PRKCI,DHX36,PIK3CB,RIPK4,ABCG1,PDXK,PFKL,RUNX1,DYRK1A,PIK3R4,GSK3B,KALRN,PAK2,MAP3K7,ASCC3,SHPRH,AK9,CDK19,RPS6KA2,YTHDC2,MAP4K5,PYGL,DAPK2,MYO1E,MYO9A,SPATA5L1,MTHFD1,TTLL5,ADCK1,RPS6KA5,MAP2K5,ENTPD6,CAMK1D,SRC,PRKCQ,TOP1,CHD6,PFKFB3,STK4,FBH1,DDX27,HIPK3,CLPB,DDX6,SIK3,SIK2,DDX10,MYO7A,MARK1,AKT3,SCYL3,ABL2,DHX9,KIF21B,IKBKE,MAPKAPK2,PFKFB2,ATP11A,PAN3,KATNAL1,HSPH1,DCLK1,VWA8,SMARCA5,EP4…
GO:MF	molecular function regulator	GO:0098772	4.56397e-10	9.34066	644	2139	160	14561	SH3BP5,APP,ITSN1,KALRN,ACAP2,PLEKHG1,CD109,SMAP1,FGFR1OP,DENND4A,MYO9A,VTI1B,USP6NL,TBC1D20,ITIH5,PREX1,ARFGEF2,PLCB1,DNAJC24,ARRB1,ARAP1,DENND2B,DENND5A,SBF2,ARHGEF12,ARHGAP42,RAB3GAP2,ATP1B1,RABGAP1L,TOR1AIP1,RGL1,DENND1B,IKBKE,ARHGEF7,MCF2L,DIS3,HSPH1,FARP1,DOCK9,ARHGAP10,RAPGEF2,FNIP2,GIT2,HPS4,YWHAH,FBXW7,AKAP13,CTSH,RALGAPA1,ASAP1,DENND3,AZIN1,TIMP2,TBCD,MAP3K14,PSME3,RABEP1,ATP2A3,YWHAE,AB…
GO:MF	ion binding	GO:0043167	5.64117e-10	9.24863	3594	2139	657	14561	TNIK,PRKCI,DHX36,MBNL1,RNF13,CP,PIK3CB,UBA5,RIPK4,ABCG1,PDXK,PFKL,TRPM2,RUNX1,DYRK1A,PIK3R4,PLCL2,RAB5A,APP,LTN1,USP16,ITSN1,CBLB,ADPRH,GSK3B,FSTL1,KALRN,PAK2,LSG1,MASP1,REPS1,HBS1L,L3MBTL3,MAP3K7,ASCC3,SHPRH,MICAL1,AK9,CDK19,UTRN,MAN1A1,SMPDL3A,PGM3,THBS2,SMOC2,RPS6KA2,SMAD3,RASL12,MMP14,IQGAP2,LVRN,CDO1,YTHDC2,MCC,MAP4K5,PYGL,DAPK2,USP3,RORA,ANXA2,MYO1E,ARIH1,MYO9A,FBN1,SPATA5L1,FERMT2,PPM1A,RH…
GO:MF	identical protein binding	GO:0042802	5.96493e-10	9.22439	1325	2139	283	14561	PDCD10,ROBO2,WWTR1,ZBTB38,CEP70,UBA5,ABCG1,PDXK,PFKL,NCAM2,APP,ALCAM,TIGIT,TFRC,PCYT1A,PAK2,CLDN1,BCL6,MASP1,FXR1,IGF2R,SNX9,L3MBTL3,MAP3K7,FGFR1OP,SMAD3,PYGL,SNX1,DAPK2,ADAM10,FBN1,BLOC1S6,DAAM1,GPHN,ACTN1,EXD2,CPNE1,SAMHD1,RPRD1B,STK4,SDC4,BTBD3,CAT,EXT2,LRP4,TRIM21,EIF3F,UBASH3B,ZBTB16,AMOTL1,MRE11,TP53BP2,SCYL3,ZBTB48,ATF3,IKBKE,KATNAL1,KCNRG,ESD,LCP1,KLHL2,MGST2,FGF2,PDGFC,P2RX4,HSPB8,TPCN1,…
GO:MF	adenyl ribonucleotide binding	GO:0032559	8.01047e-10	9.09634	1187	2139	258	14561	TNIK,PRKCI,DHX36,PIK3CB,RIPK4,ABCG1,PDXK,PFKL,RUNX1,DYRK1A,PIK3R4,GSK3B,KALRN,PAK2,MAP3K7,ASCC3,SHPRH,AK9,CDK19,RPS6KA2,YTHDC2,MAP4K5,PYGL,DAPK2,MYO1E,MYO9A,SPATA5L1,MTHFD1,TTLL5,ADCK1,RPS6KA5,MAP2K5,ACSS1,ENTPD6,CAMK1D,SRC,PRKCQ,TOP1,CHD6,PFKFB3,STK4,FBH1,DDX27,HIPK3,CLPB,DDX6,SIK3,SIK2,DDX10,MYO7A,MARK1,AKT3,SCYL3,ABL2,SOAT1,DHX9,KIF21B,IKBKE,MAPKAPK2,PFKFB2,ATP11A,PAN3,KATNAL1,HSPH1,DCLK1,VWA8…
GO:MF	adenyl nucleotide binding	GO:0030554	8.01047e-10	9.09634	1193	2139	259	14561	TNIK,PRKCI,DHX36,PIK3CB,RIPK4,ABCG1,PDXK,PFKL,RUNX1,DYRK1A,PIK3R4,GSK3B,KALRN,PAK2,MAP3K7,ASCC3,SHPRH,AK9,CDK19,RPS6KA2,YTHDC2,MAP4K5,PYGL,DAPK2,MYO1E,MYO9A,SPATA5L1,MTHFD1,TTLL5,ADCK1,RPS6KA5,MAP2K5,ACSS1,ENTPD6,CAMK1D,SRC,PRKCQ,TOP1,CHD6,PFKFB3,STK4,FBH1,DDX27,HIPK3,CLPB,DDX6,SIK3,SIK2,DDX10,MYO7A,MARK1,AKT3,SCYL3,ABL2,SOAT1,DHX9,KIF21B,IKBKE,MAPKAPK2,PFKFB2,ATP11A,PAN3,KATNAL1,HSPH1,DCLK1,VWA8…
GO:MF	nucleotide binding	GO:0000166	1.40654e-09	8.85185	1746	2139	353	14561	TNIK,PRKCI,DHX36,ZBTB38,PIK3CB,RIPK4,ABCG1,PDXK,PFKL,RUNX1,DYRK1A,PIK3R4,RAB5A,MRPL39,GSK3B,KALRN,PAK2,LSG1,ATP13A5,HBS1L,MAP3K7,ASCC3,SHPRH,MICAL1,AK9,CDK19,RPS6KA2,RASL12,YTHDC2,MAP4K5,PYGL,DAPK2,MYO1E,MYO9A,SPATA5L1,RHOJ,MTHFD1,TTLL5,ADCK1,RPS6KA5,MAP2K5,ACSS1,ENTPD6,RAB22A,CAMK1D,SAMHD1,SRC,PRKCQ,TOP1,CHD6,PFKFB3,STK4,FBH1,DDX27,HIPK3,CAT,CLPB,MICAL2,ACAD8,DDX6,SIK3,SIK2,DDX10,MYO7A,MARK1,ADS…
GO:MF	transferase activity	GO:0016740	1.40654e-09	8.85185	1883	2139	376	14561	TNIK,PRKCI,RNF13,ATR,GK5,NMNAT3,PIK3CB,RIPK4,PDXK,AGPAT3,PFKL,POFUT2,MCM3AP,SETD4,DYRK1A,PIK3R4,KAT2B,LTN1,NSUN3,ST3GAL6,CBLB,ATG3,B4GALT4,GSK3B,PARP14,KALRN,PCYT1A,PAK2,UST,MAP3K7,SHPRH,AK9,CDK19,TRAF3IP2,RPS6KA2,TENT2,CERT1,GCNT4,PGGT1B,MAP4K5,PYGL,DAPK2,ARIH1,GALNT16,AREL1,DLST,SPTLC2,ADCK1,PIAS1,RPS6KA5,MAP2K5,KAT14,PYGB,POFUT1,CAMK1D,SRC,PRKCQ,TOP1,PFKFB3,STK4,NCOA3,PDSS1,B4GALT5,HIPK3,PDHX,…
GO:MF	nucleoside phosphate binding	GO:1901265	1.40654e-09	8.85185	1746	2139	353	14561	TNIK,PRKCI,DHX36,ZBTB38,PIK3CB,RIPK4,ABCG1,PDXK,PFKL,RUNX1,DYRK1A,PIK3R4,RAB5A,MRPL39,GSK3B,KALRN,PAK2,LSG1,ATP13A5,HBS1L,MAP3K7,ASCC3,SHPRH,MICAL1,AK9,CDK19,RPS6KA2,RASL12,YTHDC2,MAP4K5,PYGL,DAPK2,MYO1E,MYO9A,SPATA5L1,RHOJ,MTHFD1,TTLL5,ADCK1,RPS6KA5,MAP2K5,ACSS1,ENTPD6,RAB22A,CAMK1D,SAMHD1,SRC,PRKCQ,TOP1,CHD6,PFKFB3,STK4,FBH1,DDX27,HIPK3,CAT,CLPB,MICAL2,ACAD8,DDX6,SIK3,SIK2,DDX10,MYO7A,MARK1,ADS…
GO:MF	phosphotransferase activity, alcohol group as acceptor	GO:0016773	1.56778e-09	8.80471	631	2139	155	14561	TNIK,PRKCI,ATR,GK5,PIK3CB,RIPK4,PDXK,PFKL,DYRK1A,PIK3R4,GSK3B,KALRN,PAK2,MAP3K7,CDK19,RPS6KA2,MAP4K5,DAPK2,ADCK1,RPS6KA5,MAP2K5,CAMK1D,SRC,PRKCQ,TOP1,PFKFB3,STK4,HIPK3,PIK3C2A,SIK3,SIK2,MARK1,ITPKB,AKT3,SCYL3,NADK,ABL2,IKBKE,MAPKAPK2,PFKFB2,PAN3,DCLK1,GRK3,LIMK2,MAPK1,AKAP13,NTRK3,PRKD1,LRRK1,IGF1R,MARK3,PTK2,STK3,RIPK2,CSNK1D,ERN1,STRADA,MAP3K3,MAP3K14,MAP2K6,MAPK7,ULK2,MAP2K4,MINK1,TAOK1,KSR1,P…
GO:MF	anion binding	GO:0043168	1.68507e-09	8.77338	1857	2139	371	14561	TNIK,PRKCI,DHX36,PIK3CB,RIPK4,ABCG1,PDXK,PFKL,TRPM2,RUNX1,DYRK1A,PIK3R4,PLCL2,RAB5A,GSK3B,KALRN,PAK2,LSG1,HBS1L,MAP3K7,ASCC3,SHPRH,MICAL1,AK9,CDK19,RPS6KA2,RASL12,IQGAP2,YTHDC2,MAP4K5,PYGL,DAPK2,MYO1E,MYO9A,SPATA5L1,FERMT2,RHOJ,MTHFD1,TTLL5,SPTLC2,ADCK1,RPS6KA5,MAP2K5,ACSS1,ENTPD6,PYGB,OSBPL2,RAB22A,CAMK1D,SAMHD1,SRC,PRKCQ,TOP1,CHD6,PFKFB3,STK4,FBH1,DDX27,PLCB1,DHTKD1,HIPK3,FCHSD2,ARAP1,CLPB,MICA…
GO:MF	kinase binding	GO:0019900	1.91924e-09	8.71687	463	2139	122	14561	PDCD10,RNF13,PFKL,GSK3B,TFRC,PAK2,SASH1,PTPRK,MAP3K7,MICAL1,UTRN,FGFR1OP,SMAD3,ADAM10,FERMT2,ANGPT4,CEP250,SRC,PLCG1,PTPN1,LRP4,PTPRJ,RPS3,DUSP10,ERRFI1,CASP9,PTPN14,PPP2R5A,LAX1,PFKFB2,ARHGEF7,BORA,PITPNM2,PPP1CC,SH2B3,TTC28,PIK3IP1,EIF4ENIF1,IQGAP1,CSPG4,MEF2A,WARS1,PTK2,YWHAZ,PRKAR1A,NBR1,STAT3,MAP2K6,SKAP1,SPAG9,MAPK7,KSR1,TOM1L1,RCC2,CIR1,KHDRBS1,CAB39,ACSL3,PINK1,BMPR2,CDC42,AP2A1,CALM3,PRK…
GO:MF	transcription coregulator activity	GO:0003712	2.96873e-09	8.52743	276	2139	83	14561	WWTR1,RRP1B,KAT2B,USP16,TBL1XR1,NCOA7,ACTN1,SS18L1,SFMBT2,NCOA6,NCOA3,ARRB1,LPXN,NUP98,TRIM21,MAML2,YAP1,DHX9,PTPN14,KDM5B,SUPT20H,MED4,TDRD3,MAML3,JADE1,FGF2,MED13L,SMARCB1,NCOA2,MTDH,RUNX1T1,BRCA1,JUP,NCOR1,TADA2A,MED13,NMI,CIR1,NAB1,BRD7,TCF25,RBBP8,TMF1,CTNNB1,DAXX,ZNF451,TRIM27,CDYL,LCOR,MMS19,LDB1,CTBP2,FUS,PRKCB,MRTFB,CREBBP,ARID5B,CCAR1,ZMIZ1,KAT6A,RBPMS,ETS1,SSBP3,THRAP3,MYSM1,HIPK2,TRIM…
GO:MF	protein kinase activity	GO:0004672	7.90613e-09	8.10204	540	2139	135	14561	TNIK,PRKCI,ATR,RIPK4,DYRK1A,PIK3R4,GSK3B,KALRN,PAK2,MAP3K7,CDK19,RPS6KA2,MAP4K5,DAPK2,ADCK1,RPS6KA5,MAP2K5,CAMK1D,SRC,PRKCQ,TOP1,STK4,HIPK3,SIK3,SIK2,MARK1,AKT3,SCYL3,ABL2,IKBKE,MAPKAPK2,PAN3,DCLK1,GRK3,LIMK2,MAPK1,AKAP13,NTRK3,PRKD1,LRRK1,IGF1R,MARK3,PTK2,STK3,RIPK2,CSNK1D,ERN1,STRADA,MAP3K3,MAP3K14,MAP2K6,MAPK7,ULK2,MAP2K4,MINK1,TAOK1,KSR1,PRKCA,RPS6KA1,STK39,TLK1,PDK1,EPHA2,ERBB4,PINK1,BMPR2,S…
GO:MF	transcription coactivator activity	GO:0003713	9.7759e-09	8.00984	165	2139	57	14561	WWTR1,RRP1B,KAT2B,USP16,NCOA7,ACTN1,SS18L1,NCOA6,NCOA3,ARRB1,NUP98,TRIM21,MAML2,YAP1,DHX9,MED4,TDRD3,MAML3,JADE1,FGF2,SMARCB1,NCOA2,MTDH,BRCA1,JUP,TADA2A,MED13,BRD7,TMF1,CTNNB1,DAXX,TRIM27,MMS19,CTBP2,FUS,PRKCB,MRTFB,CREBBP,ARID5B,CCAR1,ZMIZ1,KAT6A,RBPMS,ETS1,SSBP3,THRAP3,MYSM1,HIPK2,TRIM24,DDX17,MRTFA,EP300,YAF2,SMARCA2,NOTCH1,NIBAN2,HCFC1
GO:MF	kinase activity	GO:0016301	1.81718e-08	7.7406	712	2139	166	14561	TNIK,PRKCI,ATR,PIK3CB,RIPK4,PDXK,PFKL,DYRK1A,PIK3R4,GSK3B,KALRN,PAK2,MAP3K7,AK9,CDK19,RPS6KA2,CERT1,MAP4K5,DAPK2,ADCK1,RPS6KA5,MAP2K5,CAMK1D,SRC,PRKCQ,TOP1,PFKFB3,STK4,HIPK3,PIK3C2A,SIK3,SIK2,MARK1,ITPKB,AKT3,SCYL3,NADK,ABL2,IKBKE,MAPKAPK2,PFKFB2,PAN3,DCLK1,GRK3,LIMK2,MAPK1,PI4KA,AKAP13,NTRK3,PRKD1,LRRK1,IGF1R,MARK3,PTK2,STK3,RIPK2,CSNK1D,ERN1,STRADA,MAP3K3,MAP3K14,MAP2K6,MAPK7,ULK2,MAP2K4,MINK1,…
GO:MF	protein kinase binding	GO:0019901	2.31748e-08	7.63498	405	2139	107	14561	PDCD10,RNF13,GSK3B,TFRC,PAK2,SASH1,PTPRK,MAP3K7,MICAL1,UTRN,FGFR1OP,SMAD3,ADAM10,FERMT2,ANGPT4,CEP250,PLCG1,PTPN1,LRP4,PTPRJ,RPS3,DUSP10,ERRFI1,CASP9,PTPN14,LAX1,PFKFB2,ARHGEF7,BORA,PITPNM2,PPP1CC,SH2B3,IQGAP1,CSPG4,MEF2A,WARS1,PTK2,YWHAZ,PRKAR1A,NBR1,STAT3,MAP2K6,SKAP1,SPAG9,MAPK7,KSR1,TOM1L1,RCC2,CIR1,KHDRBS1,ACSL3,PINK1,BMPR2,CDC42,AP2A1,CALM3,PRKAR2A,CTNNB1,OXSR1,CCND3,DAXX,NEDD9,DSP,EXOC2,TC…
GO:MF	small molecule binding	GO:0036094	3.23559e-08	7.49005	1969	2139	382	14561	TNIK,PRKCI,DHX36,ZBTB38,PIK3CB,RIPK4,ABCG1,PDXK,PFKL,RUNX1,DYRK1A,PIK3R4,PLCL2,RAB5A,MRPL39,GSK3B,KALRN,PAK2,LSG1,ATP13A5,IGF2R,HBS1L,MAP3K7,ASCC3,SHPRH,MICAL1,AK9,CDK19,RPS6KA2,RASL12,YTHDC2,MAP4K5,PYGL,DAPK2,MYO1E,MYO9A,SPATA5L1,RHOJ,MTHFD1,TTLL5,SPTLC2,ADCK1,RPS6KA5,MAP2K5,ACSS1,ENTPD6,PYGB,OSBPL2,RAB22A,CAMK1D,SAMHD1,SRC,PRKCQ,TOP1,CHD6,PFKFB3,STK4,FBH1,DDX27,DHTKD1,HIPK3,CAT,CLPB,MICAL2,ACAD…
GO:MF	purine ribonucleoside triphosphate binding	GO:0035639	3.24114e-08	7.4893	1498	2139	303	14561	TNIK,PRKCI,DHX36,PIK3CB,RIPK4,ABCG1,PDXK,PFKL,RUNX1,DYRK1A,PIK3R4,RAB5A,GSK3B,KALRN,PAK2,LSG1,HBS1L,MAP3K7,ASCC3,SHPRH,AK9,CDK19,RPS6KA2,RASL12,YTHDC2,MAP4K5,PYGL,DAPK2,MYO1E,MYO9A,SPATA5L1,RHOJ,MTHFD1,TTLL5,ADCK1,RPS6KA5,MAP2K5,ENTPD6,RAB22A,CAMK1D,SAMHD1,SRC,PRKCQ,TOP1,CHD6,PFKFB3,STK4,FBH1,DDX27,HIPK3,CLPB,DDX6,SIK3,SIK2,DDX10,MYO7A,MARK1,ADSS2,AKT3,SCYL3,MFN2,ABL2,DHX9,KIF21B,RAB7B,IKBKE,MAPK…
GO:MF	protein domain specific binding	GO:0019904	3.36708e-08	7.47275	383	2139	102	14561	APP,REPS1,MICAL1,PSEN1,PMEPA1,CEP250,SRC,TOP1,NCOA3,NUMA1,OSBP,USP47,CBL,DDX6,MYO7A,AIDA,CASP9,RNF2,LAX1,LAMP1,TFDP1,NDFIP2,MRPS31,YWHAH,IQGAP1,TJP1,STRN3,WARS1,PTK2,NCOA2,PAG1,TRPS1,RIPK2,HGS,PRKAR1A,SKAP1,RABEP1,CLTC,ACOX1,RCC2,KHDRBS1,CUL3,ACSL3,PINK1,CDC42,CNOT1,U2AF2,CALM3,ERCC1,ZNF521,VAPA,SMAD2,BCL2,PRKAR2A,CTNNB1,CD2AP,LDB1,TCF7L2,AFAP1L2,PLEKHA1,IKZF5,CARD11,YWHAG,DLC1,FZD4,FAF1,GPSM2,AR…
GO:MF	protein-containing complex binding	GO:0044877	3.72859e-08	7.42846	655	2139	154	14561	EIF2A,ATR,COL6A1,JAM2,ABI3BP,SNX4,TFRC,IGF2R,SNX9,UTRN,PHIP,SMAD3,IQGAP2,SRP19,SNX1,TLN2,MYO1E,FBN1,BLOC1S6,LGALS3,SYNE2,ACTN1,VIPAS39,NEBL,DSTN,FERMT1,SRC,SEC61A2,DDB2,RPS3,NUMA1,SORL1,TAGLN,MYO7A,MTHFR,GNB1,MR1,DHX9,CAMSAP2,LCP1,NAA16,SMARCA5,FGF2,UNG,SEMA7A,STRN3,IGF1R,PTK2,ZFAND1,CYRIB,WDR45B,KRT14,LASP1,PAFAH1B1,SMG6,MYO18A,GGA3,ITGB6,FAP,CIR1,COL3A1,BIN1,COL16A1,XRCC5,PINK1,ACTR3,ACVR2A,ZC3…
GO:MF	purine nucleotide binding	GO:0017076	7.52755e-08	7.12335	1552	2139	310	14561	TNIK,PRKCI,DHX36,PIK3CB,RIPK4,ABCG1,PDXK,PFKL,RUNX1,DYRK1A,PIK3R4,RAB5A,GSK3B,KALRN,PAK2,LSG1,HBS1L,MAP3K7,ASCC3,SHPRH,AK9,CDK19,RPS6KA2,RASL12,YTHDC2,MAP4K5,PYGL,DAPK2,MYO1E,MYO9A,SPATA5L1,RHOJ,MTHFD1,TTLL5,ADCK1,RPS6KA5,MAP2K5,ACSS1,ENTPD6,RAB22A,CAMK1D,SAMHD1,SRC,PRKCQ,TOP1,CHD6,PFKFB3,STK4,FBH1,DDX27,HIPK3,CLPB,DDX6,SIK3,SIK2,DDX10,MYO7A,MARK1,ADSS2,AKT3,SCYL3,MFN2,ABL2,SOAT1,DHX9,KIF21B,RAB7…
GO:MF	purine ribonucleotide binding	GO:0032555	1.03342e-07	6.98572	1539	2139	307	14561	TNIK,PRKCI,DHX36,PIK3CB,RIPK4,ABCG1,PDXK,PFKL,RUNX1,DYRK1A,PIK3R4,RAB5A,GSK3B,KALRN,PAK2,LSG1,HBS1L,MAP3K7,ASCC3,SHPRH,AK9,CDK19,RPS6KA2,RASL12,YTHDC2,MAP4K5,PYGL,DAPK2,MYO1E,MYO9A,SPATA5L1,RHOJ,MTHFD1,TTLL5,ADCK1,RPS6KA5,MAP2K5,ACSS1,ENTPD6,RAB22A,CAMK1D,SAMHD1,SRC,PRKCQ,TOP1,CHD6,PFKFB3,STK4,FBH1,DDX27,HIPK3,CLPB,DDX6,SIK3,SIK2,DDX10,MYO7A,MARK1,ADSS2,AKT3,SCYL3,MFN2,ABL2,SOAT1,DHX9,KIF21B,RAB7…
GO:MF	ribonucleotide binding	GO:0032553	1.08858e-07	6.96314	1552	2139	309	14561	TNIK,PRKCI,DHX36,PIK3CB,RIPK4,ABCG1,PDXK,PFKL,RUNX1,DYRK1A,PIK3R4,RAB5A,GSK3B,KALRN,PAK2,LSG1,HBS1L,MAP3K7,ASCC3,SHPRH,AK9,CDK19,RPS6KA2,RASL12,YTHDC2,MAP4K5,PYGL,DAPK2,MYO1E,MYO9A,SPATA5L1,RHOJ,MTHFD1,TTLL5,ADCK1,RPS6KA5,MAP2K5,ACSS1,ENTPD6,RAB22A,CAMK1D,SAMHD1,SRC,PRKCQ,TOP1,CHD6,PFKFB3,STK4,FBH1,DDX27,HIPK3,CLPB,DDX6,SIK3,SIK2,DDX10,MYO7A,MARK1,ADSS2,AKT3,SCYL3,MFN2,ABL2,SOAT1,DHX9,KIF21B,RAB7…
GO:MF	guanyl-nucleotide exchange factor activity	GO:0005085	1.44095e-07	6.84135	177	2139	57	14561	SH3BP5,ITSN1,KALRN,PLEKHG1,DENND4A,PREX1,ARFGEF2,DENND2B,DENND5A,SBF2,ARHGEF12,RAB3GAP2,RGL1,DENND1B,ARHGEF7,MCF2L,DIS3,FARP1,DOCK9,RAPGEF2,HPS4,AKAP13,DENND3,ABR,DOCK10,ALS2,CYTH2,MON1A,ARHGEF3,DOCK2,FGD2,PLCE1,HPS1,DOCK1,RCC1L,ARHGEF11,VAV3,BCAR3,DOCK7,ELMO1,DOCK4,RAPGEF5,FGD4,LAMTOR3,C9ORF72,FGD3,DOCK8,DOCK5,RIC1,DOCK6,VAV1,FNIP1,RAPGEF1,VAV2,DENND1A,SOS1,ITSN2
GO:MF	transcription factor binding	GO:0008134	1.8182e-07	6.74036	325	2139	88	14561	KAT2B,PAXBP1,GSK3B,UBXN7,HDAC2,SMAD3,RORA,TCF12,PIAS1,TAF4,NCOA6,CPNE1,CHD6,STK4,NCOA3,SPI1,RPS3,ARRB1,ARNTL,YAP1,TP53BP2,TFDP1,RNF6,MED4,YWHAH,SMARCB1,PSMA6,NCOA2,YWHAZ,MTDH,NBN,STAT3,BCAS3,MED13,ERCC3,NIF3L1,PADI2,CCNT2,CNOT1,BRD7,ERCC1,USF2,PIAS2,SMAD2,SMAD4,BCL2,HYAL1,TMF1,CAND2,CTNNB1,ATG7,PPARD,DAXX,JARID2,LCOR,MMS19,LDB1,TCF7L2,CTBP2,PRKCB,ACTB,USP7,CREBBP,KAT6A,ANKRD42,FAF1,THRAP3,NOTCH2,…
GO:MF	GTPase binding	GO:0051020	3.82273e-07	6.41763	168	2139	54	14561	PAK2,MICAL1,IQGAP2,DAAM1,USP6NL,TBC1D20,DENND5A,SORL1,RAB3GAP2,GNB1,DENND1B,LCP1,HPS4,IQGAP1,STRN3,NDRG1,CYRIB,GGA3,RCC2,NCKAP1,CYFIP1,PDE6D,ALS2,PPP6R1,RASIP1,RAF1,EXOC2,STK19,PLCE1,BICDL2,RAB11FIP3,PICALM,ATG16L1,SH3BP4,MLPH,RAP1A,DOCK7,DOCK4,CAV1,MICALL1,LRRK2,EPS8,C9ORF72,RIC1,DAPK3,RASA1,CYRIA,RABGAP1,DENND1A,MAPKAP1,SPTBN1,RANBP2,OCRL,FLNA
GO:MF	carbohydrate derivative binding	GO:0097367	4.56302e-07	6.34075	1706	2139	331	14561	TNIK,PRKCI,DHX36,PIK3CB,RIPK4,ABCG1,PDXK,PFKL,TRPM2,RUNX1,DYRK1A,PIK3R4,RAB5A,APP,EVA1C,ABI3BP,GSK3B,KALRN,PAK2,LSG1,HBS1L,MAP3K7,ASCC3,SHPRH,AK9,CDK19,RPS6KA2,RASL12,YTHDC2,MAP4K5,PYGL,DAPK2,MYO1E,MYO9A,FBN1,SPATA5L1,RHOJ,MTHFD1,TTLL5,ADCK1,RPS6KA5,MAP2K5,ACSS1,ENTPD6,RAB22A,CAMK1D,SAMHD1,SRC,LBP,PRKCQ,TOP1,CHD6,PFKFB3,STK4,FBH1,DDX27,HIPK3,CD44,CLPB,DDX6,SIK3,SIK2,LAYN,DDX10,MYO7A,MARK1,ADSS2,A…
GO:MF	small GTPase binding	GO:0031267	6.49942e-07	6.18713	144	2139	48	14561	PAK2,MICAL1,IQGAP2,DAAM1,USP6NL,TBC1D20,DENND5A,SORL1,RAB3GAP2,DENND1B,HPS4,IQGAP1,STRN3,NDRG1,CYRIB,GGA3,RCC2,NCKAP1,CYFIP1,PDE6D,ALS2,PPP6R1,RAF1,EXOC2,STK19,PLCE1,BICDL2,RAB11FIP3,PICALM,SH3BP4,MLPH,RAP1A,DOCK7,DOCK4,CAV1,MICALL1,LRRK2,EPS8,C9ORF72,RIC1,DAPK3,CYRIA,RABGAP1,DENND1A,MAPKAP1,RANBP2,OCRL,FLNA
GO:MF	histone binding	GO:0042393	6.49942e-07	6.18713	131	2139	45	14561	MCM3AP,USP16,TBL1XR1,PHIP,USP3,SFMBT2,APBB1,KDM5B,TDRD3,SMARCA5,HIRA,TONSL,CBX2,BCAS3,STAT1,BRD7,CDYL2,SPHK2,GRWD1,RNF8,DAXX,CDYL,PRKCB,GLYR1,TNKS,NASP,MYSM1,KDM7A,TRIM24,ING3,DNAJC2,KDM5A,BRD1,PWP1,PHF19,SMARCA2,JAK2,UHRF2,MLLT3,CHD1,BRD3,WDR5,ATAD2B,ATRX,PHF8
GO:MF	chromatin binding	GO:0003682	1.45201e-06	5.83803	314	2139	83	14561	SKIL,STAG1,PKNOX1,MCM3AP,BCL6,SMAD3,ZNF609,TOP1,ADNP,SPI1,NUP98,APBB1,YAP1,DHX9,RNF2,OBI1,TDRD3,SMARCA5,MORC2,PATZ1,MEF2A,YY1,NCOA2,GRHL2,CBX2,BAHCC1,ZNF750,STAT3,IKZF3,BCAS3,TTC21B,STAT1,CCNT2,GRHL3,SPHK2,GRWD1,ERCC1,SMAD4,SMARCC1,PBRM1,MITF,CTNNB1,RNF8,H1-1,H1-2,JARID2,NKAPL,LDB1,CTBP2,FUS,PRKCB,TNRC18,GLYR1,CREBBP,ERCC6,TOP2B,FLI1,ZC3H12A,SFPQ,ASH1L,NFIA,TRIM24,DNAJC2,SOX10,EP300,NFKB1,ANKRD17…
GO:MF	transferase activity, transferring phosphorus-containing groups	GO:0016772	1.92859e-06	5.71476	835	2139	179	14561	TNIK,PRKCI,ATR,GK5,NMNAT3,PIK3CB,RIPK4,PDXK,PFKL,DYRK1A,PIK3R4,GSK3B,KALRN,PCYT1A,PAK2,MAP3K7,AK9,CDK19,RPS6KA2,TENT2,CERT1,MAP4K5,DAPK2,ADCK1,RPS6KA5,MAP2K5,CAMK1D,SRC,PRKCQ,TOP1,PFKFB3,STK4,HIPK3,PIK3C2A,SIK3,SIK2,MARK1,ITPKB,AKT3,SCYL3,NADK,ABL2,IKBKE,MAPKAPK2,PFKFB2,PAN3,DCLK1,FICD,GRK3,LIMK2,MAPK1,PI4KA,AKAP13,NTRK3,PRKD1,LRRK1,IGF1R,MARK3,PTK2,STK3,RIPK2,CSNK1D,ERN1,STRADA,MAP3K3,MAP3K14,MA…
GO:MF	cell adhesion molecule binding	GO:0050839	3.94484e-06	5.40397	134	2139	44	14561	JAM2,CD47,UTRN,GLDN,FBN1,ACTN1,PSEN1,NUMB,SRC,CTNND1,PTPRJ,LCP1,CPE,FGF2,P2RX4,SEMA7A,NDRG1,PTK2,JUP,ITGB6,FAP,COL3A1,COL16A1,BMPR2,NISCH,CTNNB1,ITGA1,ITGA2,DSP,ITGAL,EMP2,JAM3,CD9,VWF,FBLN1,IGF1,SYK,TLN1,CALR,S1PR2,CTNNA1,ADAM17,ITGB1BP1,EMILIN1
GO:MF	catalytic activity	GO:0003824	7.09781e-06	5.14888	4872	2139	820	14561	TNIK,PRKCI,DHX36,RNF13,CP,ATR,GK5,NMNAT3,PIK3CB,UBA5,TMPRSS2,RIPK4,PDE9A,PDXK,AGPAT3,PFKL,TRPM2,POFUT2,MCM3AP,SETD4,DYRK1A,PIK3R4,PLCL2,RAB5A,KAT2B,LTN1,USP16,SYNJ1,CRYZL1,NSUN3,CPOX,ST3GAL6,CBLB,PHLDB2,ATG3,B4GALT4,ADPRH,GSK3B,PARP14,PDIA5,HACD2,KALRN,TFRC,PCYT1A,PAK2,LSG1,MASP1,UST,SYNJ2,PDE7B,HBS1L,PTPRK,MAP3K7,ASCC3,SHPRH,MICAL1,AK9,CDK19,TRAF3IP2,HDAC2,MAN1A1,SMPDL3A,FUCA2,HDDC2,PGM3,AIG1,SE…
GO:MF	DNA-binding transcription factor binding	GO:0140297	1.22741e-05	4.91101	139	2139	44	14561	GSK3B,HDAC2,SMAD3,TCF12,TAF4,NCOA6,CPNE1,NCOA3,SPI1,ARNTL,YAP1,TP53BP2,RNF6,MED4,YWHAH,SMARCB1,PSMA6,NCOA2,MTDH,MED13,PADI2,CNOT1,USF2,TMF1,CTNNB1,DAXX,LCOR,MMS19,LDB1,CTBP2,PRKCB,ACTB,CREBBP,ANKRD42,FAF1,THRAP3,NOTCH2,MDFIC,EP300,CALR,RXRA,ARID5A,STRN,C1D
GO:MF	RNA polymerase II-specific DNA-binding transcription factor binding	GO:0061629	1.61685e-05	4.79133	118	2139	39	14561	GSK3B,HDAC2,SMAD3,TAF4,NCOA6,CPNE1,NCOA3,SPI1,ARNTL,TP53BP2,RNF6,MED4,YWHAH,SMARCB1,PSMA6,NCOA2,MTDH,MED13,PADI2,CNOT1,TMF1,CTNNB1,DAXX,LCOR,MMS19,CTBP2,PRKCB,ACTB,ANKRD42,FAF1,THRAP3,NOTCH2,MDFIC,EP300,CALR,RXRA,ARID5A,STRN,C1D
GO:MF	organic cyclic compound binding	GO:0097159	1.73129e-05	4.76163	4097	2139	698	14561	TNIK,SKIL,PRKCI,DHX36,MBNL1,EIF2A,ZBTB38,PIK3CB,RIPK4,ABCG1,PKNOX1,PDXK,PFKL,TRPM2,MCM3AP,RUNX1,DYRK1A,ERG,PIK3R4,RAB5A,MRPL39,GABPA,SYNJ1,PAXBP1,RCAN1,BBX,GSK3B,PARP14,KALRN,ZNF148,TFRC,PAK2,LSG1,ATP13A5,BCL6,FXR1,TBL1XR1,QKI,SYNJ2,SCAF8,HBS1L,MAP3K7,ASCC3,SHPRH,MICAL1,AK9,CDK19,HDAC2,RPS6KA2,SMAD3,DIS3L,RASL12,RBM23,YTHDC2,SRP19,MAP4K5,PYGL,DAPK2,RORA,MYO1E,TCF12,RFX7,MYO9A,SECISBP2L,MYEF2,SPAT…
GO:MF	heterocyclic compound binding	GO:1901363	2.61161e-05	4.58309	4056	2139	690	14561	TNIK,SKIL,PRKCI,DHX36,MBNL1,EIF2A,ZBTB38,PIK3CB,RIPK4,ABCG1,PKNOX1,PDXK,PFKL,TRPM2,MCM3AP,RUNX1,DYRK1A,ERG,PIK3R4,RAB5A,MRPL39,GABPA,SYNJ1,PAXBP1,RCAN1,BBX,GSK3B,PARP14,KALRN,ZNF148,TFRC,PAK2,LSG1,ATP13A5,BCL6,FXR1,TBL1XR1,QKI,SYNJ2,SCAF8,HBS1L,MAP3K7,ASCC3,SHPRH,MICAL1,AK9,CDK19,HDAC2,RPS6KA2,SMAD3,DIS3L,RASL12,RBM23,YTHDC2,SRP19,MAP4K5,PYGL,DAPK2,RORA,MYO1E,TCF12,RFX7,MYO9A,SECISBP2L,MYEF2,SPAT…
GO:MF	ubiquitin-like protein ligase binding	GO:0044389	2.61161e-05	4.58309	214	2139	59	14561	GSK3B,UBXN7,CCDC50,SNX9,SHPRH,SMAD3,ARIH1,PSMA3,PIAS1,ARRB1,APBB1,CUL5,MFN2,IKBKE,CUL4A,PATZ1,FBXW7,PML,FZD6,YWHAZ,HGS,PRKAR1A,BRCA1,SPOP,YWHAE,CUL3,XRCC5,MUL1,PINK1,STAT1,PIAS2,SMAD2,BCL2,PRKAR2A,RNF8,DAXX,BAG6,SLF2,CACUL1,USP7,VCL,MFHAS1,FZD4,FAF1,BOK,SMG5,PRKACB,JAK1,FBXO7,MDM2,VCP,SLF1,CALR,FAF2,UBE2B,SMAD5,SQSTM1,LRPPRC,RTN4
GO:MF	ubiquitin protein ligase binding	GO:0031625	2.91557e-05	4.53528	205	2139	57	14561	GSK3B,UBXN7,CCDC50,SNX9,SHPRH,SMAD3,ARIH1,PSMA3,PIAS1,ARRB1,APBB1,CUL5,MFN2,IKBKE,CUL4A,PATZ1,FBXW7,PML,FZD6,YWHAZ,PRKAR1A,BRCA1,SPOP,YWHAE,CUL3,XRCC5,MUL1,PINK1,PIAS2,SMAD2,BCL2,PRKAR2A,RNF8,DAXX,BAG6,SLF2,CACUL1,USP7,VCL,MFHAS1,FZD4,FAF1,BOK,SMG5,PRKACB,JAK1,FBXO7,MDM2,VCP,SLF1,CALR,FAF2,UBE2B,SMAD5,SQSTM1,LRPPRC,RTN4
GO:MF	phosphatase binding	GO:0019902	4.73797e-05	4.32441	114	2139	37	14561	SMAD3,AP3B1,LGALS3,TRPC4AP,ANAPC7,MTMR3,SFI1,MAPK1,IQGAP1,STRN3,PTK2,STAT3,JUP,SKAP1,SPHK1,PHACTR4,PPP6R1,SMAD2,BCL2,CTNNB1,FBXL2,ITGA1,PPP3CB,MFHAS1,MAST2,SMG5,JAK1,CHCHD3,MET,WNK1,PPP6R2,HSP90B1,VCP,PDLIM4,ELL,STRN,DAB2IP
GO:MF	cytoskeletal protein binding	GO:0008092	5.14076e-05	4.28897	631	2139	136	14561	CEP70,GSK3B,MICAL1,UTRN,IQGAP2,EPB41L4A,TLN2,ANXA2,MYO1E,MYO9A,BLOC1S6,FERMT2,DAAM1,SYNE2,ACTN1,VASH1,NEBL,DSTN,FERMT1,MYL9,RPS3,NUMA1,MICAL2,TAGLN,RDX,MYO7A,TOR1AIP1,CAMSAP2,KIF21B,TUBGCP3,WASF3,KATNAL1,HSPH1,LCP1,FARP1,KLHL2,CLIP1,SSH1,YWHAH,HOMER2,CFL2,SYNE3,SETD3,NDRG1,PTK2,PLEC,MTSS1,NCALD,TBCD,LASP1,SPAG9,KIF1C,PAFAH1B1,SSH2,TAOK1,MYO18A,BCAS3,FMNL2,RCC2,PHACTR4,BIN1,TUBGCP5,DES,TTLL4,ACTR3…
GO:MF	protein homodimerization activity	GO:0042803	5.55482e-05	4.25533	460	2139	105	14561	PDCD10,WWTR1,ZBTB38,UBA5,ABCG1,PDXK,TFRC,MASP1,FXR1,SNX9,FGFR1OP,SMAD3,SNX1,ADAM10,BLOC1S6,ACTN1,EXD2,STK4,CAT,EXT2,LRP4,ZBTB16,ATF3,PDGFC,HSPB8,FICD,HPS4,MORC2,PML,WARS1,TPD52,EXT1,RIPK2,PECAM1,ERN1,STAT3,IKZF3,RABEP1,ACOX1,FAP,SLC11A1,IDH1,ALS2,AOX1,ECE1,STAT1,PADI2,COQ9,RASIP1,USF2,SMCHD1,SMAD4,GLB1,ATG7,STK10,GHR,PDCD6,RNF8,LDB1,SLK,XPNPEP1,RAB11FIP2,FGFR2,NAA60,RAB11FIP3,HIP1,PSAP,CAMK2G,BMP…
GO:MF	magnesium ion binding	GO:0000287	0.000104272	3.98183	174	2139	49	14561	DHX36,PDXK,ADPRH,MAP3K7,PGM3,RPS6KA2,PPM1A,EXD2,RPS6KA5,STK4,SIK3,SIK2,ADSS2,ABL2,ATP11A,CLYBL,MORC2,IDH2,STK3,GEM,ERN1,PRPSAP1,SPHK1,RPS6KA1,DIS3L2,IDH1,PINK1,HMGCL,ENOSF1,OXSR1,PDCD6,NUDT3,GCLC,DCTPP1,WRN,MAST2,PRKACB,ATP8B2,CERK,MAPK12,IRAK3,DYRK2,LRRK2,ATP10D,ATP8A1,PGM2,EPHX2,MAST3,RPS6KA3
GO:MF	SMAD binding	GO:0046332	0.000104272	3.98183	62	2139	24	14561	SKIL,SMAD3,TCF12,FERMT2,PPM1A,PMEPA1,MEF2A,YY1,COL3A1,COL5A2,LDLRAD4,SMAD2,SMAD4,CTNNB1,TGFBR2,DAB2,SMURF1,ZMIZ1,BMPR1A,TGFBR3,HIPK2,TGFBR1,RANBP3,TGFBRAP1
GO:MF	protein phosphatase binding	GO:0019903	0.000121819	3.91428	79	2139	28	14561	AP3B1,LGALS3,ANAPC7,MTMR3,IQGAP1,STRN3,PTK2,STAT3,JUP,SKAP1,SPHK1,PHACTR4,PPP6R1,BCL2,CTNNB1,FBXL2,ITGA1,PPP3CB,MFHAS1,SMG5,JAK1,MET,PPP6R2,HSP90B1,VCP,PDLIM4,STRN,DAB2IP
GO:MF	integrin binding	GO:0005178	0.000126437	3.89813	75	2139	27	14561	JAM2,UTRN,FBN1,ACTN1,SRC,LCP1,FGF2,SEMA7A,PTK2,ITGB6,FAP,COL3A1,COL16A1,NISCH,EMP2,JAM3,CD9,VWF,FBLN1,IGF1,SYK,TLN1,CALR,S1PR2,ADAM17,ITGB1BP1,EMILIN1
GO:MF	ubiquitin-like protein transferase activity	GO:0019787	0.000229351	3.6395	270	2139	67	14561	RNF13,LTN1,CBLB,ATG3,SHPRH,TRAF3IP2,ARIH1,AREL1,PIAS1,DDB2,TRIM21,CBL,UBE4B,KLHL21,COP1,RNF2,OBI1,RNF6,FBXW8,UBE3B,UBE3A,NSMCE2,UBR5,RNF19A,WWP1,BRCA1,UBR3,UBE2E3,TRIP12,CUL3,UBR4,MUL1,HECW2,CDC42,RNF125,MIB1,PIAS2,NEDD4L,MARCHF6,UBR2,RNF8,ZNF451,MYLIP,TRIM27,PPP1R11,NEURL1,UBE2D1,SMURF1,MGRN1,UBE3C,TRIM24,CNOT4,UBE2H,MDM2,RCHY1,UBE2R2,SH3RF1,UHRF2,KLHL9,PJA2,UBE2B,JADE2,RNF130,RC3H2,BIRC6,RMND5A…
GO:MF	ubiquitin-protein transferase activity	GO:0004842	0.000553457	3.25692	256	2139	63	14561	RNF13,LTN1,CBLB,SHPRH,TRAF3IP2,ARIH1,AREL1,DDB2,TRIM21,CBL,UBE4B,KLHL21,COP1,RNF2,OBI1,RNF6,FBXW8,UBE3B,UBE3A,NSMCE2,UBR5,RNF19A,WWP1,BRCA1,UBR3,UBE2E3,TRIP12,CUL3,UBR4,MUL1,HECW2,CDC42,RNF125,MIB1,NEDD4L,MARCHF6,UBR2,RNF8,MYLIP,TRIM27,PPP1R11,NEURL1,UBE2D1,SMURF1,MGRN1,UBE3C,TRIM24,CNOT4,UBE2H,MDM2,RCHY1,UBE2R2,SH3RF1,UHRF2,KLHL9,PJA2,UBE2B,JADE2,RNF130,RC3H2,BIRC6,RMND5A,XIAP
GO:MF	metal ion binding	GO:0046872	0.000564973	3.24797	1960	2139	350	14561	DHX36,MBNL1,RNF13,CP,UBA5,PDXK,TRPM2,APP,LTN1,USP16,ITSN1,CBLB,ADPRH,FSTL1,MASP1,REPS1,L3MBTL3,MAP3K7,UTRN,MAN1A1,SMPDL3A,PGM3,THBS2,SMOC2,RPS6KA2,SMAD3,MMP14,LVRN,CDO1,MCC,USP3,RORA,ANXA2,ARIH1,MYO9A,FBN1,PPM1A,ZFYVE26,ACTN1,EXD2,CALML4,PIAS1,RPS6KA5,CPNE1,MYL9,SAMHD1,PLCG1,STK4,SULF2,ZNFX1,PTPN1,CYP24A1,JAG1,PLCB1,DNAJC24,CAT,PAMR1,ALKBH3,LRP4,RNF121,TRIM21,DTX4,SMPD1,SCUBE2,CBL,SIK3,SIK2,ZC3H1…
GO:MF	phosphatidylinositol-3,4,5-trisphosphate binding	GO:0005547	0.000705349	3.1516	26	2139	13	14561	IQGAP2,FERMT2,FCHSD2,ARAP1,IQGAP1,ADAP2,RACGAP1,DAPP1,ARAP2,MAPKAP1,COMMD1,BTK,OGT
GO:MF	actin binding	GO:0003779	0.00092688	3.03298	271	2139	65	14561	MICAL1,UTRN,IQGAP2,TLN2,MYO1E,MYO9A,BLOC1S6,FERMT2,DAAM1,SYNE2,ACTN1,VASH1,NEBL,DSTN,FERMT1,MICAL2,TAGLN,RDX,MYO7A,WASF3,LCP1,KLHL2,SSH1,YWHAH,HOMER2,CFL2,SETD3,PTK2,MTSS1,NCALD,LASP1,SSH2,MYO18A,FMNL2,PHACTR4,BIN1,ACTR3,COTL1,MYH14,GMFG,FLNB,ABLIM1,ALKBH4,HIP1,VCL,RCSD1,SCIN,WASL,MRTFA,PARVG,LRRK2,FMNL3,LIMA1,EPS8,TMEM245,GSN,TMOD1,TLN1,CTNNA1,SYNPO,SPTBN1,ANTXR1,ZNF185,FLNA,DIAPH2
GO:MF	phospholipid binding	GO:0005543	0.000955108	3.01995	282	2139	67	14561	PRKCI,SNX4,SNX9,IQGAP2,SNX1,ANXA2,MYO1E,FERMT2,ZFYVE26,OSBPL2,CPNE1,PREX1,JAG1,PLCB1,FCHSD2,ARAP1,NUMA1,OSBP,PIK3C2A,MCF2L,RAB35,IQGAP1,SNX16,WDR45B,PITPNC1,NF1,ADAP2,PLEKHA3,CAVIN2,NISCH,ITPR1,OSBPL10,SH3PXD2B,SNX18,PXDC1,SH3PXD2A,SNX29,SNX8,HIP1,PSAP,ANXA11,PICALM,AGAP1,F3,SGIP1,MICALL1,PACSIN2,ITPR2,APPL2,RACGAP1,BIN2,DAPP1,WDFY3,ANXA3,SCARB2,ARAP2,TLN1,ARHGAP26,DENND1A,MAPKAP1,DAB2IP,SPTBN1,P…
GO:MF	modification-dependent protein binding	GO:0140030	0.00168203	2.77417	118	2139	34	14561	PHIP,IKBKE,TDRD3,PML,CBX2,BRD7,CDYL2,DAXX,CDYL,BAG6,GLYR1,EPS15,OTUD7B,UBQLN4,KDM7A,TRIM24,ING3,DNAJC2,KDM5A,PWP1,PHF19,VCP,MLLT3,CHD1,VAV1,UIMC1,SQSTM1,BRD3,WDR5,BABAM2,ATAD2B,BRCC3,ATRX,PHF8
GO:MF	molecular adaptor activity	GO:0060090	0.00192017	2.71666	168	2139	44	14561	ITSN1,SASH1,SLA2,ATP1B1,STX6,OTUD4,SH2B3,FBXW7,IQGAP1,HOMER2,BAIAP2,JUP,SPAG9,KSR1,STX12,KHDRBS1,CNOT1,HERPUD1,ZC3H18,AP2A1,MAGI1,PPP4R2,DAB2,PDCD6,NUP153,CDYL,VTI1A,AFAP1L2,WWC2,GAB2,MLPH,MAGI3,AKAP9,CAV1,SUN2,FBXO7,SMARCD1,EPS8,LAMTOR3,STX18,IPPK,CDC42SE2,DAB2IP,HCFC1
GO:MF	cation binding	GO:0043169	0.0019486	2.71028	2022	2139	355	14561	DHX36,MBNL1,RNF13,CP,UBA5,PDXK,TRPM2,APP,LTN1,USP16,ITSN1,CBLB,ADPRH,FSTL1,MASP1,REPS1,L3MBTL3,MAP3K7,UTRN,MAN1A1,SMPDL3A,PGM3,THBS2,SMOC2,RPS6KA2,SMAD3,MMP14,LVRN,CDO1,MCC,PYGL,USP3,RORA,ANXA2,ARIH1,MYO9A,FBN1,PPM1A,ZFYVE26,ACTN1,EXD2,CALML4,PIAS1,RPS6KA5,ACSS1,CPNE1,MYL9,SAMHD1,PLCG1,STK4,SULF2,ZNFX1,PTPN1,CYP24A1,JAG1,PLCB1,DHTKD1,DNAJC24,CAT,PAMR1,ALKBH3,LRP4,RNF121,TRIM21,DTX4,SMPD1,SCUBE2,C…
GO:MF	phosphatidylinositol binding	GO:0035091	0.00214565	2.66844	174	2139	45	14561	SNX4,SNX9,IQGAP2,SNX1,MYO1E,FERMT2,ZFYVE26,OSBPL2,PLCB1,FCHSD2,ARAP1,NUMA1,OSBP,PIK3C2A,MCF2L,RAB35,IQGAP1,SNX16,WDR45B,PITPNC1,ADAP2,PLEKHA3,NISCH,ITPR1,SH3PXD2B,SNX18,PXDC1,SH3PXD2A,SNX29,SNX8,HIP1,PICALM,ITPR2,APPL2,RACGAP1,DAPP1,WDFY3,ARAP2,TLN1,DENND1A,MAPKAP1,DAB2IP,COMMD1,BTK,OGT
GO:MF	RNA polymerase binding	GO:0070063	0.00459992	2.33725	38	2139	15	14561	SCAF8,YTHDC2,RPRD1B,ELP4,CDC73,DHX9,AGO2,BRCA1,RECQL5,BIN1,CCNT2,RRN3,RPAP2,ZNF326,STOM
GO:MF	nuclear receptor binding	GO:0016922	0.00621161	2.2068	78	2139	24	14561	SMAD3,NCOA6,NCOA3,RNF6,MED4,YWHAH,NCOA2,MED13,PADI2,CNOT1,TMF1,CTNNB1,DAXX,LCOR,MMS19,CTBP2,PRKCB,THRAP3,EP300,CALR,RXRA,ARID5A,STRN,C1D
GO:MF	transmembrane receptor protein kinase activity	GO:0019199	0.00621161	2.2068	69	2139	22	14561	SRC,NTRK3,IGF1R,EPHA2,BMPR2,ACVR2A,TGFBR2,DDR1,FGFR2,BMPR1A,TGFBR3,MET,KIT,PTK2B,TGFBR1,JAK2,FER,INSR,CSF1R,PDGFRB,EFEMP1,BTK
GO:MF	protein serine kinase activity	GO:0106310	0.00621161	2.2068	35	2139	14	14561	PRKCI,PIK3R4,PAK2,MAP3K7,RPS6KA1,PINK1,RIOK3,RAF1,OXSR1,MAPK13,RIOK1,PRKACB,MAST3,PRKD3
GO:MF	ubiquitin-like protein ligase activity	GO:0061659	0.00704116	2.15236	147	2139	38	14561	RNF13,LTN1,TRAF3IP2,PIAS1,TRIM21,UBE4B,COP1,RNF2,UBE3B,UBE3A,UBR5,WWP1,UBR3,CUL3,UBR4,MUL1,CDC42,RNF125,PIAS2,NEDD4L,MARCHF6,UBR2,ZNF451,MYLIP,PPP1R11,NEURL1,UBE2D1,SMURF1,MGRN1,UBE3C,TRIM24,MDM2,RCHY1,SH3RF1,UHRF2,JADE2,RC3H2,RMND5A
GO:MF	transcription corepressor activity	GO:0003714	0.00719885	2.14274	93	2139	27	14561	WWTR1,TBL1XR1,SFMBT2,YAP1,KDM5B,RUNX1T1,NCOR1,CIR1,BRD7,TCF25,RBBP8,DAXX,ZNF451,CDYL,LCOR,CTBP2,CREBBP,CCAR1,HIPK2,JAZF1,RBFOX2,YAF2,TLE1,ZNF653,SIN3B,ARID5A,C1D
GO:MF	actin filament binding	GO:0051015	0.00934204	2.02956	109	2139	30	14561	IQGAP2,TLN2,MYO1E,BLOC1S6,SYNE2,ACTN1,NEBL,DSTN,FERMT1,TAGLN,MYO7A,LCP1,LASP1,MYO18A,BIN1,ACTR3,MYH14,HIP1,VCL,RCSD1,SCIN,LIMA1,TMEM245,GSN,TMOD1,TLN1,CTNNA1,ANTXR1,ZNF185,FLNA
GO:MF	phosphoprotein binding	GO:0051219	0.0105013	1.97875	67	2139	21	14561	CBLB,IGF2R,SCAF8,SRC,CBL,ABL2,MAPK1,CRKL,FBXW7,PAFAH1B1,YWHAE,YES1,PLAT,THRAP3,BCAR3,PKD2,SYK,VAV1,RASA1,VAV2,NCK2
GO:MF	protein phosphorylated amino acid binding	GO:0045309	0.0109365	1.96112	41	2139	15	14561	CBLB,SCAF8,CBL,ABL2,MAPK1,CRKL,FBXW7,YWHAE,YES1,BCAR3,SYK,VAV1,RASA1,VAV2,NCK2
GO:MF	p53 binding	GO:0002039	0.0111666	1.95208	54	2139	18	14561	PTTG1IP,GSK3B,TP53BP2,SETD7,SMARCB1,NTRK3,PSME3,MUL1,BRD7,RNF125,DAXX,USP7,CREBBP,TRIM24,EP300,MDM2,HTT,RCHY1
GO:MF	protein threonine kinase activity	GO:0106311	0.0111666	1.95208	33	2139	13	14561	PRKCI,PIK3R4,PAK2,MAP3K7,RPS6KA1,RIOK3,RAF1,OXSR1,MAPK13,RIOK1,PRKACB,MAST3,PRKD3
GO:MF	platelet-derived growth factor receptor binding	GO:0005161	0.0134866	1.8701	9	2139	6	14561	PTPRJ,PDGFD,PDGFC,ERN1,PDGFB,PDGFRB
GO:MF	transcription regulator activity	GO:0140110	0.0135068	1.86945	942	2139	174	14561	SKIL,WWTR1,PKNOX1,RRP1B,RUNX1,ERG,KAT2B,GABPA,USP16,ZNF148,BCL6,TBL1XR1,NCOA7,SMAD3,RORA,TCF12,RFX7,ACTN1,FOXN3,SS18L1,SFMBT2,ZNF341,NCOA6,NCOA3,ZNFX1,ELF5,EHF,SPI1,ARRB1,LPXN,NUP98,TRIM21,ARNTL,ZBTB16,MAML2,YAP1,DHX9,PTPN14,ATF3,KDM5B,TFDP1,KLF12,DACH1,SUPT20H,FOXO1,MED4,ELF1,TDRD3,MAML3,JADE1,FGF2,MLXIP,MED13L,TBX3,SMARCB1,MEF2A,YY1,NCOA2,ZFHX4,TRPS1,KLF10,GRHL2,MTDH,RUNX1T1,ZNF750,BRCA1,STAT3,…
GO:MF	proline-rich region binding	GO:0070064	0.0137224	1.86257	12	2139	7	14561	ITSN1,APBB1,YAP1,WBP4,BAIAP2,BAIAP2L1,GIGYF2
GO:MF	lipid binding	GO:0008289	0.0143435	1.84334	459	2139	93	14561	PRKCI,ESYT3,SNX4,SNX9,PEX3,IQGAP2,CERT1,SNX1,RORA,ANXA2,MYO1E,FERMT2,ZFYVE26,OSBPL2,CPNE1,LBP,PREX1,JAG1,PLCB1,FCHSD2,STARD10,ARAP1,NUMA1,OSBP,PIK3C2A,SOAT1,MCF2L,STARD13,RAB35,IQGAP1,SNX16,WDR45B,PITPNC1,OSBPL7,NF1,ADAP2,SPHK1,OSBPL6,PLEKHA3,CAVIN2,COQ9,GRAMD1A,NPC1,NISCH,ITPR1,OSBPL10,LTF,SH3PXD2B,FYB1,SNX18,PPARD,PXDC1,SH3PXD2A,SNX29,SNX8,HIP1,PSAP,ANXA11,DLC1,PICALM,AGAP1,S100A8,F3,SGIP1,ICA1…
GO:MF	clathrin binding	GO:0030276	0.0146397	1.83447	30	2139	12	14561	PIK3C2A,NCALD,CLTC,TOM1L1,AP2A1,DAB2,HIP1,PICALM,TOM1,LRRK2,CLTA,GPR107
GO:MF	ubiquitin protein ligase activity	GO:0061630	0.0173655	1.76031	139	2139	35	14561	RNF13,LTN1,TRAF3IP2,TRIM21,UBE4B,COP1,RNF2,UBE3B,UBE3A,UBR5,WWP1,UBR3,CUL3,UBR4,MUL1,CDC42,RNF125,NEDD4L,MARCHF6,UBR2,MYLIP,PPP1R11,NEURL1,UBE2D1,SMURF1,MGRN1,UBE3C,TRIM24,MDM2,RCHY1,SH3RF1,UHRF2,JADE2,RC3H2,RMND5A
GO:MF	mRNA binding	GO:0003729	0.0178195	1.7491	129	2139	33	14561	DHX36,FXR1,SECISBP2L,RBM25,CELF1,RPS3,NUP98,DHX9,EIF4ENIF1,AGO2,ESRP1,LUC7L3,NSRP1,PUM1,RBM5,EEFSEC,RBMS3,CPEB4,CPEB3,FUS,CARHSP1,LUC7L,ZC3H12A,CRYZ,CPSF6,LARP4,SECISBP2,CALR,ETF1,G3BP1,PUM2,RC3H2,TIA1
GO:MF	manganese ion binding	GO:0030145	0.0183437	1.73651	39	2139	14	14561	PPM1A,EXD2,MRE11,ABL2,MGAT5,HMGCL,GALNT1,XPNPEP1,FAM20C,GALNT2,WRN,LARGE1,DYRK2,B4GALT1
GO:MF	NF-kappaB binding	GO:0051059	0.0183437	1.73651	23	2139	10	14561	GSK3B,HDAC2,CPNE1,TP53BP2,PSMA6,MTDH,ANKRD42,FAF1,NOTCH2,EP300
GO:MF	extracellular matrix structural constituent	GO:0005201	0.0190771	1.71949	35	2139	13	14561	FBN1,LAMC1,COL4A1,COL4A2,COL3A1,COL5A2,ELN,LAMB1,FBLN1,DCN,PXDN,COL5A3,EMILIN1
GO:MF	growth factor binding	GO:0019838	0.0202819	1.69289	95	2139	26	14561	COL6A1,NRROS,IGF2R,CD109,CCN5,API5,COL4A1,IGF1R,ITGA6,COL3A1,EPHA2,TGFBR2,LIFR,FGFR2,GPC1,SORT1,TGFBR3,IL6R,IGFBP3,A2M,PDGFB,IGFBP7,TGFBR1,INSR,PDGFRB,ENG
GO:MF	transcription cis-regulatory region binding	GO:0000976	0.0202819	1.69289	512	2139	101	14561	SKIL,DHX36,PKNOX1,ERG,GABPA,ZNF148,BCL6,TBL1XR1,SMAD3,RORA,TCF12,TAF4,TOP1,EHF,SPI1,RPS3,ARNTL,ZBTB16,YAP1,ZBTB48,DHX9,ATF3,TFDP1,KLF12,DACH1,ELF1,MLXIP,TBX3,PATZ1,SMARCB1,MEF2A,YY1,AGO2,NCOA2,ZNF704,TRPS1,KLF10,GRHL2,MTERF3,ZNF750,BRCA1,STAT3,IKZF3,VEZF1,XRCC5,KLF7,CARF,STAT1,TFCP2L1,GRHL3,BRD7,FOSB,SMAD2,SMAD4,TCF4,MITF,NR2C2,UBP1,CREBRF,HIVEP1,ATF6B,TCF7L2,IKZF5,RRN3,FOXK1,E4F1,ARID5B,CCAR1,IR…
GO:MF	transcription regulatory region nucleic acid binding	GO:0001067	0.0214556	1.66846	513	2139	101	14561	SKIL,DHX36,PKNOX1,ERG,GABPA,ZNF148,BCL6,TBL1XR1,SMAD3,RORA,TCF12,TAF4,TOP1,EHF,SPI1,RPS3,ARNTL,ZBTB16,YAP1,ZBTB48,DHX9,ATF3,TFDP1,KLF12,DACH1,ELF1,MLXIP,TBX3,PATZ1,SMARCB1,MEF2A,YY1,AGO2,NCOA2,ZNF704,TRPS1,KLF10,GRHL2,MTERF3,ZNF750,BRCA1,STAT3,IKZF3,VEZF1,XRCC5,KLF7,CARF,STAT1,TFCP2L1,GRHL3,BRD7,FOSB,SMAD2,SMAD4,TCF4,MITF,NR2C2,UBP1,CREBRF,HIVEP1,ATF6B,TCF7L2,IKZF5,RRN3,FOXK1,E4F1,ARID5B,CCAR1,IR…
GO:MF	cadherin binding	GO:0045296	0.025672	1.59054	24	2139	10	14561	PSEN1,NUMB,CTNND1,PTPRJ,P2RX4,NDRG1,JUP,BMPR2,CTNNB1,CTNNA1
GO:MF	SH3 domain binding	GO:0017124	0.0273078	1.56371	45	2139	15	14561	REPS1,MICAL1,CBL,CASP9,KHDRBS1,CD2AP,AFAP1L2,SGIP1,ELMO1,PTPN12,DNM2,ADAM19,ADAM17,DENND1A,DAB2IP
GO:MF	transforming growth factor beta receptor binding	GO:0005160	0.0303011	1.51854	17	2139	8	14561	SMAD3,FERMT2,SMAD2,TGFBR2,TGFBR3,TGFBR1,TGFBRAP1,ENG
GO:MF	ligase activity	GO:0016874	0.0309832	1.50887	139	2139	34	14561	UBA5,MTHFD1,ACSS1,ADSS2,GLUL,AACS,UBE3B,UBE3A,WARS1,NSMCE2,ACACA,ACSL3,TTLL4,DARS1,AARS1,LIG1,SUCLG2,ATG7,AARS2,GCLC,FARS2,VARS2,VARS1,ACSL1,PPCS,CTPS1,WARS2,RTCB,MDM2,ACSS3,UBA6,SLC27A1,FPGS,UBA1
GO:MF	protein-macromolecule adaptor activity	GO:0030674	0.0316033	1.50027	134	2139	33	14561	SLA2,ATP1B1,STX6,SH2B3,FBXW7,IQGAP1,HOMER2,BAIAP2,JUP,SPAG9,KSR1,STX12,KHDRBS1,HERPUD1,ZC3H18,AP2A1,PPP4R2,DAB2,PDCD6,NUP153,CDYL,VTI1A,AFAP1L2,GAB2,MLPH,CAV1,SUN2,FBXO7,EPS8,STX18,CDC42SE2,DAB2IP,HCFC1
GO:MF	phosphotyrosine residue binding	GO:0001784	0.0335762	1.47397	33	2139	12	14561	CBLB,CBL,ABL2,MAPK1,CRKL,YES1,BCAR3,SYK,VAV1,RASA1,VAV2,NCK2
GO:MF	hexosyltransferase activity	GO:0016758	0.0341849	1.46617	140	2139	34	14561	POFUT2,PYGL,GALNT16,PYGB,POFUT1,B4GALT5,EXT2,TMTC4,EXT1,UGGT1,MGAT5,GALNT1,B4GALT6,HYAL1,POMGNT2,STT3B,GCNT2,PIGQ,GALNT2,FUT10,STT3A,GBA,PIGM,C1GALT1,B4GALNT3,TMTC1,LARGE1,TMTC2,B4GALT1,GALNT7,UGCG,COLGALT1,POMT1,OGT
GO:MF	protein phosphatase 2A binding	GO:0051721	0.0371236	1.43035	14	2139	7	14561	STRN3,SPHK1,BCL2,MFHAS1,SMG5,STRN,DAB2IP
GO:MF	calmodulin-dependent protein phosphatase activity	GO:0033192	0.0377603	1.42296	5	2139	4	14561	PPM1A,PPP3CB,PPP3CA,PPP3CC
GO:MF	JUN kinase binding	GO:0008432	0.0377603	1.42296	5	2139	4	14561	RNF13,DUSP10,PTK2,SPAG9
GO:MF	retromer complex binding	GO:1905394	0.0377603	1.42296	5	2139	4	14561	IGF2R,RAB7A,SORT1,M6PR
GO:MF	calcium-dependent protein serine/threonine phosphatase activity	GO:0004723	0.0377603	1.42296	5	2139	4	14561	PPM1A,PPP3CB,PPP3CA,PPP3CC
GO:MF	protein kinase C activity	GO:0004697	0.0427992	1.36856	11	2139	6	14561	PRKCI,PRKCQ,PRKD1,PRKCA,PRKCB,PRKD3
GO:MF	R-SMAD binding	GO:0070412	0.0427992	1.36856	18	2139	8	14561	SMAD3,PPM1A,PMEPA1,LDLRAD4,SMAD2,SMAD4,SMURF1,RANBP3
GO:MF	ATPase, acting on DNA	GO:0008094	0.0445833	1.35083	143	2139	34	14561	DHX36,ASCC3,YTHDC2,CHD6,FBH1,DDX27,ZNFX1,DDX6,DDX10,MRE11,DHX9,RFC3,DHX37,MYO18A,RAD51C,RECQL5,ERCC3,XRCC5,DHX16,DDX39B,SKIV2L,ERCC6,TOP2B,WRN,CHD1L,MOV10,DDX17,RFC1,DHX15,UPF1,G3BP1,DDX1,SETX,ATRX
GO:MF	vinculin binding	GO:0017166	0.0445833	1.35083	8	2139	5	14561	UTRN,ACTN1,RTCB,TLN1,CTNNA1
GO:MF	demethylase activity	GO:0032451	0.0445833	1.35083	26	2139	10	14561	ALKBH3,KDM5B,ALKBH2,FTO,ALKBH4,KDM7A,KDM5A,KDM4B,KDM6A,PHF8
GO:MF	glycosyltransferase activity	GO:0016757	0.0445833	1.35083	236	2139	51	14561	POFUT2,ST3GAL6,B4GALT4,PARP14,GCNT4,PYGL,GALNT16,PYGB,POFUT1,B4GALT5,EXT2,B3GLCT,TMTC4,EXT1,UGGT1,MGAT5,GALNT1,B4GALT6,HYAL1,GXYLT2,POMGNT2,STT3B,PARP8,GCNT2,TNKS2,XYLT1,PIGQ,GALNT2,FUT10,TNKS,ST3GAL4,STT3A,GBA,PIGM,C1GALT1,PARP12,ZC3HAV1,NAMPT,B4GALNT3,TMTC1,LARGE1,TMTC2,B4GALT1,EXTL3,GALNT7,UGCG,ST8SIA4,COLGALT1,POMT1,ST3GAL5,OGT
GO:MF	hydrolase activity, acting on ether bonds	GO:0016801	0.0445833	1.35083	8	2139	5	14561	AHCY,EPHX1,AHCYL1,LTA4H,EPHX2
GO:BP	positive regulation of cellular process	GO:0048522	1.63511e-39	38.7865	3259	2141	751	14142	TNIK,SKIL,PRKCI,PDCD10,ROBO2,DHX36,EIF2A,RNF13,WWTR1,ATR,PIK3CB,ABCG1,PKNOX1,RRP1B,PTTG1IP,POFUT2,DYRK1A,ERG,PIK3R4,RAB5A,KAT2B,JAM2,GABPA,APP,USP16,SYNJ1,PAXBP1,IFNAR1,ABI3BP,CD47,PHLDB2,BOC,GSK3B,PARP14,KALRN,SNX4,TFRC,PAK2,CLDN1,BCL6,FXR1,TBL1XR1,SNX9,SCAF8,IL20RA,SASH1,STXBP5,MAP3K7,TRAF3IP2,UTRN,HDAC2,NCOA7,PHIP,SMOC2,FGFR1OP,RPS6KA2,SMAD3,MMP14,RBM23,IQGAP2,ZNF609,DAPK2,NEO1,RORA,ADAM10,TCF…
GO:BP	positive regulation of biological process	GO:0048518	1.93185e-39	38.714	3583	2141	806	14142	TNIK,SKIL,PRKCI,PDCD10,ROBO2,DHX36,EIF2A,RNF13,WWTR1,ATR,PIK3CB,TMPRSS2,ABCG1,UBASH3A,PDE9A,PKNOX1,RRP1B,PTTG1IP,POFUT2,SETD4,DYRK1A,ERG,PIK3R4,PLCL2,RAB5A,KAT2B,JAM2,GABPA,APP,USP16,SYNJ1,PAXBP1,IFNAR1,ABI3BP,CD47,PHLDB2,BOC,TIGIT,GSK3B,PARP14,KALRN,SNX4,TFRC,PAK2,CLDN1,BCL6,MASP1,FXR1,TBL1XR1,SNX9,SCAF8,IL20RA,SASH1,STXBP5,MAP3K7,TRAF3IP2,UTRN,HDAC2,NCOA7,PHIP,SMOC2,FGFR1OP,RPS6KA2,SMAD3,MMP14,…
GO:BP	cellular protein modification process	GO:0006464	9.9761e-32	31.001	2463	2141	582	14142	TNIK,PRKCI,PDCD10,CCNL1,EIF2A,RNF13,WWTR1,ATR,UBA5,RIPK4,PTTG1IP,POFUT2,SETD4,HLCS,DYRK1A,PIK3R4,PLCL2,KAT2B,APP,LTN1,USP16,PAXBP1,ST3GAL6,CBLB,ATG3,B4GALT4,ADPRH,GSK3B,PARP14,KALRN,TFRC,PAK2,BCL6,SNX9,SASH1,PTPRK,MAP3K7,SHPRH,MICAL1,CDK19,TRAF3IP2,HDAC2,MAN1A1,NCOA7,PGM3,SENP6,FGFR1OP,RPS6KA2,PGGT1B,DCAF11,MAP4K5,DAPK2,USP3,ADAM10,ARIH1,LEO1,FERMT2,ARID4A,PPM1A,GALNT16,PSEN1,AREL1,DLST,TTLL5,VIP…
GO:BP	protein modification process	GO:0036211	9.9761e-32	31.001	2463	2141	582	14142	TNIK,PRKCI,PDCD10,CCNL1,EIF2A,RNF13,WWTR1,ATR,UBA5,RIPK4,PTTG1IP,POFUT2,SETD4,HLCS,DYRK1A,PIK3R4,PLCL2,KAT2B,APP,LTN1,USP16,PAXBP1,ST3GAL6,CBLB,ATG3,B4GALT4,ADPRH,GSK3B,PARP14,KALRN,TFRC,PAK2,BCL6,SNX9,SASH1,PTPRK,MAP3K7,SHPRH,MICAL1,CDK19,TRAF3IP2,HDAC2,MAN1A1,NCOA7,PGM3,SENP6,FGFR1OP,RPS6KA2,PGGT1B,DCAF11,MAP4K5,DAPK2,USP3,ADAM10,ARIH1,LEO1,FERMT2,ARID4A,PPM1A,GALNT16,PSEN1,AREL1,DLST,TTLL5,VIP…
GO:BP	macromolecule modification	GO:0043412	3.02571e-30	29.5192	2598	2141	601	14142	TNIK,PRKCI,PDCD10,CCNL1,EIF2A,RNF13,WWTR1,ATR,UBA5,RIPK4,PTTG1IP,POFUT2,SETD4,HLCS,DYRK1A,PIK3R4,PLCL2,KAT2B,APP,LTN1,USP16,PAXBP1,NSUN3,ST3GAL6,CBLB,ATG3,B4GALT4,ADPRH,GSK3B,PARP14,KALRN,TFRC,PAK2,BCL6,SNX9,SASH1,PTPRK,MAP3K7,ASCC3,SHPRH,MICAL1,CDK19,TRAF3IP2,HDAC2,MAN1A1,NCOA7,PGM3,SENP6,FGFR1OP,RPS6KA2,PGGT1B,DCAF11,MAP4K5,DAPK2,USP3,ADAM10,ARIH1,LEO1,FERMT2,ARID4A,PPM1A,GALNT16,PSEN1,AREL1,DL…
GO:BP	cellular component organization	GO:0016043	1.16595e-28	27.9333	3618	2141	772	14142	TNIK,PRKCI,PDCD10,ROBO2,DHX36,EIF2A,WWTR1,HPS3,ATR,CEP70,ESYT3,STAG1,UBA5,DNAJC13,BRWD1,CFAP410,TRPM2,MCM3AP,SETD4,RAB5A,KAT2B,APP,USP16,SYNJ1,PAXBP1,ABI3BP,PHLDB2,ATG3,BOC,GSK3B,KALRN,TFRC,PAK2,CLDN1,BCL6,RTP1,VPS8,UST,SNX9,SCAF8,MAP7,L3MBTL3,PTPRK,STXBP5,SLC35A1,MAP3K7,ASCC3,SHPRH,MICAL1,HDAC2,PEX3,PHIP,SENP6,SDHAF4,FGFR1OP,SMAD3,MMP14,AP3B1,IQGAP2,CERT1,SNX1,USP3,VPS13C,NEO1,ADAM10,CGNL1,LEO1,…
GO:BP	positive regulation of metabolic process	GO:0009893	5.20885e-28	27.2833	2178	2141	517	14142	TNIK,PDCD10,DHX36,WWTR1,PIK3CB,ABCG1,PKNOX1,RRP1B,PTTG1IP,SETD4,DYRK1A,ERG,PIK3R4,KAT2B,GABPA,APP,USP16,PAXBP1,IFNAR1,TIGIT,GSK3B,PARP14,TFRC,PAK2,BCL6,TBL1XR1,SNX9,SCAF8,SASH1,MAP3K7,TRAF3IP2,HDAC2,NCOA7,PHIP,SMOC2,SMAD3,RBM23,C14ORF93,ZNF609,RORA,TCF12,LEO1,FERMT2,SAMD4A,ARID4A,PPM1A,PSEN1,SPTLC2,PIAS1,RPS6KA5,SLC24A3,FERMT1,ANGPT4,CAMK1D,NCOA6,SRC,RPRD1B,LBP,PPP1R16B,PRKCQ,CHD6,STK4,FBH1,NCOA3…
GO:BP	cellular component organization or biogenesis	GO:0071840	7.04521e-28	27.1521	3722	2141	786	14142	TNIK,PRKCI,PDCD10,ROBO2,DHX36,EIF2A,WWTR1,HPS3,ATR,CEP70,ESYT3,STAG1,UBA5,DNAJC13,BRWD1,RRP1B,RRP1,CFAP410,TRPM2,MCM3AP,SETD4,RAB5A,KAT2B,APP,USP16,SYNJ1,PAXBP1,ABI3BP,PHLDB2,ATG3,BOC,GSK3B,KALRN,TFRC,PAK2,CLDN1,BCL6,RTP1,VPS8,UST,SNX9,SCAF8,MAP7,L3MBTL3,PTPRK,STXBP5,SLC35A1,MAP3K7,ASCC3,SHPRH,MICAL1,HDAC2,PEX3,PHIP,SENP6,SDHAF4,FGFR1OP,SMAD3,MMP14,AP3B1,IQGAP2,CERT1,SNX1,USP3,VPS13C,NEO1,ADAM10,…
GO:BP	regulation of metabolic process	GO:0019222	1.66635e-27	26.7782	4062	2141	841	14142	TNIK,SKIL,PRKCI,PDCD10,CCNL1,DHX36,MBNL1,EIF2A,WWTR1,ATR,ZBTB38,PIK3CB,RIPK4,ABCG1,UBASH3A,PKNOX1,RRP1B,PTTG1IP,RUNX1,SETD4,DYRK1A,ERG,PIK3R4,PLCL2,KAT2B,GABPA,APP,USP16,PAXBP1,IFNAR1,NSUN3,CD47,TIGIT,GSK3B,PARP14,ZNF148,TFRC,PAK2,BCL6,FXR1,TBL1XR1,SNX9,SCAF8,SASH1,L3MBTL3,PTPRK,MAP3K7,MICAL1,TRAF3IP2,HDAC2,NCOA7,PHIP,SMOC2,FGFR1OP,SMAD3,RBM23,TENT2,C14ORF93,ZNF609,VPS13C,RORA,ADAM10,TCF12,RFX7,L…
GO:BP	positive regulation of cellular metabolic process	GO:0031325	2.29638e-26	25.639	1885	2141	457	14142	TNIK,PDCD10,DHX36,WWTR1,ABCG1,PKNOX1,RRP1B,PTTG1IP,DYRK1A,ERG,PIK3R4,KAT2B,GABPA,APP,USP16,PAXBP1,IFNAR1,GSK3B,PARP14,TFRC,PAK2,BCL6,TBL1XR1,SNX9,SCAF8,SASH1,MAP3K7,HDAC2,NCOA7,PHIP,SMOC2,SMAD3,RBM23,ZNF609,RORA,TCF12,LEO1,FERMT2,SAMD4A,ARID4A,PPM1A,PSEN1,SPTLC2,PIAS1,RPS6KA5,ANGPT4,NCOA6,SRC,RPRD1B,PPP1R16B,PRKCQ,CHD6,STK4,FBH1,NCOA3,PTPN1,JAG1,EHF,CD44,LRP4,SPI1,RPS3,ARRB1,FAM168A,P2RY6,NUP98,T…
GO:BP	positive regulation of macromolecule metabolic process	GO:0010604	8.62313e-26	25.0643	2026	2141	481	14142	TNIK,PDCD10,DHX36,WWTR1,PIK3CB,ABCG1,PKNOX1,RRP1B,PTTG1IP,SETD4,DYRK1A,ERG,KAT2B,GABPA,APP,USP16,PAXBP1,TIGIT,GSK3B,PARP14,TFRC,PAK2,BCL6,TBL1XR1,SNX9,SCAF8,SASH1,MAP3K7,TRAF3IP2,HDAC2,NCOA7,PHIP,SMOC2,SMAD3,RBM23,C14ORF93,ZNF609,RORA,TCF12,LEO1,FERMT2,SAMD4A,ARID4A,PPM1A,PSEN1,PIAS1,RPS6KA5,SLC24A3,FERMT1,ANGPT4,NCOA6,SRC,RPRD1B,LBP,PPP1R16B,PRKCQ,CHD6,STK4,FBH1,NCOA3,ARFGEF2,PTPN1,JAG1,EHF,CD44…
GO:BP	regulation of macromolecule metabolic process	GO:0060255	1.01283e-25	24.9945	3754	2141	782	14142	TNIK,SKIL,PRKCI,PDCD10,CCNL1,DHX36,MBNL1,EIF2A,WWTR1,ATR,ZBTB38,PIK3CB,RIPK4,ABCG1,UBASH3A,PKNOX1,RRP1B,PTTG1IP,RUNX1,SETD4,DYRK1A,ERG,PLCL2,KAT2B,GABPA,APP,USP16,PAXBP1,NSUN3,CD47,TIGIT,GSK3B,PARP14,ZNF148,TFRC,PAK2,BCL6,FXR1,TBL1XR1,SNX9,SCAF8,SASH1,L3MBTL3,PTPRK,MAP3K7,MICAL1,TRAF3IP2,HDAC2,NCOA7,PHIP,SMOC2,FGFR1OP,SMAD3,RBM23,TENT2,C14ORF93,ZNF609,RORA,ADAM10,TCF12,RFX7,LEO1,MYEF2,FERMT2,SAMD…
GO:BP	positive regulation of nitrogen compound metabolic process	GO:0051173	3.7514e-24	23.4258	1776	2141	429	14142	TNIK,PDCD10,DHX36,WWTR1,ABCG1,PKNOX1,RRP1B,PTTG1IP,DYRK1A,ERG,KAT2B,GABPA,APP,USP16,PAXBP1,GSK3B,PARP14,TFRC,PAK2,BCL6,TBL1XR1,SNX9,SCAF8,SASH1,MAP3K7,HDAC2,NCOA7,PHIP,SMOC2,SMAD3,RBM23,ZNF609,RORA,TCF12,LEO1,FERMT2,SAMD4A,ARID4A,PPM1A,PSEN1,PIAS1,RPS6KA5,ANGPT4,NCOA6,SRC,RPRD1B,PPP1R16B,PRKCQ,CHD6,STK4,FBH1,NCOA3,PTPN1,JAG1,EHF,CD44,LRP4,SPI1,RPS3,ARRB1,FAM168A,NUP98,SMPD1,APBB1,PATL1,MICAL2,ARN…
GO:BP	regulation of cellular metabolic process	GO:0031323	4.50047e-24	23.3467	3665	2141	760	14142	TNIK,SKIL,PRKCI,PDCD10,CCNL1,DHX36,MBNL1,EIF2A,WWTR1,ATR,ZBTB38,RIPK4,ABCG1,PKNOX1,RRP1B,PTTG1IP,RUNX1,DYRK1A,ERG,PIK3R4,PLCL2,KAT2B,GABPA,APP,USP16,PAXBP1,IFNAR1,NSUN3,GSK3B,PARP14,ZNF148,TFRC,PAK2,BCL6,FXR1,TBL1XR1,SNX9,SCAF8,SASH1,L3MBTL3,PTPRK,MAP3K7,MICAL1,TRAF3IP2,HDAC2,NCOA7,PHIP,SMOC2,FGFR1OP,SMAD3,RBM23,TENT2,ZNF609,VPS13C,RORA,TCF12,RFX7,LEO1,MYEF2,FERMT2,SAMD4A,ARID4A,PPM1A,TLE3,RBM25,…
GO:BP	organelle organization	GO:0006996	4.71103e-24	23.3269	2378	2141	538	14142	TNIK,PRKCI,PDCD10,DHX36,EIF2A,WWTR1,HPS3,CEP70,ESYT3,STAG1,UBA5,DNAJC13,BRWD1,CFAP410,TRPM2,MCM3AP,SETD4,KAT2B,USP16,SYNJ1,PAXBP1,PHLDB2,ATG3,GSK3B,TFRC,PAK2,BCL6,VPS8,MAP7,L3MBTL3,SLC35A1,MAP3K7,ASCC3,SHPRH,MICAL1,HDAC2,PEX3,PHIP,SENP6,SDHAF4,FGFR1OP,AP3B1,IQGAP2,CERT1,USP3,VPS13C,CGNL1,LEO1,FERMT2,ARID4A,DAAM1,RHOJ,SYNE2,ACTN1,PSEN1,IFT43,ADCK1,SPATA7,TTC8,RPS6KA5,SPG11,NEBL,USP6NL,DSTN,MGME1,R…
GO:BP	negative regulation of biological process	GO:0048519	8.52481e-24	23.0693	3106	2141	664	14142	SKIL,PRKCI,PDCD10,ROBO2,VEPH1,DHX36,WWTR1,ATR,ZBTB38,PIK3CB,UBASH3A,RRP1B,PFKL,TRPM2,PTTG1IP,PLCL2,KAT2B,APP,RCAN1,ABI3BP,PHLDB2,ATG3,TIGIT,GSK3B,PARP14,KALRN,ZNF148,TFRC,NRROS,PAK2,BCL6,FXR1,TBL1XR1,SCAF8,PTPRK,MICAL1,TRAF3IP2,HDAC2,NCOA7,PHIP,CD109,THBS2,FGFR1OP,RPS6KA2,SMAD3,MMP14,TENT2,MCC,VPS13C,RORA,ADAM10,CGNL1,LEO1,FBN1,FERMT2,SAMD4A,LGALS3,ARID4A,PPM1A,ACTN1,SYNJ2BP,PSEN1,NUMB,AREL1,VASH…
GO:BP	negative regulation of cellular process	GO:0048523	1.59188e-23	22.7981	2846	2141	618	14142	SKIL,PRKCI,PDCD10,VEPH1,DHX36,WWTR1,ATR,ZBTB38,PIK3CB,UBASH3A,RRP1B,PFKL,TRPM2,PTTG1IP,PLCL2,KAT2B,APP,RCAN1,ABI3BP,PHLDB2,ATG3,TIGIT,GSK3B,PARP14,KALRN,ZNF148,TFRC,NRROS,PAK2,BCL6,TBL1XR1,SCAF8,PTPRK,MICAL1,TRAF3IP2,HDAC2,NCOA7,PHIP,CD109,FGFR1OP,RPS6KA2,SMAD3,MMP14,TENT2,MCC,VPS13C,RORA,ADAM10,CGNL1,LEO1,FBN1,FERMT2,SAMD4A,LGALS3,ARID4A,PPM1A,ACTN1,SYNJ2BP,PSEN1,NUMB,AREL1,VASH1,ADCK1,PIAS1,FOX…
GO:BP	regulation of primary metabolic process	GO:0080090	2.25545e-22	21.6468	3514	2141	727	14142	TNIK,SKIL,PRKCI,PDCD10,CCNL1,DHX36,MBNL1,EIF2A,WWTR1,ZBTB38,RIPK4,ABCG1,PKNOX1,RRP1B,PTTG1IP,RUNX1,DYRK1A,ERG,PIK3R4,PLCL2,KAT2B,GABPA,APP,USP16,PAXBP1,NSUN3,GSK3B,PARP14,ZNF148,TFRC,PAK2,BCL6,FXR1,TBL1XR1,SNX9,SCAF8,SASH1,L3MBTL3,PTPRK,MAP3K7,MICAL1,TRAF3IP2,HDAC2,NCOA7,PHIP,SMOC2,FGFR1OP,SMAD3,RBM23,TENT2,ZNF609,RORA,TCF12,RFX7,LEO1,MYEF2,FERMT2,SAMD4A,PSMA3,ARID4A,PPM1A,TLE3,RBM25,PSEN1,PIAS1,…
GO:BP	cellular macromolecule metabolic process	GO:0044260	3.9274e-22	21.4059	5536	2141	1053	14142	TNIK,SKIL,PRKCI,PDCD10,CCNL1,DHX36,EIF2A,RNF13,WWTR1,ATR,ZBTB38,UBA5,RIPK4,PKNOX1,RRP1B,PTTG1IP,POFUT2,RUNX1,SETD4,HLCS,DYRK1A,ERG,PIK3R4,PLCL2,RAB5A,KAT2B,GABPA,APP,LTN1,USP16,PAXBP1,NSUN3,ST3GAL6,CBLB,ATG3,B4GALT4,ADPRH,GSK3B,PARP14,KALRN,ZNF148,TFRC,PAK2,BCL6,FXR1,TBL1XR1,SNX9,SCAF8,SASH1,L3MBTL3,PTPRK,MAP3K7,ASCC3,SHPRH,MICAL1,CDK19,TRAF3IP2,HDAC2,MAN1A1,NCOA7,PGM3,PHIP,SENP6,PHF3,SMOC2,FGFR1…
GO:BP	regulation of nitrogen compound metabolic process	GO:0051171	9.41222e-22	21.0263	3424	2141	709	14142	TNIK,SKIL,PRKCI,PDCD10,CCNL1,DHX36,MBNL1,EIF2A,WWTR1,ZBTB38,RIPK4,ABCG1,PKNOX1,RRP1B,PTTG1IP,RUNX1,DYRK1A,ERG,PLCL2,KAT2B,GABPA,APP,USP16,PAXBP1,NSUN3,GSK3B,PARP14,ZNF148,TFRC,PAK2,BCL6,FXR1,TBL1XR1,SNX9,SCAF8,SASH1,L3MBTL3,PTPRK,MAP3K7,MICAL1,TRAF3IP2,HDAC2,NCOA7,PHIP,SMOC2,FGFR1OP,SMAD3,RBM23,TENT2,ZNF609,RORA,TCF12,RFX7,LEO1,MYEF2,FERMT2,SAMD4A,PSMA3,ARID4A,PPM1A,TLE3,RBM25,PSEN1,PIAS1,FOXN3,R…
GO:BP	cellular protein metabolic process	GO:0044267	1.13619e-21	20.9445	3391	2141	703	14142	TNIK,PRKCI,PDCD10,CCNL1,DHX36,EIF2A,RNF13,WWTR1,ATR,UBA5,RIPK4,PTTG1IP,POFUT2,SETD4,HLCS,DYRK1A,PIK3R4,PLCL2,KAT2B,APP,LTN1,USP16,PAXBP1,NSUN3,ST3GAL6,CBLB,ATG3,B4GALT4,ADPRH,GSK3B,PARP14,KALRN,TFRC,PAK2,BCL6,FXR1,SNX9,SASH1,PTPRK,MAP3K7,SHPRH,MICAL1,CDK19,TRAF3IP2,HDAC2,MAN1A1,NCOA7,PGM3,SENP6,FGFR1OP,RPS6KA2,SMAD3,PGGT1B,DCAF11,MAP4K5,DAPK2,USP3,ADAM10,ARIH1,LEO1,FERMT2,SAMD4A,PSMA3,ARID4A,PPM1…
GO:BP	cellular metabolic process	GO:0044237	5.77867e-20	19.2382	7331	2141	1316	14142	TNIK,SKIL,PRKCI,PDCD10,CCNL1,DHX36,MBNL1,EIF2A,RNF13,WWTR1,ATR,ZBTB38,NMNAT3,PIK3CB,UBA5,RIPK4,ABCG1,PDE9A,PKNOX1,RRP1B,PDXK,RRP1,PFKL,PTTG1IP,POFUT2,RUNX1,SETD4,HLCS,DYRK1A,ERG,PIK3R4,PLCL2,RAB5A,KAT2B,GABPA,APP,LTN1,USP16,SYNJ1,PAXBP1,IFNAR1,NSUN3,CPOX,ST3GAL6,CBLB,ATG3,B4GALT4,ADPRH,GSK3B,PARP14,HACD2,KALRN,ZNF148,TFRC,PCYT1A,NRROS,PAK2,BCL6,FXR1,TBL1XR1,SYNJ2,SNX9,SCAF8,SASH1,L3MBTL3,PTPRK,MA…
GO:BP	regulation of response to stimulus	GO:0048583	6.02125e-20	19.2203	2223	2141	494	14142	TNIK,SKIL,PDCD10,ROBO2,VEPH1,EIF2A,RNF13,WWTR1,ATR,PIK3CB,UBA5,UBASH3A,PDE9A,PTTG1IP,SETD4,PLCL2,APP,RCAN1,CD47,PHLDB2,GSK3B,PARP14,SNX4,TFRC,NRROS,PAK2,CLDN1,BCL6,MASP1,TBL1XR1,IL20RA,SASH1,MAP3K7,TRAF3IP2,HDAC2,NCOA7,PHIP,CD109,SMOC2,SMAD3,MMP14,MCC,DAPK2,VPS13C,NEO1,RORA,ADAM10,CGNL1,FBN1,FERMT2,LGALS3,PPM1A,SYNJ2BP,PSEN1,AREL1,VASH1,ECHDC3,FERMT1,PMEPA1,POFUT1,CAMK1D,CPNE1,SLA2,SAMHD1,SRC,LBP…
GO:BP	cellular localization	GO:0051641	1.67512e-19	18.776	1663	2141	391	14142	TNIK,PRKCI,PDCD10,KPNA4,SSR3,WWTR1,ATR,ESYT3,DNAJC13,ABCG1,TRPM2,PTTG1IP,MCM3AP,DOP1B,VPS26C,RAB5A,SYNJ1,ITSN1,GSK3B,SNX4,TFRC,LSG1,RTP1,SNX9,PTPRK,STXBP5,MAN1A1,PEX3,LMBRD1,MMP14,AP3B1,CERT1,SRP19,NEMF,SNX1,ADAM10,BLOC1S6,FERMT2,LGALS3,PPM1A,SYNE2,GPHN,VTI1B,PSEN1,NUMB,IFT43,VIPAS39,SEL1L,SPATA7,TTC8,TTC7B,SPG11,FERMT1,AP5S1,OSBPL2,NSFL1C,TBC1D20,CEP250,SRC,PLCG1,ARFGEF2,CSE1L,KCNB1,PTPN1,PEX16,…
GO:BP	regulation of cellular protein metabolic process	GO:0032268	7.18317e-19	18.1437	1391	2141	338	14142	TNIK,PDCD10,CCNL1,DHX36,EIF2A,WWTR1,PTTG1IP,PLCL2,KAT2B,APP,USP16,PAXBP1,NSUN3,GSK3B,PARP14,TFRC,PAK2,BCL6,FXR1,SNX9,SASH1,MAP3K7,MICAL1,HDAC2,NCOA7,FGFR1OP,SMAD3,FERMT2,SAMD4A,PSEN1,PIAS1,RPS6KA5,PMEPA1,ANGPT4,SRC,PPP1R16B,STK4,FBH1,PTPN1,CD44,LRP4,SPI1,PTPRJ,RPS3,ARRB1,TRIM21,SMPD1,PATL1,USP47,ARNTL,SORL1,DDX6,RDX,DCUN1D5,MRE11,RAB3GAP2,DUSP10,AIDA,ITPKB,MTHFR,ERRFI1,CAMTA1,CASP9,COP1,DHX9,NIBA…
GO:BP	regulation of protein metabolic process	GO:0051246	1.45325e-18	17.8377	1493	2141	356	14142	TNIK,PDCD10,CCNL1,DHX36,EIF2A,WWTR1,ABCG1,PTTG1IP,PLCL2,KAT2B,APP,USP16,PAXBP1,NSUN3,GSK3B,PARP14,TFRC,PAK2,BCL6,FXR1,SNX9,SASH1,MAP3K7,MICAL1,HDAC2,NCOA7,FGFR1OP,SMAD3,FERMT2,SAMD4A,PSMA3,PSEN1,PIAS1,RPS6KA5,PMEPA1,ANGPT4,SRC,PPP1R16B,STK4,FBH1,PTPN1,CD44,LRP4,SPI1,PTPRJ,RPS3,ARRB1,TRIM21,SMPD1,PATL1,USP47,ARNTL,SORL1,DDX6,RDX,DCUN1D5,MRE11,RAB3GAP2,DUSP10,AIDA,ITPKB,MTHFR,ERRFI1,CAMTA1,CASP9,CO…
GO:BP	regulation of signaling	GO:0023051	2.38645e-18	17.6222	1891	2141	428	14142	TNIK,SKIL,PDCD10,VEPH1,EIF2A,RNF13,WWTR1,ATR,PIK3CB,UBA5,UBASH3A,PFKL,PTTG1IP,PLCL2,RAB5A,APP,RCAN1,CBLB,GSK3B,PARP14,KALRN,SNX4,TFRC,NRROS,PAK2,BCL6,TBL1XR1,IL20RA,SASH1,STXBP5,MAP3K7,TRAF3IP2,HDAC2,PHIP,CD109,SMOC2,SMAD3,MMP14,MCC,DAPK2,NEO1,RORA,ADAM10,CGNL1,FBN1,FERMT2,LGALS3,PPM1A,SYNJ2BP,PSEN1,FERMT1,PTPRA,PMEPA1,POFUT1,CPNE1,SLA2,SAMHD1,SRC,LBP,PPP1R16B,PRKCQ,PLCG1,SERINC3,STK4,FBH1,SULF2,…
GO:BP	regulation of signal transduction	GO:0009966	2.38645e-18	17.6222	1709	2141	395	14142	TNIK,SKIL,PDCD10,VEPH1,EIF2A,RNF13,WWTR1,ATR,PIK3CB,UBA5,UBASH3A,PTTG1IP,PLCL2,APP,RCAN1,GSK3B,PARP14,TFRC,NRROS,PAK2,BCL6,TBL1XR1,IL20RA,SASH1,MAP3K7,TRAF3IP2,HDAC2,PHIP,CD109,SMOC2,SMAD3,MMP14,MCC,DAPK2,NEO1,RORA,ADAM10,CGNL1,FBN1,FERMT2,LGALS3,PPM1A,SYNJ2BP,PSEN1,FERMT1,PMEPA1,POFUT1,CPNE1,SLA2,SAMHD1,SRC,LBP,PPP1R16B,PRKCQ,SERINC3,STK4,FBH1,SULF2,ARFGEF2,PTPN1,PLCB1,CAT,CD44,CTNND1,LRP4,SPI1,…
GO:BP	regulation of cell communication	GO:0010646	3.56577e-18	17.4478	1884	2141	426	14142	TNIK,SKIL,PDCD10,VEPH1,EIF2A,RNF13,WWTR1,ATR,PIK3CB,UBA5,UBASH3A,PFKL,PTTG1IP,PLCL2,RAB5A,APP,RCAN1,GSK3B,PARP14,KALRN,SNX4,TFRC,NRROS,PAK2,BCL6,TBL1XR1,IL20RA,SASH1,STXBP5,MAP3K7,TRAF3IP2,HDAC2,PHIP,CD109,SMOC2,SMAD3,MMP14,MCC,DAPK2,NEO1,RORA,ADAM10,CGNL1,FBN1,FERMT2,LGALS3,PPM1A,SYNJ2BP,PSEN1,FERMT1,PTPRA,PMEPA1,POFUT1,CPNE1,SLA2,SAMHD1,SRC,LBP,PPP1R16B,PRKCQ,PLCG1,SERINC3,STK4,FBH1,SULF2,ARFGE…
GO:BP	intracellular signal transduction	GO:0035556	1.25466e-17	16.9015	1561	2141	365	14142	TNIK,SKIL,PRKCI,PDCD10,RNF13,WWTR1,ATR,PIK3CB,TRPM2,PTTG1IP,SH3BP5,PLCL2,APP,ITSN1,RCAN1,GSK3B,TFRC,BCL6,IL20RA,SASH1,MAP3K7,TRAF3IP2,RPS6KA2,DAPK2,RORA,CGNL1,MYO9A,FERMT2,PPM1A,RHOJ,SYNJ2BP,PSEN1,FOXN3,RPS6KA5,MAP2K5,ASB13,CPNE1,SLA2,SRC,PPP1R16B,PRKCQ,PLCG1,SERINC3,STK4,FBH1,PREX1,ARFGEF2,PTPN1,PLCB1,CAT,CD44,SPI1,PTPRJ,RPS3,ARRB1,P2RY6,CLPB,SMPD1,USP47,PIK3C2A,ARHGEF12,CBL,SIK3,SIK2,SESN3,YAP1…
GO:BP	macromolecule metabolic process	GO:0043170	1.45825e-17	16.8362	6633	2141	1198	14142	TNIK,SKIL,PRKCI,PDCD10,CCNL1,DHX36,MBNL1,EIF2A,RNF13,WWTR1,ATR,ZBTB38,PIK3CB,UBA5,TMPRSS2,RIPK4,ABCG1,UBASH3A,PKNOX1,RRP1B,RRP1,PTTG1IP,POFUT2,MCM3AP,RUNX1,SETD4,HLCS,DYRK1A,ERG,PIK3R4,PLCL2,RAB5A,KAT2B,GABPA,APP,LTN1,USP16,PAXBP1,NSUN3,ST3GAL6,CBLB,CD47,ATG3,TIGIT,B4GALT4,ADPRH,GSK3B,PARP14,KALRN,ZNF148,TFRC,NRROS,PAK2,BCL6,MASP1,FXR1,TBL1XR1,SNX9,SCAF8,SASH1,L3MBTL3,PTPRK,MAP3K7,ASCC3,SHPRH,MIC…
GO:BP	regulation of cellular component organization	GO:0051128	2.70796e-17	16.5674	1385	2141	331	14142	TNIK,PRKCI,ROBO2,DHX36,ATR,CEP70,TRPM2,RAB5A,KAT2B,APP,SYNJ1,PAXBP1,PHLDB2,ATG3,GSK3B,KALRN,TFRC,PAK2,BCL6,UST,SCAF8,STXBP5,SENP6,FGFR1OP,SMAD3,MMP14,IQGAP2,VPS13C,ADAM10,CGNL1,FERMT2,LGALS3,PPM1A,SYNE2,PSEN1,NUMB,ADCK1,TTC8,RPS6KA5,USP6NL,DSTN,FERMT1,PTPRA,SS18L1,PMEPA1,CAMK1D,SRC,PRKCQ,SDC4,PTPN1,CD44,LRP4,SPI1,PTPRJ,RPS3,ARRB1,FCHSD2,ARAP1,NUMA1,SMPD1,USP47,SORL1,CBL,RDX,YAP1,DCUN1D5,MRE11,RAB…
GO:BP	intracellular transport	GO:0046907	5.7423e-17	16.2409	832	2141	223	14142	PDCD10,KPNA4,SSR3,DNAJC13,ABCG1,PTTG1IP,MCM3AP,DOP1B,VPS26C,RAB5A,GSK3B,SNX4,LSG1,SNX9,MAN1A1,PEX3,AP3B1,CERT1,SRP19,NEMF,SNX1,BLOC1S6,PPM1A,SYNE2,VTI1B,PSEN1,IFT43,VIPAS39,SEL1L,SPG11,FERMT1,AP5S1,OSBPL2,TBC1D20,SRC,CSE1L,KCNB1,PTPN1,PEX16,NUMA1,NUP98,FAM160A2,OSBP,DENND5A,COPB1,SORL1,RDX,MYO7A,MFN2,STX6,DHX9,PTPN14,DENND1B,RAB7B,LAMP1,LCP1,COG3,IPO5,UBAC2,ATP2A2,PPP1CC,RAB35,HPS4,EIF4ENIF1,YWHA…
GO:BP	anatomical structure morphogenesis	GO:0009653	9.9381e-17	16.0027	1434	2141	338	14142	TNIK,SKIL,PRKCI,PDCD10,ROBO2,WWTR1,PIK3CB,BRWD1,RIPK4,PKNOX1,CFAP410,COL6A1,PHLDB2,BOC,KALRN,TFRC,BCL6,UST,SASH1,PHIP,THBS2,SMOC2,SMAD3,MMP14,CERT1,SNX1,NEO1,RORA,LEO1,MYO9A,FBN1,FERMT2,RHOJ,MTHFD1,ACTN1,SYNJ2BP,PSEN1,NUMB,VASH1,ADCK1,TTC8,SPG11,NEBL,FERMT1,SS18L1,ANGPT4,TBC1D20,POFUT1,CPNE1,SRC,PPP1R16B,PLCG1,STK4,SDC4,B4GALT5,JAG1,CD44,EXT2,LRP4,SPI1,ARAP1,SCUBE2,PIK3C2A,ZBTB16,RDX,MYO7A,YAP1,L…
GO:BP	metabolic process	GO:0008152	1.62471e-16	15.7892	8212	2141	1427	14142	TNIK,SKIL,PRKCI,PDCD10,CCNL1,DHX36,MBNL1,EIF2A,RNF13,WWTR1,ATR,GK5,ZBTB38,NMNAT3,PIK3CB,UBA5,TMPRSS2,RIPK4,ABCG1,UBASH3A,PDE9A,PKNOX1,RRP1B,PDXK,RRP1,PFKL,PTTG1IP,POFUT2,MCM3AP,RUNX1,SETD4,HLCS,DYRK1A,ERG,PIK3R4,PLCL2,RAB5A,KAT2B,GABPA,APP,LTN1,USP16,SYNJ1,PAXBP1,IFNAR1,ITSN1,NSUN3,CPOX,ST3GAL6,CBLB,CD47,PHLDB2,ATG3,TIGIT,B4GALT4,ADPRH,GSK3B,PARP14,HACD2,KALRN,ZNF148,TFRC,PCYT1A,NRROS,PAK2,BCL6,M…
GO:BP	regulation of cell migration	GO:0030334	3.9311e-16	15.4055	530	2141	158	14142	PDCD10,PIK3CB,JAM2,APP,PHLDB2,CLDN1,SASH1,LAMA2,PTPRK,SMOC2,FGFR1OP,MMP14,MCC,ZNF609,DAPK2,ADAM10,FERMT2,LGALS3,RHOJ,SYNE2,SYNJ2BP,NUMB,VASH1,FERMT1,ANGPT4,CAMK1D,SRC,LBP,PLCG1,STK4,SDC4,JAG1,SPI1,PTPRJ,PIK3C2A,SORL1,RDX,AKT3,DACH1,STARD13,LRCH1,FGF2,P2RX4,CMKLR1,PATZ1,MAPK1,CRKL,NTRK3,ABHD2,CTSH,DNAJA4,PRKD1,IGF1R,EVL,AGO2,PTK2,CYRIB,PECAM1,MAP3K3,STAT3,JUP,SPAG9,NTN1,MINK1,NF1,PRKCA,SPHK1,STK39…
GO:BP	phosphorus metabolic process	GO:0006793	8.20509e-16	15.0859	1951	2141	428	14142	TNIK,PRKCI,PDCD10,CCNL1,EIF2A,WWTR1,ATR,NMNAT3,PIK3CB,RIPK4,PDE9A,RRP1B,PDXK,PFKL,DYRK1A,PIK3R4,PLCL2,APP,SYNJ1,GSK3B,PARP14,KALRN,TFRC,PCYT1A,PAK2,SYNJ2,SNX9,SASH1,PTPRK,MAP3K7,MICAL1,AK9,CDK19,SERINC1,SMPDL3A,PGM3,FGFR1OP,RPS6KA2,SERINC5,CERT1,MAP4K5,DAPK2,RORA,ADAM10,FERMT2,PPM1A,MTHFD1,GPHN,PSEN1,SPTLC2,ADCK1,PTPN21,TTC7B,RPS6KA5,MAP2K5,ACSS1,ABHD12,GPCPD1,PTPRA,PMEPA1,ANGPT4,CAMK1D,SAMHD1,SR…
GO:BP	protein localization	GO:0008104	9.83145e-16	15.0074	1347	2141	318	14142	TNIK,PRKCI,PDCD10,KPNA4,SSR3,WWTR1,ATR,ABCG1,PFKL,PTTG1IP,VPS26C,ITSN1,PHLDB2,GSK3B,SNX4,TFRC,NRROS,PAK2,BCL6,RTP1,SNX9,PTPRK,MAN1A1,PEX3,LMBRD1,MMP14,AP3B1,SRP19,MCC,SNX1,ADAM10,CGNL1,FBN1,BLOC1S6,FERMT2,LGALS3,PPM1A,GPHN,VTI1B,PSEN1,NUMB,VIPAS39,SEL1L,SPATA7,TTC8,TTC7B,RRBP1,FERMT1,NSFL1C,CEP250,SRC,CSE1L,KCNB1,PTPN1,SEC61A2,PEX16,LRP4,SPI1,NUMA1,NUP98,FAM160A2,RIC3,COPB1,SERGEF,SORL1,RDX,MYO7A…
GO:BP	phosphate-containing compound metabolic process	GO:0006796	1.25138e-15	14.9026	1939	2141	425	14142	TNIK,PRKCI,PDCD10,CCNL1,EIF2A,WWTR1,ATR,NMNAT3,PIK3CB,RIPK4,PDE9A,RRP1B,PDXK,PFKL,DYRK1A,PIK3R4,PLCL2,APP,SYNJ1,GSK3B,PARP14,KALRN,TFRC,PCYT1A,PAK2,SYNJ2,SNX9,SASH1,PTPRK,MAP3K7,MICAL1,AK9,CDK19,SERINC1,SMPDL3A,PGM3,FGFR1OP,RPS6KA2,SERINC5,CERT1,MAP4K5,DAPK2,RORA,ADAM10,FERMT2,PPM1A,MTHFD1,GPHN,PSEN1,SPTLC2,ADCK1,PTPN21,TTC7B,RPS6KA5,MAP2K5,ACSS1,ABHD12,GPCPD1,PTPRA,PMEPA1,ANGPT4,CAMK1D,SAMHD1,SR…
GO:BP	positive regulation of nucleobase-containing compound metabolic process	GO:0045935	1.45189e-15	14.8381	1117	2141	274	14142	DHX36,WWTR1,PKNOX1,RRP1B,DYRK1A,ERG,KAT2B,GABPA,APP,USP16,PAXBP1,TFRC,TBL1XR1,SCAF8,HDAC2,NCOA7,PHIP,SMOC2,SMAD3,RBM23,ZNF609,RORA,TCF12,LEO1,ARID4A,PPM1A,PSEN1,RPS6KA5,NCOA6,RPRD1B,PRKCQ,CHD6,NCOA3,JAG1,EHF,SPI1,RPS3,ARRB1,FAM168A,NUP98,APBB1,PATL1,MICAL2,ARNTL,ZBTB16,MAML2,YAP1,LGR4,MRE11,ZBTB48,CDC73,DHX9,ATF3,PCID2,TFDP1,RNF6,PAN3,RFC3,MED4,ELF1,OTUD4,MAML3,FGF2,MLXIP,TBX3,PATZ1,EIF4ENIF1,YWH…
GO:BP	regulation of molecular function	GO:0065009	1.71599e-15	14.7655	1548	2141	354	14142	TNIK,PRKCI,PDCD10,CCNL1,WWTR1,PIK3CB,RIPK4,RRP1B,PIK3R4,PLCL2,APP,ITSN1,GSK3B,KALRN,TFRC,PAK2,BCL6,SNX9,SASH1,MAP3K7,MICAL1,HDAC2,FGFR1OP,SMAD3,IQGAP2,MYO9A,FERMT2,PSMA3,PSEN1,TTC8,RPS6KA5,USP6NL,ANGPT4,TBC1D20,CAMK1D,CPNE1,SRC,PPP1R16B,PRKCQ,STK4,PTPN1,DNAJC24,CAT,CD44,SPI1,PTPRJ,RPS3,ARRB1,ARAP1,STIM1,TRIM21,SMPD1,DENND2B,SBF2,USP47,SORL1,RDX,ARHGAP42,MRE11,GPATCH2,RAB3GAP2,DUSP10,AIDA,ATP1B1,E…
GO:BP	regulation of cellular component movement	GO:0051270	1.73728e-15	14.7601	600	2141	171	14142	PDCD10,PIK3CB,JAM2,APP,CFAP298,PHLDB2,CLDN1,BCL6,SASH1,LAMA2,PTPRK,SLC35A1,SMOC2,FGFR1OP,MMP14,MCC,ZNF609,DAPK2,ADAM10,FERMT2,LGALS3,RHOJ,SYNE2,ACTN1,SYNJ2BP,NUMB,VASH1,FERMT1,ANGPT4,CAMK1D,SRC,LBP,PLCG1,STK4,SDC4,JAG1,SPI1,PTPRJ,ARAP1,PIK3C2A,SORL1,RDX,AKT3,LAMP1,DACH1,STARD13,LRCH1,FGF2,P2RX4,CMKLR1,PATZ1,MAPK1,CRKL,NTRK3,ABHD2,CTSH,DNAJA4,PRKD1,IGF1R,EVL,AGO2,PTK2,CYRIB,PECAM1,MAP3K3,STAT3,JUP…
GO:BP	cellular protein localization	GO:0034613	2.76256e-15	14.5587	1013	2141	253	14142	TNIK,PRKCI,PDCD10,KPNA4,SSR3,WWTR1,ATR,PTTG1IP,VPS26C,ITSN1,GSK3B,TFRC,RTP1,SNX9,PTPRK,MAN1A1,PEX3,LMBRD1,MMP14,AP3B1,SRP19,SNX1,ADAM10,FERMT2,LGALS3,PPM1A,GPHN,VTI1B,PSEN1,NUMB,VIPAS39,SEL1L,SPATA7,TTC8,TTC7B,FERMT1,NSFL1C,CEP250,SRC,CSE1L,KCNB1,PTPN1,PEX16,LRP4,SPI1,NUMA1,RIC3,COPB1,SORL1,RDX,MYO7A,YAP1,RAB3GAP2,ATP1B1,SCYL3,MFN2,KLHL21,TOR1AIP1,STX6,DHX9,PTPN14,PPP2R5A,LAMP1,LCP1,COG3,IPO5,UBA…
GO:BP	cellular response to organic substance	GO:0071310	2.78345e-15	14.5554	1250	2141	298	14142	SKIL,PRKCI,MYNN,PDCD10,ROBO2,VEPH1,PIK3CB,UBA5,TRPM2,KAT2B,GABPA,APP,IFNAR1,ST3GAL6,CD47,PARP14,TFRC,NRROS,PAK2,IL20RA,SASH1,PTPRK,TRAF3IP2,PHIP,CD109,SMOC2,SMAD3,NEO1,RORA,FBN1,FERMT2,PPM1A,PSEN1,RPS6KA5,ECHDC3,FERMT1,PTPRA,PMEPA1,CPNE1,SAMHD1,SRC,LBP,PRKCQ,PLCG1,NCOA3,KCNB1,PTPN1,PLCB1,CD44,EXT2,SPI1,RPS3,P2RY6,SORL1,YAP1,CASP9,ABL2,DHX9,ATF3,KDM5B,IKBKE,MAPKAPK2,COL4A2,TBC1D4,RNF6,LRCH1,TMTC4,…
GO:BP	macromolecule localization	GO:0033036	3.11021e-15	14.5072	1626	2141	367	14142	TNIK,PRKCI,PDCD10,KPNA4,SSR3,WWTR1,ATR,ESYT3,ABCG1,PFKL,PTTG1IP,MCM3AP,VPS26C,ITSN1,PHLDB2,GSK3B,SNX4,TFRC,NRROS,PAK2,BCL6,RTP1,SNX9,PTPRK,MAN1A1,PEX3,LMBRD1,MMP14,AP3B1,CERT1,SRP19,MCC,SNX1,ADAM10,CGNL1,FBN1,BLOC1S6,FERMT2,LGALS3,PPM1A,GPHN,VTI1B,PSEN1,NUMB,VIPAS39,SEL1L,SPATA7,TTC8,TTC7B,RRBP1,FERMT1,OSBPL2,NSFL1C,CEP250,SRC,LBP,CSE1L,KCNB1,PTPN1,SEC61A2,PEX16,LRP4,SPI1,NUMA1,NUP98,FAM160A2,OSB…
GO:BP	regulation of gene expression	GO:0010468	3.32636e-15	14.478	2895	2141	588	14142	SKIL,PRKCI,PDCD10,CCNL1,DHX36,MBNL1,EIF2A,WWTR1,ZBTB38,PIK3CB,RIPK4,UBASH3A,PKNOX1,RRP1B,RUNX1,SETD4,DYRK1A,ERG,KAT2B,GABPA,APP,USP16,PAXBP1,NSUN3,CD47,TIGIT,PARP14,ZNF148,TFRC,BCL6,FXR1,TBL1XR1,SCAF8,L3MBTL3,PTPRK,MAP3K7,TRAF3IP2,HDAC2,NCOA7,PHIP,SMAD3,RBM23,TENT2,C14ORF93,ZNF609,RORA,ADAM10,TCF12,RFX7,MYEF2,SAMD4A,ARID4A,PPM1A,TLE3,RBM25,PSEN1,PIAS1,FOXN3,RPS6KA5,SLC24A3,FERMT1,SFMBT2,CAMK1D,NC…
GO:BP	organic substance metabolic process	GO:0071704	3.35133e-15	14.4748	7809	2141	1360	14142	TNIK,SKIL,PRKCI,PDCD10,CCNL1,DHX36,MBNL1,EIF2A,RNF13,WWTR1,ATR,GK5,ZBTB38,NMNAT3,PIK3CB,UBA5,TMPRSS2,RIPK4,ABCG1,UBASH3A,PDE9A,PKNOX1,RRP1B,PDXK,RRP1,PFKL,PTTG1IP,POFUT2,MCM3AP,RUNX1,SETD4,HLCS,DYRK1A,ERG,PIK3R4,PLCL2,RAB5A,KAT2B,GABPA,APP,LTN1,USP16,SYNJ1,PAXBP1,ITSN1,NSUN3,CPOX,ST3GAL6,CBLB,CD47,PHLDB2,ATG3,TIGIT,B4GALT4,ADPRH,GSK3B,PARP14,HACD2,KALRN,ZNF148,TFRC,PCYT1A,NRROS,PAK2,BCL6,MASP1,FX…
GO:BP	protein metabolic process	GO:0019538	3.41518e-15	14.4666	3940	2141	761	14142	TNIK,PRKCI,PDCD10,CCNL1,DHX36,EIF2A,RNF13,WWTR1,ATR,UBA5,TMPRSS2,RIPK4,ABCG1,PTTG1IP,POFUT2,SETD4,HLCS,DYRK1A,PIK3R4,PLCL2,KAT2B,APP,LTN1,USP16,PAXBP1,NSUN3,ST3GAL6,CBLB,ATG3,B4GALT4,ADPRH,GSK3B,PARP14,KALRN,TFRC,PAK2,BCL6,MASP1,FXR1,SNX9,SASH1,PTPRK,MAP3K7,SHPRH,MICAL1,CDK19,TRAF3IP2,HDAC2,MAN1A1,NCOA7,PGM3,SENP6,FGFR1OP,RPS6KA2,SMAD3,MMP14,LVRN,PGGT1B,DCAF11,MAP4K5,DAPK2,USP3,ADAM10,ARIH1,LEO1,…
GO:BP	regulation of protein modification process	GO:0031399	3.69208e-15	14.4327	949	2141	240	14142	TNIK,PDCD10,CCNL1,WWTR1,PTTG1IP,PLCL2,KAT2B,APP,PAXBP1,PARP14,TFRC,PAK2,BCL6,SNX9,SASH1,MAP3K7,MICAL1,NCOA7,FGFR1OP,FERMT2,PSEN1,PIAS1,RPS6KA5,PMEPA1,ANGPT4,SRC,PPP1R16B,STK4,FBH1,PTPN1,CD44,LRP4,SPI1,PTPRJ,RPS3,ARRB1,TRIM21,SMPD1,ARNTL,DCUN1D5,MRE11,RAB3GAP2,DUSP10,AIDA,ITPKB,MTHFR,ERRFI1,CAMTA1,NIBAN1,IVNS1ABP,PPP2R5A,LAX1,IKBKE,NDFIP2,FRY,WDFY2,OTUD4,SETD7,FGF2,FNIP2,SH2B3,LIMK2,SMARCB1,MAPK1,…
GO:BP	cell migration	GO:0016477	3.79732e-15	14.4205	807	2141	212	14142	PDCD10,PIK3CB,TRPM2,JAM2,APP,PHLDB2,CLDN1,SASH1,LAMA2,PTPRK,CEP85L,SMOC2,FGFR1OP,MMP14,MCC,ZNF609,DAPK2,ADAM10,FERMT2,LGALS3,RHOJ,SYNE2,SYNJ2BP,PSEN1,NUMB,VASH1,FERMT1,ANGPT4,CAMK1D,SRC,LBP,PRKCQ,PLCG1,STK4,SDC4,JAG1,CD44,SPI1,PTPRJ,PIK3C2A,SORL1,RDX,AKT3,SDCCAG8,LAMC1,DACH1,STARD13,LRCH1,LCP1,GAB1,FGF2,P2RX4,CMKLR1,PATZ1,MAPK1,CRKL,NTRK3,ABHD2,IQGAP1,CTSH,DNAJA4,CSPG4,PRKD1,IGF1R,EVL,AGO2,PTK2,E…
GO:BP	cellular macromolecule localization	GO:0070727	4.51748e-15	14.3451	1018	2141	253	14142	TNIK,PRKCI,PDCD10,KPNA4,SSR3,WWTR1,ATR,PTTG1IP,VPS26C,ITSN1,GSK3B,TFRC,RTP1,SNX9,PTPRK,MAN1A1,PEX3,LMBRD1,MMP14,AP3B1,SRP19,SNX1,ADAM10,FERMT2,LGALS3,PPM1A,GPHN,VTI1B,PSEN1,NUMB,VIPAS39,SEL1L,SPATA7,TTC8,TTC7B,FERMT1,NSFL1C,CEP250,SRC,CSE1L,KCNB1,PTPN1,PEX16,LRP4,SPI1,NUMA1,RIC3,COPB1,SORL1,RDX,MYO7A,YAP1,RAB3GAP2,ATP1B1,SCYL3,MFN2,KLHL21,TOR1AIP1,STX6,DHX9,PTPN14,PPP2R5A,LAMP1,LCP1,COG3,IPO5,UBA…
GO:BP	regulation of locomotion	GO:0040012	6.90485e-15	14.1608	585	2141	166	14142	PDCD10,ROBO2,PIK3CB,JAM2,APP,PHLDB2,CLDN1,SASH1,LAMA2,PTPRK,SLC35A1,SMOC2,FGFR1OP,MMP14,MCC,ZNF609,DAPK2,ADAM10,FERMT2,LGALS3,RHOJ,SYNE2,SYNJ2BP,NUMB,VASH1,FERMT1,ANGPT4,CAMK1D,SRC,LBP,PLCG1,STK4,SDC4,JAG1,SPI1,PTPRJ,PIK3C2A,SORL1,RDX,AKT3,DACH1,STARD13,LRCH1,FGF2,P2RX4,CMKLR1,PATZ1,MAPK1,CRKL,NTRK3,ABHD2,CTSH,DNAJA4,PRKD1,IGF1R,EVL,AGO2,PTK2,CYRIB,PECAM1,MAP3K3,STAT3,JUP,SPAG9,NTN1,MINK1,NF1,PRK…
GO:BP	cell surface receptor signaling pathway	GO:0007166	1.7627e-14	13.7538	1501	2141	341	14142	SKIL,PDCD10,VEPH1,WWTR1,PIK3CB,UBASH3A,CFAP410,ITGB2,PLCL2,RAB5A,APP,IFNAR1,CBLB,BOC,GSK3B,PARP14,NRROS,PAK2,BCL6,TBL1XR1,IL20RA,SASH1,PTPRK,TRAF3IP2,PHIP,CD109,SMOC2,SMAD3,MMP14,MCC,NEO1,RORA,ADAM10,FBN1,FERMT2,LGALS3,PPM1A,SYNJ2BP,PSEN1,RPS6KA5,FERMT1,PTPRA,PMEPA1,ANGPT4,POFUT1,CPNE1,SLA2,SAMHD1,SRC,LBP,PRKCQ,PLCG1,STK4,SULF2,PTPN1,JAG1,PLCB1,CTNND1,LRP4,SPI1,PTPRJ,RPS3,ARRB1,LPXN,P2RY6,DTX4,SC…
GO:BP	cellular response to chemical stimulus	GO:0070887	1.77356e-14	13.7512	1606	2141	360	14142	SKIL,PRKCI,MYNN,PDCD10,ROBO2,VEPH1,DHX36,PIK3CB,UBA5,TRPM2,KAT2B,GABPA,APP,IFNAR1,ST3GAL6,CD47,PARP14,TFRC,NRROS,PAK2,IL20RA,SASH1,PTPRK,TRAF3IP2,NCOA7,PHIP,CD109,SMOC2,SMAD3,DAPK2,NEO1,RORA,ADAM10,FBN1,FERMT2,LGALS3,PPM1A,PSEN1,RPS6KA5,ECHDC3,FERMT1,PTPRA,PMEPA1,ANGPT4,CAMK1D,CPNE1,SAMHD1,SRC,LBP,PRKCQ,PLCG1,CHD6,NCOA3,KCNB1,PTPN1,PLCB1,CAT,CD44,EXT2,SPI1,RPS3,P2RY6,SMPD1,SORL1,YAP1,ITPKB,CASP9,…
GO:BP	regulation of cell motility	GO:2000145	1.80162e-14	13.7443	562	2141	160	14142	PDCD10,PIK3CB,JAM2,APP,PHLDB2,CLDN1,SASH1,LAMA2,PTPRK,SLC35A1,SMOC2,FGFR1OP,MMP14,MCC,ZNF609,DAPK2,ADAM10,FERMT2,LGALS3,RHOJ,SYNE2,SYNJ2BP,NUMB,VASH1,FERMT1,ANGPT4,CAMK1D,SRC,LBP,PLCG1,STK4,SDC4,JAG1,SPI1,PTPRJ,PIK3C2A,SORL1,RDX,AKT3,DACH1,STARD13,LRCH1,FGF2,P2RX4,CMKLR1,PATZ1,MAPK1,CRKL,NTRK3,ABHD2,CTSH,DNAJA4,PRKD1,IGF1R,EVL,AGO2,PTK2,CYRIB,PECAM1,MAP3K3,STAT3,JUP,SPAG9,NTN1,MINK1,NF1,PRKCA,SPH…
GO:BP	regulation of intracellular signal transduction	GO:1902531	2.42961e-14	13.6145	964	2141	240	14142	TNIK,SKIL,PDCD10,RNF13,ATR,PIK3CB,PTTG1IP,APP,RCAN1,GSK3B,TFRC,BCL6,IL20RA,SASH1,MAP3K7,TRAF3IP2,DAPK2,RORA,CGNL1,FERMT2,PPM1A,SYNJ2BP,PSEN1,CPNE1,SLA2,SRC,PPP1R16B,SERINC3,FBH1,ARFGEF2,PTPN1,PLCB1,CAT,CD44,SPI1,PTPRJ,RPS3,ARRB1,P2RY6,SMPD1,USP47,CBL,SIK3,SESN3,DUSP10,AIDA,ITPKB,MFN2,CAMTA1,ATF3,LAX1,IKBKE,PCID2,CUL4A,FGF2,P2RX4,SH2B3,CMKLR1,PIK3IP1,CRKL,FBXW7,AKAP13,NTRK3,CRTC3,IQGAP1,HOMER2,CSP…
GO:BP	protein phosphorylation	GO:0006468	2.82066e-14	13.5496	1112	2141	268	14142	TNIK,PRKCI,PDCD10,CCNL1,EIF2A,WWTR1,ATR,RIPK4,DYRK1A,PIK3R4,PLCL2,APP,GSK3B,PARP14,KALRN,TFRC,PAK2,SNX9,SASH1,MAP3K7,MICAL1,CDK19,FGFR1OP,RPS6KA2,MAP4K5,DAPK2,ADAM10,FERMT2,PSEN1,ADCK1,RPS6KA5,MAP2K5,PTPRA,PMEPA1,ANGPT4,CAMK1D,SRC,PRKCQ,TOP1,STK4,FBH1,PTPN1,HIPK3,CD44,LRP4,PTPRJ,RPS3,ARRB1,SMPD1,SIK3,SIK2,MRE11,MARK1,DUSP10,AIDA,ITPKB,AKT3,SCYL3,ERRFI1,ABL2,NIBAN1,LAX1,IKBKE,MAPKAPK2,PAN3,DCLK1,W…
GO:BP	vesicle-mediated transport	GO:0016192	3.19671e-14	13.4953	848	2141	217	14142	DNAJC13,DOP1B,VPS26C,RAB5A,SYNJ1,ITSN1,CD47,ATG3,GSK3B,SNX4,TFRC,VPS8,SNX9,REPS1,STXBP5,MICAL1,AP3B1,SNX1,MYO1E,LGALS3,VTI1B,PSEN1,NUMB,VIPAS39,SPG11,USP6NL,AP5S1,RAB22A,TBC1D20,CAMK1D,SRC,SDC4,ARFGEF2,PTPN1,SPI1,ARRB1,FCHSD2,FAM160A2,SMPD1,DENND5A,COPB1,PIK3C2A,SORL1,CBL,ARCN1,BACE1,RDX,MYO7A,STX6,DENND1B,RAB7B,MAPKAPK2,LAMP1,TBC1D4,COG6,COG3,ATP2A2,RAB35,GRK3,HPS4,PRKD1,TRIP11,IGF1R,DENND3,WASH…
GO:BP	establishment of localization in cell	GO:0051649	3.41616e-14	13.4665	1151	2141	275	14142	PDCD10,KPNA4,SSR3,DNAJC13,ABCG1,TRPM2,PTTG1IP,MCM3AP,DOP1B,VPS26C,RAB5A,SYNJ1,GSK3B,SNX4,LSG1,SNX9,STXBP5,MAN1A1,PEX3,AP3B1,CERT1,SRP19,NEMF,SNX1,BLOC1S6,PPM1A,SYNE2,VTI1B,PSEN1,NUMB,IFT43,VIPAS39,SEL1L,SPG11,FERMT1,AP5S1,OSBPL2,NSFL1C,TBC1D20,SRC,PLCG1,CSE1L,KCNB1,PTPN1,PEX16,SPI1,NUMA1,NUP98,FAM160A2,OSBP,DENND5A,COPB1,SORL1,BACE1,RDX,MYO7A,MFN2,STX6,DHX9,PTPN14,DENND1B,RAB7B,LAMP1,LCP1,COG3,IP…
GO:BP	phosphorylation	GO:0016310	4.25033e-14	13.3716	1287	2141	300	14142	TNIK,PRKCI,PDCD10,CCNL1,EIF2A,WWTR1,ATR,PIK3CB,RIPK4,PFKL,DYRK1A,PIK3R4,PLCL2,APP,GSK3B,PARP14,KALRN,TFRC,PAK2,SNX9,SASH1,MAP3K7,MICAL1,AK9,CDK19,FGFR1OP,RPS6KA2,CERT1,MAP4K5,DAPK2,ADAM10,FERMT2,PSEN1,ADCK1,RPS6KA5,MAP2K5,PTPRA,PMEPA1,ANGPT4,CAMK1D,SRC,PRKCQ,TOP1,STK4,FBH1,PTPN1,HIPK3,CD44,LRP4,PTPRJ,RPS3,ARRB1,SMPD1,SIK3,SIK2,MRE11,MARK1,DUSP10,AIDA,ITPKB,AKT3,SCYL3,ERRFI1,ABL2,NIBAN1,PPP2R5A,LA…
GO:BP	primary metabolic process	GO:0044238	4.51384e-14	13.3455	7339	2141	1283	14142	TNIK,SKIL,PRKCI,PDCD10,CCNL1,DHX36,MBNL1,EIF2A,RNF13,WWTR1,ATR,GK5,ZBTB38,NMNAT3,PIK3CB,UBA5,TMPRSS2,RIPK4,ABCG1,PDE9A,PKNOX1,RRP1B,RRP1,PFKL,PTTG1IP,POFUT2,RUNX1,SETD4,HLCS,DYRK1A,ERG,PIK3R4,PLCL2,KAT2B,GABPA,APP,LTN1,USP16,SYNJ1,PAXBP1,ITSN1,NSUN3,ST3GAL6,CBLB,PHLDB2,ATG3,B4GALT4,ADPRH,GSK3B,PARP14,HACD2,KALRN,ZNF148,TFRC,PCYT1A,PAK2,BCL6,MASP1,FXR1,TBL1XR1,SYNJ2,SNX9,SCAF8,SASH1,L3MBTL3,PTPRK,…
GO:BP	anatomical structure development	GO:0048856	4.51384e-14	13.3455	3022	2141	603	14142	TNIK,SKIL,PRKCI,PDCD10,ROBO2,WWTR1,PIK3CB,UBA5,BRWD1,RIPK4,PKNOX1,CFAP410,TRPM2,COL6A1,MCM3AP,PLCL2,APP,ABI3BP,BBX,PHLDB2,BOC,GSK3B,KALRN,TFRC,NRROS,PAK2,CLDN1,BCL6,FXR1,UST,SASH1,L3MBTL3,LAMA2,SLC35A1,TRAF3IP2,CEP85L,PGM3,PHIP,THBS2,SMOC2,SMAD3,MMP14,SERINC5,TENT2,C14ORF93,CERT1,ZNF609,SNX1,NEO1,RORA,ADAM10,TCF12,LEO1,GLDN,MYO9A,FBN1,BLOC1S6,FERMT2,LGALS3,ARID4A,RHOJ,SYNE2,MTHFD1,ACTN1,SYNJ2BP,P…
GO:BP	response to organic substance	GO:0010033	4.65924e-14	13.3317	1512	2141	341	14142	SKIL,PRKCI,MYNN,PDCD10,ROBO2,VEPH1,PIK3CB,UBA5,ABCG1,PFKL,TRPM2,KAT2B,GABPA,APP,IFNAR1,ST3GAL6,CD47,PARP14,TFRC,NRROS,PAK2,IL20RA,SASH1,PTPRK,TRAF3IP2,MAN1A1,PHIP,CD109,SMOC2,SMAD3,YTHDC2,NEO1,RORA,ADAM10,FBN1,FERMT2,PPM1A,PSEN1,SEL1L,RPS6KA5,ECHDC3,FERMT1,PTPRA,PMEPA1,CPNE1,SAMHD1,SRC,LBP,PRKCQ,PLCG1,NCOA3,KCNB1,PTPN1,CYP24A1,PLCB1,CD44,EXT2,SPI1,RPS3,P2RY6,TRIM21,SMPD1,SORL1,YAP1,CASP9,ABL2,DHX…
GO:BP	biological regulation	GO:0065007	6.29555e-14	13.201	8547	2141	1460	14142	TNIK,SKIL,PRKCI,PDCD10,ROBO2,VEPH1,CCNL1,DHX36,MBNL1,EIF2A,RNF13,WWTR1,SLC9A9,ATR,ZBTB38,PIK3CB,CEP70,UBA5,DNAJC13,BRWD1,TMPRSS2,RIPK4,ABCG1,UBASH3A,PDE9A,PKNOX1,RRP1B,PFKL,CFAP410,TRPM2,PTTG1IP,ITGB2,POFUT2,RUNX1,SETD4,DYRK1A,ERG,PIK3R4,SH3BP5,PLCL2,RAB5A,KAT2B,JAM2,GABPA,APP,USP16,CFAP298,SYNJ1,PAXBP1,IFNAR1,ITSN1,RCAN1,NSUN3,ABI3BP,CBLB,CD47,PHLDB2,ATG3,BOC,TIGIT,GSK3B,PARP14,KALRN,ZNF148,SNX4…
GO:BP	positive regulation of response to stimulus	GO:0048584	7.6381e-14	13.117	1180	2141	279	14142	TNIK,SKIL,PDCD10,EIF2A,RNF13,ATR,PIK3CB,UBASH3A,SETD4,PLCL2,APP,CD47,PARP14,SNX4,TFRC,PAK2,CLDN1,MASP1,TBL1XR1,IL20RA,SASH1,MAP3K7,TRAF3IP2,SMOC2,DAPK2,NEO1,ADAM10,FERMT2,PPM1A,PSEN1,ECHDC3,FERMT1,CPNE1,SLA2,SRC,LBP,PRKCQ,PLCG1,SERINC3,STK4,FBH1,SULF2,PTPN1,PLCB1,CAT,CD44,SPI1,PTPRJ,RPS3,ARRB1,LPXN,FAM168A,P2RY6,SCUBE2,USP47,SORL1,CBL,SIK3,CADM1,YAP1,LGR4,ITPKB,GORAB,CAMTA1,CDC73,MR1,DHX9,ATF3,DE…
GO:BP	multicellular organism development	GO:0007275	1.44271e-13	12.8408	2670	2141	541	14142	TNIK,SKIL,PRKCI,PDCD10,ROBO2,WWTR1,PIK3CB,UBA5,PKNOX1,TRPM2,COL6A1,MCM3AP,PLCL2,APP,ABI3BP,BBX,PHLDB2,BOC,GSK3B,KALRN,TFRC,NRROS,PAK2,CLDN1,BCL6,FXR1,UST,SASH1,L3MBTL3,LAMA2,TRAF3IP2,CEP85L,PGM3,THBS2,SMOC2,SMAD3,MMP14,SERINC5,TENT2,CERT1,ZNF609,NEO1,RORA,ADAM10,TCF12,LEO1,GLDN,FBN1,BLOC1S6,FERMT2,ARID4A,RHOJ,SYNE2,MTHFD1,ACTN1,SYNJ2BP,PSEN1,NUMB,TTLL5,VASH1,SPTLC2,TTC8,SPG11,MAP2K5,NEBL,SLC24A3,…
GO:BP	negative regulation of metabolic process	GO:0009892	1.72007e-13	12.7645	1715	2141	375	14142	SKIL,PDCD10,DHX36,WWTR1,ATR,ZBTB38,RRP1B,PLCL2,KAT2B,APP,TIGIT,PARP14,ZNF148,PAK2,BCL6,FXR1,TBL1XR1,SCAF8,PTPRK,MICAL1,TRAF3IP2,HDAC2,NCOA7,FGFR1OP,SMAD3,TENT2,ADAM10,SAMD4A,ARID4A,PSEN1,PIAS1,FOXN3,RPS6KA5,SLC24A3,FERMT1,PMEPA1,SFMBT2,CPNE1,SLA2,SRC,LBP,PPP1R16B,FBH1,PTPN1,CD44,SPI1,CELF1,PTPRJ,RPS3,ARRB1,TRIM21,SMPD1,APBB1,PATL1,USP47,SORL1,DDX6,ZBTB16,YAP1,LGR4,GPATCH2,DUSP10,AIDA,MTHFR,ERRFI1…
GO:BP	regulation of hydrolase activity	GO:0051336	3.182e-13	12.4973	575	2141	159	14142	RRP1B,GSK3B,KALRN,PAK2,BCL6,SNX9,MICAL1,SMAD3,IQGAP2,MYO9A,FERMT2,PSMA3,TTC8,USP6NL,TBC1D20,SRC,PPP1R16B,CD44,RPS3,ARAP1,SBF2,USP47,SORL1,RDX,ARHGAP42,GPATCH2,RAB3GAP2,CASP9,RABGAP1L,RASAL2,ABL2,DENND1B,ARHGEF7,PCID2,RASA3,RBM26,LRCH1,FARP1,FGF2,RAPGEF2,SFI1,CRKL,RGMA,NTRK3,IQGAP1,CTSH,PRKD1,RALGAPA1,ASAP1,RIPK2,TIMP2,STAT3,ATP2A3,PAFAH1B1,ABR,NF1,ADAP2,RCC2,RPS6KA1,ITGA6,BIN1,EPHA2,MUL1,PINK1,AL…
GO:BP	regulation of anatomical structure morphogenesis	GO:0022603	4.34355e-13	12.3622	481	2141	139	14142	TNIK,ROBO2,PIK3CB,BRWD1,CFAP410,PHLDB2,KALRN,TFRC,UST,SASH1,PHIP,THBS2,SMOC2,FERMT2,RHOJ,SYNJ2BP,PSEN1,VASH1,ADCK1,SS18L1,ANGPT4,SRC,PLCG1,CD44,LRP4,ARAP1,RDX,LGR4,COL4A2,WASF3,GAB1,FGF2,FBXW8,YWHAH,CRKL,CTSH,TJP1,SEMA7A,PML,PRKD1,BTBD7,WARS1,AGO2,PTK2,FZD6,MTDH,CYRIB,BAIAP2,HGS,BRCA1,STAT3,JUP,MAPK7,NTN1,PAFAH1B1,NF1,PRKCA,SPHK1,FMNL2,EPHA2,MUL1,PINK1,BMPR2,CDC42,STAT1,GRHL3,EMC10,ROCK1,NEDD4L,P…
GO:BP	organonitrogen compound metabolic process	GO:1901564	4.99984e-13	12.301	4581	2141	851	14142	TNIK,PRKCI,PDCD10,CCNL1,DHX36,EIF2A,RNF13,WWTR1,ATR,NMNAT3,UBA5,TMPRSS2,RIPK4,ABCG1,PDE9A,PDXK,PFKL,PTTG1IP,POFUT2,SETD4,HLCS,DYRK1A,PIK3R4,PLCL2,KAT2B,APP,LTN1,USP16,PAXBP1,NSUN3,CPOX,ST3GAL6,CBLB,ATG3,B4GALT4,ADPRH,GSK3B,PARP14,HACD2,KALRN,TFRC,PCYT1A,PAK2,BCL6,MASP1,FXR1,SNX9,SASH1,PTPRK,MAP3K7,SHPRH,MICAL1,AK9,CDK19,TRAF3IP2,HDAC2,MAN1A1,SERINC1,SMPDL3A,NCOA7,PGM3,SENP6,FGFR1OP,RPS6KA2,SMAD3,…
GO:BP	developmental process	GO:0032502	5.47496e-13	12.2616	3269	2141	638	14142	TNIK,SKIL,PRKCI,PDCD10,ROBO2,WWTR1,ATR,PIK3CB,UBA5,BRWD1,RIPK4,PKNOX1,CFAP410,TRPM2,COL6A1,MCM3AP,PLCL2,APP,ABI3BP,BBX,PHLDB2,BOC,GSK3B,KALRN,TFRC,NRROS,PAK2,CLDN1,BCL6,FXR1,UST,SASH1,L3MBTL3,LAMA2,SLC35A1,TRAF3IP2,CEP85L,PGM3,PHIP,THBS2,SMOC2,SMAD3,MMP14,SERINC5,TENT2,C14ORF93,CERT1,ZNF609,SNX1,NEO1,RORA,ADAM10,TCF12,LEO1,GLDN,MYO9A,FBN1,BLOC1S6,FERMT2,LGALS3,ARID4A,RHOJ,SYNE2,MTHFD1,ACTN1,SYNJ2…
GO:BP	negative regulation of macromolecule metabolic process	GO:0010605	6.8362e-13	12.1652	1568	2141	346	14142	SKIL,PDCD10,DHX36,WWTR1,ATR,ZBTB38,KAT2B,APP,TIGIT,PARP14,ZNF148,PAK2,BCL6,FXR1,TBL1XR1,SCAF8,PTPRK,MICAL1,TRAF3IP2,HDAC2,NCOA7,FGFR1OP,SMAD3,TENT2,ADAM10,SAMD4A,ARID4A,PSEN1,PIAS1,FOXN3,RPS6KA5,SLC24A3,FERMT1,PMEPA1,SFMBT2,CPNE1,SLA2,SRC,LBP,PPP1R16B,FBH1,PTPN1,CD44,SPI1,CELF1,PTPRJ,RPS3,ARRB1,TRIM21,SMPD1,APBB1,PATL1,USP47,SORL1,DDX6,ZBTB16,YAP1,LGR4,DUSP10,AIDA,MTHFR,ERRFI1,CDC73,DHX9,NIBAN1,R…
GO:BP	regulation of catalytic activity	GO:0050790	7.00049e-13	12.1549	1120	2141	264	14142	TNIK,PDCD10,CCNL1,WWTR1,PIK3CB,RRP1B,PIK3R4,ITSN1,GSK3B,KALRN,PAK2,BCL6,SNX9,SASH1,MAP3K7,MICAL1,FGFR1OP,SMAD3,IQGAP2,MYO9A,FERMT2,PSMA3,PSEN1,TTC8,USP6NL,ANGPT4,TBC1D20,SRC,PPP1R16B,PRKCQ,PTPN1,CD44,PTPRJ,RPS3,ARAP1,SMPD1,DENND2B,SBF2,USP47,SORL1,RDX,ARHGAP42,MRE11,GPATCH2,RAB3GAP2,DUSP10,AIDA,ERRFI1,CASP9,RABGAP1L,RASAL2,ABL2,DHX9,RGL1,PPP2R5A,DENND1B,LAX1,IKBKE,ARHGEF7,PCID2,RASA3,RBM26,HSPH1,…
GO:BP	regulation of biological process	GO:0050789	7.8854e-13	12.1032	8108	2141	1389	14142	TNIK,SKIL,PRKCI,PDCD10,ROBO2,VEPH1,CCNL1,DHX36,MBNL1,EIF2A,RNF13,WWTR1,ATR,ZBTB38,PIK3CB,CEP70,UBA5,DNAJC13,BRWD1,TMPRSS2,RIPK4,ABCG1,UBASH3A,PDE9A,PKNOX1,RRP1B,PFKL,CFAP410,TRPM2,PTTG1IP,ITGB2,POFUT2,RUNX1,SETD4,DYRK1A,ERG,PIK3R4,SH3BP5,PLCL2,RAB5A,KAT2B,JAM2,GABPA,APP,USP16,CFAP298,SYNJ1,PAXBP1,IFNAR1,ITSN1,RCAN1,NSUN3,ABI3BP,CBLB,CD47,PHLDB2,ATG3,BOC,TIGIT,GSK3B,PARP14,KALRN,ZNF148,SNX4,TFRC,N…
GO:BP	nitrogen compound metabolic process	GO:0006807	1.0968e-12	11.9599	6926	2141	1212	14142	TNIK,SKIL,PRKCI,PDCD10,CCNL1,DHX36,MBNL1,EIF2A,RNF13,WWTR1,ATR,ZBTB38,NMNAT3,UBA5,TMPRSS2,RIPK4,ABCG1,PDE9A,PKNOX1,RRP1B,PDXK,RRP1,PFKL,PTTG1IP,POFUT2,RUNX1,SETD4,HLCS,DYRK1A,ERG,PIK3R4,PLCL2,KAT2B,GABPA,APP,LTN1,USP16,PAXBP1,NSUN3,CPOX,ST3GAL6,CBLB,ATG3,B4GALT4,ADPRH,GSK3B,PARP14,HACD2,KALRN,ZNF148,TFRC,PCYT1A,PAK2,BCL6,MASP1,FXR1,TBL1XR1,SNX9,SCAF8,SASH1,L3MBTL3,PTPRK,MAP3K7,ASCC3,SHPRH,MICAL1,…
GO:BP	localization	GO:0051179	1.53606e-12	11.8136	4008	2141	756	14142	TNIK,PRKCI,PDCD10,KPNA4,SSR3,WWTR1,SLC9A9,ATR,SLC25A36,PIK3CB,ESYT3,DNAJC13,ABCG1,SLC37A1,PFKL,TRPM2,PTTG1IP,POFUT2,MCM3AP,DOP1B,VPS26C,RAB5A,JAM2,APP,CFAP298,SYNJ1,ITSN1,CD47,PHLDB2,ATG3,GSK3B,KALRN,SNX4,TFRC,NRROS,PAK2,LSG1,ATP13A5,CLDN1,BCL6,RTP1,VPS8,IGF2R,SNX9,REPS1,SASH1,SLC18B1,LAMA2,PTPRK,STXBP5,SLC35A1,MICAL1,TRAF3IP2,CEP85L,MAN1A1,PEX3,LMBRD1,SMOC2,FGFR1OP,MMP14,AP3B1,CERT1,SRP19,MCC,NE…
GO:BP	regulation of cellular process	GO:0050794	1.66914e-12	11.7775	7743	2141	1333	14142	TNIK,SKIL,PRKCI,PDCD10,ROBO2,VEPH1,CCNL1,DHX36,MBNL1,EIF2A,RNF13,WWTR1,ATR,ZBTB38,PIK3CB,CEP70,UBA5,DNAJC13,RIPK4,ABCG1,UBASH3A,PDE9A,PKNOX1,RRP1B,PFKL,CFAP410,TRPM2,PTTG1IP,ITGB2,POFUT2,RUNX1,SETD4,DYRK1A,ERG,PIK3R4,SH3BP5,PLCL2,RAB5A,KAT2B,JAM2,GABPA,APP,USP16,CFAP298,SYNJ1,PAXBP1,IFNAR1,ITSN1,RCAN1,NSUN3,ABI3BP,CBLB,CD47,PHLDB2,ATG3,BOC,TIGIT,GSK3B,PARP14,KALRN,ZNF148,SNX4,TFRC,NRROS,PAK2,CLDN…
GO:BP	regulation of GTPase activity	GO:0043087	1.85881e-12	11.7308	212	2141	77	14142	GSK3B,KALRN,BCL6,SNX9,IQGAP2,MYO9A,FERMT2,TTC8,USP6NL,TBC1D20,ARAP1,SBF2,RDX,ARHGAP42,RAB3GAP2,RABGAP1L,RASAL2,DENND1B,ARHGEF7,RASA3,LRCH1,RAPGEF2,CRKL,RGMA,NTRK3,IQGAP1,RALGAPA1,ASAP1,PAFAH1B1,ABR,NF1,ADAP2,RCC2,ITGA6,EPHA2,ALS2,ASAP3,GRHL3,RASIP1,PLXNB1,SNX18,NEDD9,RAB11FIP2,RGS10,PRKG1,CCL24,PICALM,SMAP2,SH3BP4,AGAP1,PIP5K1A,VAV3,ARHGAP29,BCAR3,EVI5,DOCK7,MET,TBC1D15,WNK1,PLXNB2,LRRK2,RACGAP1,…
GO:BP	cellular component assembly	GO:0022607	1.85881e-12	11.7308	1703	2141	368	14142	TNIK,PDCD10,EIF2A,WWTR1,ATR,CEP70,STAG1,CFAP410,TRPM2,RAB5A,KAT2B,APP,USP16,PHLDB2,ATG3,GSK3B,TFRC,PAK2,CLDN1,SNX9,PTPRK,STXBP5,SLC35A1,SHPRH,SENP6,SDHAF4,SMAD3,IQGAP2,ADAM10,CGNL1,MYO9A,FERMT2,LGALS3,PPM1A,SYNE2,ACTN1,PSEN1,IFT43,TTC8,SPG11,NEBL,FERMT1,PTPRA,OSBPL2,PMEPA1,ANGPT4,TBC1D20,CEP250,SAMHD1,SRC,SDC4,KCNB1,EIF3M,TTC17,LRP4,CELF1,PTPRJ,RPS3,ARRB1,FCHSD2,ARAP1,NUMA1,NUP98,PATL1,RIC3,TMEM4…
GO:BP	regulation of nucleobase-containing compound metabolic process	GO:0019219	1.87904e-12	11.7261	2441	2141	496	14142	SKIL,PRKCI,CCNL1,DHX36,MBNL1,WWTR1,ZBTB38,RIPK4,PKNOX1,RRP1B,RUNX1,DYRK1A,ERG,KAT2B,GABPA,APP,USP16,PAXBP1,ZNF148,TFRC,BCL6,TBL1XR1,SCAF8,L3MBTL3,PTPRK,TRAF3IP2,HDAC2,NCOA7,PHIP,SMOC2,SMAD3,RBM23,TENT2,ZNF609,RORA,TCF12,RFX7,LEO1,MYEF2,SAMD4A,ARID4A,PPM1A,TLE3,RBM25,PSEN1,PIAS1,FOXN3,RPS6KA5,SFMBT2,CAMK1D,NCOA6,SLA2,SRC,RPRD1B,PRKCQ,CHD6,FBH1,NCOA3,ZNFX1,JAG1,ELP4,CAT,ELF5,EHF,SPI1,CELF1,RPS3,ARR…
GO:BP	positive regulation of molecular function	GO:0044093	2.58731e-12	11.5872	873	2141	215	14142	TNIK,PRKCI,PDCD10,PIK3CB,RIPK4,PIK3R4,PLCL2,APP,GSK3B,KALRN,TFRC,PAK2,SNX9,SASH1,MAP3K7,HDAC2,SMAD3,MYO9A,FERMT2,PSEN1,RPS6KA5,USP6NL,ANGPT4,TBC1D20,CAMK1D,SRC,PRKCQ,STK4,PTPN1,DNAJC24,CAT,RPS3,ARAP1,STIM1,TRIM21,ARHGAP42,MRE11,ATP1B1,CASP9,RABGAP1L,ABL2,TOR1AIP1,DHX9,DENND1B,RAB7B,IKBKE,ARHGEF7,TFDP1,RFC3,FGF2,RAPGEF2,SMARCB1,MAPK1,CRKL,FBXW7,RGMA,SLCO3A1,NTRK3,CRTC3,IQGAP1,CTSH,CSPG4,PRKD1,PSMA…
GO:BP	positive regulation of cellular protein metabolic process	GO:0032270	2.84949e-12	11.5452	822	2141	205	14142	TNIK,PDCD10,DHX36,PTTG1IP,APP,USP16,PAXBP1,GSK3B,PARP14,TFRC,PAK2,BCL6,SNX9,SASH1,MAP3K7,HDAC2,SMAD3,FERMT2,SAMD4A,PSEN1,PIAS1,RPS6KA5,ANGPT4,SRC,PPP1R16B,STK4,FBH1,PTPN1,CD44,LRP4,RPS3,ARRB1,SMPD1,ARNTL,RDX,DCUN1D5,MRE11,RAB3GAP2,CAMTA1,CASP9,COP1,DHX9,NIBAN1,PPP2R5A,IKBKE,NDFIP2,WDFY2,FGF2,FNIP2,FBXW8,LIMK2,SMARCB1,MAPK1,CRKL,FBXW7,RGMA,SLCO3A1,NTRK3,IQGAP1,CTSH,CSPG4,SEMA7A,PRKD1,UBE3A,AGO2,PT…
GO:BP	positive regulation of protein metabolic process	GO:0051247	2.93157e-12	11.5329	869	2141	214	14142	TNIK,PDCD10,DHX36,ABCG1,PTTG1IP,APP,USP16,PAXBP1,GSK3B,PARP14,TFRC,PAK2,BCL6,SNX9,SASH1,MAP3K7,HDAC2,SMAD3,FERMT2,SAMD4A,PSEN1,PIAS1,RPS6KA5,ANGPT4,SRC,PPP1R16B,STK4,FBH1,PTPN1,CD44,LRP4,RPS3,ARRB1,SMPD1,ARNTL,SORL1,RDX,DCUN1D5,MRE11,RAB3GAP2,CAMTA1,CASP9,COP1,SOAT1,DHX9,NIBAN1,PPP2R5A,IKBKE,NDFIP2,WDFY2,FGF2,FNIP2,FBXW8,LIMK2,SMARCB1,MAPK1,CRKL,FBXW7,RGMA,SLCO3A1,NTRK3,IQGAP1,CTSH,CSPG4,SEMA7A,P…
GO:BP	positive regulation of RNA metabolic process	GO:0051254	2.93157e-12	11.5329	1011	2141	241	14142	DHX36,WWTR1,PKNOX1,RRP1B,DYRK1A,ERG,KAT2B,GABPA,APP,USP16,PAXBP1,TBL1XR1,SCAF8,HDAC2,NCOA7,PHIP,SMAD3,RBM23,ZNF609,RORA,TCF12,LEO1,ARID4A,PPM1A,PSEN1,RPS6KA5,NCOA6,RPRD1B,CHD6,NCOA3,JAG1,EHF,SPI1,ARRB1,NUP98,APBB1,PATL1,MICAL2,ARNTL,ZBTB16,MAML2,YAP1,LGR4,ZBTB48,CDC73,DHX9,ATF3,PCID2,TFDP1,RNF6,PAN3,MED4,ELF1,MAML3,FGF2,MLXIP,TBX3,PATZ1,EIF4ENIF1,YWHAH,SMARCB1,RGMA,CRTC3,PRKD1,MEF2A,SETD3,AGO2,NC…
GO:BP	cellular component biogenesis	GO:0044085	3.18313e-12	11.4971	1829	2141	389	14142	TNIK,PDCD10,EIF2A,WWTR1,ATR,CEP70,STAG1,RRP1B,RRP1,CFAP410,TRPM2,RAB5A,KAT2B,APP,USP16,PHLDB2,ATG3,GSK3B,TFRC,PAK2,CLDN1,SNX9,PTPRK,STXBP5,SLC35A1,SHPRH,SENP6,SDHAF4,SMAD3,IQGAP2,ADAM10,CGNL1,MYO9A,FERMT2,LGALS3,PPM1A,SYNE2,ACTN1,PSEN1,IFT43,TTC8,SPG11,NEBL,FERMT1,PTPRA,OSBPL2,PMEPA1,ANGPT4,TBC1D20,CEP250,SAMHD1,SRC,SDC4,KCNB1,EIF3M,TTC17,PEX16,LRP4,CELF1,PTPRJ,RPS3,ARRB1,FCHSD2,ARAP1,NUMA1,NUP98…
GO:BP	system development	GO:0048731	3.83933e-12	11.4157	2469	2141	499	14142	TNIK,SKIL,PRKCI,PDCD10,ROBO2,WWTR1,PIK3CB,UBA5,PKNOX1,TRPM2,MCM3AP,PLCL2,APP,ABI3BP,BBX,PHLDB2,BOC,GSK3B,KALRN,TFRC,NRROS,PAK2,CLDN1,BCL6,FXR1,UST,SASH1,L3MBTL3,TRAF3IP2,CEP85L,PGM3,THBS2,SMOC2,SMAD3,MMP14,SERINC5,TENT2,CERT1,ZNF609,NEO1,RORA,ADAM10,TCF12,LEO1,GLDN,FBN1,BLOC1S6,FERMT2,ARID4A,RHOJ,SYNE2,MTHFD1,ACTN1,SYNJ2BP,PSEN1,NUMB,TTLL5,VASH1,SPTLC2,TTC8,SPG11,MAP2K5,NEBL,SLC24A3,FERMT1,ZBTB46…
GO:BP	vasculature development	GO:0001944	3.84954e-12	11.4146	414	2141	122	14142	PDCD10,PIK3CB,PKNOX1,SASH1,THBS2,SMOC2,RORA,ADAM10,RHOJ,SYNJ2BP,PSEN1,VASH1,ANGPT4,POFUT1,PPP1R16B,PLCG1,STK4,JAG1,SPI1,PIK3C2A,YAP1,AKT3,ERRFI1,PTPN14,COL4A1,COL4A2,STARD13,GAB1,FGF2,FBXW8,MAPK1,CRKL,CTSH,TJP1,PML,PRKD1,WARS1,AGO2,MTDH,HGS,PECAM1,MAP3K3,BRCA1,STAT3,FKBP10,JUP,MAPK7,NF1,VEZF1,PRKCA,SPHK1,LRP2,COL3A1,EPHA2,BMPR2,STAT1,EMC10,RASIP1,SPHK2,MIB1,ROCK1,CCBE1,HYAL1,STAB1,CTNNB1,UBP1,FGF…
GO:BP	positive regulation of cellular component organization	GO:0051130	4.6952e-12	11.3283	648	2141	170	14142	PRKCI,ROBO2,DHX36,ATR,APP,SYNJ1,PAXBP1,PHLDB2,GSK3B,KALRN,TFRC,BCL6,SMAD3,IQGAP2,FERMT2,LGALS3,PSEN1,ADCK1,RPS6KA5,DSTN,FERMT1,SS18L1,SRC,PRKCQ,SDC4,LRP4,PTPRJ,RPS3,ARRB1,FCHSD2,ARAP1,NUMA1,SMPD1,CBL,MRE11,RAB3GAP2,VPS13D,ABL2,LCP1,FNIP2,CLIP1,FBXW8,MORC2,SMARCB1,MAPK1,NTRK3,SEMA7A,PML,PRKD1,CFL2,EVL,WARS1,NSMCE2,WASHC5,RAD21,NBN,SEPTIN9,BRCA1,SKAP1,NTN1,PAFAH1B1,SPHK1,NCKAP1,CYFIP1,COL16A1,EPHA2…
GO:BP	regulation of developmental process	GO:0050793	4.93138e-12	11.307	1308	2141	295	14142	TNIK,SKIL,PRKCI,ROBO2,WWTR1,PIK3CB,BRWD1,CFAP410,ABI3BP,PHLDB2,BOC,KALRN,TFRC,BCL6,UST,SASH1,LAMA2,PHIP,THBS2,SMOC2,SMAD3,MMP14,RORA,ADAM10,TCF12,LEO1,FBN1,BLOC1S6,FERMT2,RHOJ,SYNJ2BP,PSEN1,NUMB,VASH1,ADCK1,FERMT1,ZBTB46,SS18L1,ANGPT4,CAMK1D,CPNE1,SRC,PLCG1,STK4,NCOA3,B4GALT5,JAG1,CD44,LRP4,SPI1,CELF1,ARAP1,SCUBE2,RASSF10,SORL1,DDX6,ZBTB16,RDX,YAP1,LGR4,DUSP10,ITPKB,AKT3,ERRFI1,CDC73,CAMSAP2,KDM5…
GO:BP	localization of cell	GO:0051674	5.12075e-12	11.2907	916	2141	222	14142	PDCD10,PIK3CB,TRPM2,JAM2,APP,PHLDB2,CLDN1,SASH1,LAMA2,PTPRK,SLC35A1,CEP85L,SMOC2,FGFR1OP,MMP14,MCC,ZNF609,DAPK2,ADAM10,FERMT2,LGALS3,RHOJ,SYNE2,SYNJ2BP,PSEN1,NUMB,VASH1,FERMT1,ANGPT4,CAMK1D,SRC,LBP,PRKCQ,PLCG1,STK4,SDC4,JAG1,CD44,SPI1,PTPRJ,PIK3C2A,SORL1,RDX,AKT3,SDCCAG8,LAMC1,DACH1,STARD13,LRCH1,LCP1,GAB1,FGF2,P2RX4,CMKLR1,PATZ1,MAPK1,CRKL,NTRK3,ABHD2,IQGAP1,CTSH,DNAJA4,CSPG4,PRKD1,IGF1R,EVL,AGO…
GO:BP	cell motility	GO:0048870	5.12075e-12	11.2907	916	2141	222	14142	PDCD10,PIK3CB,TRPM2,JAM2,APP,PHLDB2,CLDN1,SASH1,LAMA2,PTPRK,SLC35A1,CEP85L,SMOC2,FGFR1OP,MMP14,MCC,ZNF609,DAPK2,ADAM10,FERMT2,LGALS3,RHOJ,SYNE2,SYNJ2BP,PSEN1,NUMB,VASH1,FERMT1,ANGPT4,CAMK1D,SRC,LBP,PRKCQ,PLCG1,STK4,SDC4,JAG1,CD44,SPI1,PTPRJ,PIK3C2A,SORL1,RDX,AKT3,SDCCAG8,LAMC1,DACH1,STARD13,LRCH1,LCP1,GAB1,FGF2,P2RX4,CMKLR1,PATZ1,MAPK1,CRKL,NTRK3,ABHD2,IQGAP1,CTSH,DNAJA4,CSPG4,PRKD1,IGF1R,EVL,AGO…
GO:BP	regulation of cellular component biogenesis	GO:0044087	7.92808e-12	11.1008	592	2141	158	14142	ATR,TRPM2,RAB5A,KAT2B,APP,PHLDB2,ATG3,GSK3B,TFRC,PAK2,STXBP5,SENP6,SMAD3,IQGAP2,CGNL1,FERMT2,LGALS3,PPM1A,SYNE2,TTC8,FERMT1,PTPRA,PMEPA1,SRC,SDC4,PTPRJ,RPS3,FCHSD2,ARAP1,NUMA1,SORL1,RDX,YAP1,RAB3GAP2,AIDA,SDCCAG8,CAMSAP2,IKBKE,LCP1,FNIP2,CLIP1,SSH1,TFIP11,MTMR3,MORC2,LIMK2,TJP1,DNAJA4,EVL,WARS1,PTK2,WASHC5,CYRIB,SEPTIN9,HGS,TBCD,SKAP1,NTN1,SSH2,SPHK1,NCKAP1,CYFIP1,COL16A1,EPHA2,ARPC2,XRCC5,PINK1,…
GO:BP	cellular response to endogenous stimulus	GO:0071495	8.90815e-12	11.0502	683	2141	176	14142	SKIL,PRKCI,ROBO2,VEPH1,UBA5,TRPM2,KAT2B,GABPA,APP,NRROS,PTPRK,PHIP,CD109,SMOC2,SMAD3,NEO1,FBN1,FERMT2,PPM1A,PSEN1,ECHDC3,FERMT1,PTPRA,PMEPA1,SRC,PRKCQ,PLCG1,FBH1,PTPN1,CD44,EXT2,SPI1,P2RY6,SORL1,YAP1,CASP9,COL4A2,TBC1D4,RNF6,FGF2,P2RX4,SSH1,YWHAH,MAPK1,CRKL,RGMA,ABHD2,IQGAP1,CTSH,ADAMTS7,UBE3A,IGF1R,PTK2,EXT1,UBR5,RIPK2,BRCA1,STAT3,JUP,MAPK7,NCOR1,ACACA,BCAS3,RECQL5,ITGB6,LRP2,COL3A1,COL5A2,COL16…
GO:BP	circulatory system development	GO:0072359	9.04825e-12	11.0434	593	2141	158	14142	PDCD10,PIK3CB,PKNOX1,ABI3BP,SASH1,THBS2,SMOC2,SMAD3,CERT1,RORA,ADAM10,FBN1,RHOJ,MTHFD1,SYNJ2BP,PSEN1,VASH1,MAP2K5,NEBL,ANGPT4,POFUT1,PPP1R16B,PLCG1,STK4,JAG1,SPI1,PIK3C2A,YAP1,AKT3,ERRFI1,PTPN14,COL4A1,COL4A2,STARD13,CPE,GAB1,FGF2,FBXW8,TBX3,MAPK1,CRKL,NTRK3,CTSH,TJP1,PML,PRKD1,MEF2A,TRIP11,WARS1,AGO2,EXT1,GRHL2,STK3,MTDH,HGS,PECAM1,MAP3K3,PRKAR1A,BRCA1,STAT3,FKBP10,JUP,MAPK7,NF1,ADAP2,VEZF1,PRKC…
GO:BP	regulation of phosphate metabolic process	GO:0019220	1.21038e-11	10.9171	871	2141	212	14142	TNIK,PDCD10,CCNL1,WWTR1,RRP1B,PIK3R4,PLCL2,APP,PARP14,TFRC,PAK2,SNX9,SASH1,MAP3K7,MICAL1,FGFR1OP,FERMT2,PSEN1,RPS6KA5,PMEPA1,ANGPT4,SRC,PPP1R16B,STK4,FBH1,PTPN1,CD44,LRP4,PTPRJ,RPS3,ARRB1,P2RY6,SMPD1,MRE11,GPATCH2,DUSP10,AIDA,ITPKB,ERRFI1,CAMTA1,NIBAN1,PPP2R5A,LAX1,IKBKE,RBM26,WDFY2,FARP1,FGF2,FNIP2,SH2B3,MTMR3,LIMK2,PIK3IP1,SFI1,MAPK1,CRKL,FBXW7,SLCO3A1,NTRK3,IQGAP1,CSPG4,SEMA7A,PRKD1,IGF1R,WARS…
GO:BP	regulation of phosphorus metabolic process	GO:0051174	1.21038e-11	10.9171	871	2141	212	14142	TNIK,PDCD10,CCNL1,WWTR1,RRP1B,PIK3R4,PLCL2,APP,PARP14,TFRC,PAK2,SNX9,SASH1,MAP3K7,MICAL1,FGFR1OP,FERMT2,PSEN1,RPS6KA5,PMEPA1,ANGPT4,SRC,PPP1R16B,STK4,FBH1,PTPN1,CD44,LRP4,PTPRJ,RPS3,ARRB1,P2RY6,SMPD1,MRE11,GPATCH2,DUSP10,AIDA,ITPKB,ERRFI1,CAMTA1,NIBAN1,PPP2R5A,LAX1,IKBKE,RBM26,WDFY2,FARP1,FGF2,FNIP2,SH2B3,MTMR3,LIMK2,PIK3IP1,SFI1,MAPK1,CRKL,FBXW7,SLCO3A1,NTRK3,IQGAP1,CSPG4,SEMA7A,PRKD1,IGF1R,WARS…
GO:BP	negative regulation of response to stimulus	GO:0048585	1.53348e-11	10.8143	968	2141	230	14142	SKIL,ROBO2,VEPH1,WWTR1,PIK3CB,UBASH3A,PTTG1IP,PLCL2,RCAN1,PHLDB2,GSK3B,PARP14,NRROS,BCL6,NCOA7,PHIP,CD109,SMAD3,MMP14,MCC,VPS13C,RORA,CGNL1,FBN1,LGALS3,PPM1A,SYNJ2BP,PSEN1,FERMT1,PMEPA1,CPNE1,SLA2,SAMHD1,SRC,PRKCQ,STK4,FBH1,PTPN1,CD44,CTNND1,LRP4,SPI1,PTPRJ,RPS3,ARRB1,LPXN,TRIM21,SMPD1,USP47,CBL,SESN3,YAP1,LGR4,DUSP10,AIDA,AKT3,MFN2,ERRFI1,ATF3,LAX1,UBAC2,OTUD4,JADE1,FGF2,SH2B3,PIK3IP1,RGMA,CRTC3…
GO:BP	locomotion	GO:0040011	1.58686e-11	10.7995	1011	2141	238	14142	PDCD10,ROBO2,PIK3CB,TRPM2,JAM2,APP,PHLDB2,BOC,KALRN,CLDN1,SASH1,LAMA2,PTPRK,SLC35A1,CEP85L,SMOC2,FGFR1OP,MMP14,MCC,ZNF609,DAPK2,NEO1,ADAM10,FERMT2,LGALS3,RHOJ,SYNE2,SYNJ2BP,PSEN1,NUMB,VASH1,TTC8,FERMT1,ANGPT4,CAMK1D,SRC,LBP,PRKCQ,PLCG1,STK4,SDC4,JAG1,CD44,SPI1,PTPRJ,PIK3C2A,SORL1,RDX,AKT3,SDCCAG8,LAMC1,DACH1,STARD13,LRCH1,LCP1,GAB1,FGF2,P2RX4,CMKLR1,PATZ1,MAPK1,CRKL,NTRK3,ABHD2,IQGAP1,CTSH,DNAJA4…
GO:BP	regulation of localization	GO:0032879	1.62198e-11	10.79	1538	2141	334	14142	PRKCI,PDCD10,WWTR1,PIK3CB,DNAJC13,ABCG1,PFKL,TRPM2,POFUT2,RAB5A,JAM2,APP,CFAP298,CD47,PHLDB2,ATG3,GSK3B,KALRN,SNX4,TFRC,CLDN1,BCL6,SASH1,LAMA2,PTPRK,STXBP5,SLC35A1,MICAL1,SMOC2,FGFR1OP,MMP14,MCC,ZNF609,DAPK2,ADAM10,FERMT2,LGALS3,PPM1A,RHOJ,SYNE2,VTI1B,ACTN1,SYNJ2BP,PSEN1,NUMB,VASH1,TTC8,FERMT1,NSFL1C,ANGPT4,TBC1D20,CAMK1D,CEP250,SRC,LBP,PLCG1,STK4,SDC4,KCNB1,PTPN1,JAG1,SLC43A1,LRP4,SPI1,PTPRJ,ARR…
GO:BP	blood vessel development	GO:0001568	1.64647e-11	10.7834	385	2141	114	14142	PDCD10,PIK3CB,PKNOX1,SASH1,THBS2,SMOC2,RORA,RHOJ,SYNJ2BP,PSEN1,VASH1,ANGPT4,POFUT1,PPP1R16B,PLCG1,STK4,JAG1,SPI1,PIK3C2A,YAP1,AKT3,COL4A1,COL4A2,STARD13,GAB1,FGF2,FBXW8,MAPK1,CRKL,CTSH,TJP1,PML,PRKD1,WARS1,AGO2,MTDH,HGS,PECAM1,MAP3K3,BRCA1,STAT3,FKBP10,JUP,MAPK7,NF1,VEZF1,PRKCA,SPHK1,LRP2,COL3A1,EPHA2,BMPR2,STAT1,EMC10,RASIP1,SPHK2,MIB1,ROCK1,HYAL1,STAB1,CTNNB1,UBP1,FGF10,PDCD6,CUL7,TCF7L2,GTF2I,…
GO:BP	tube morphogenesis	GO:0035239	1.83759e-11	10.7358	466	2141	131	14142	PDCD10,PIK3CB,PKNOX1,SASH1,THBS2,SMOC2,SMAD3,MMP14,RORA,RHOJ,MTHFD1,SYNJ2BP,PSEN1,VASH1,ANGPT4,POFUT1,SRC,PPP1R16B,PLCG1,STK4,SDC4,JAG1,SPI1,PIK3C2A,YAP1,LGR4,AKT3,SDCCAG8,MTHFR,KDM5B,COL4A1,COL4A2,STARD13,GAB1,FGF2,RGMA,CTSH,TJP1,PML,PRKD1,WARS1,AGO2,EXT1,FZD6,GRHL2,STK3,MTDH,HGS,MAP3K3,BRCA1,STAT3,FKBP10,JUP,MAPK7,NTN1,NF1,VEZF1,PRKCA,SPHK1,LRP2,COL3A1,EPHA2,BMPR2,STAT1,GRHL3,EMC10,RASIP1,MIB1,…
GO:BP	tube development	GO:0035295	2.03712e-11	10.691	579	2141	154	14142	PDCD10,ROBO2,WWTR1,PIK3CB,PKNOX1,SASH1,THBS2,SMOC2,SMAD3,MMP14,RORA,RHOJ,MTHFD1,SYNJ2BP,PSEN1,VASH1,TTC8,ANGPT4,TBC1D20,POFUT1,SRC,PPP1R16B,PLCG1,STK4,SDC4,JAG1,SPI1,PIK3C2A,YAP1,LGR4,AKT3,SDCCAG8,GORAB,MTHFR,ERRFI1,KDM5B,COL4A1,COL4A2,STARD13,GAB1,FGF2,MAPK1,CRKL,RGMA,CTSH,TJP1,PML,PRKD1,WARS1,AGO2,EXT1,FZD6,GRHL2,STK3,MTDH,HGS,MAP3K3,BRCA1,STAT3,FKBP10,JUP,MAPK7,NTN1,NF1,VEZF1,PRKCA,SPHK1,ITGB6…
GO:BP	negative regulation of nitrogen compound metabolic process	GO:0051172	2.42775e-11	10.6148	1331	2141	296	14142	SKIL,DHX36,WWTR1,ZBTB38,KAT2B,PARP14,ZNF148,PAK2,BCL6,TBL1XR1,SCAF8,PTPRK,MICAL1,TRAF3IP2,HDAC2,NCOA7,FGFR1OP,SMAD3,TENT2,SAMD4A,ARID4A,PSEN1,PIAS1,FOXN3,RPS6KA5,PMEPA1,SLA2,SRC,PPP1R16B,FBH1,PTPN1,CD44,SPI1,PTPRJ,RPS3,ARRB1,TRIM21,SMPD1,APBB1,PATL1,USP47,SORL1,DDX6,ZBTB16,YAP1,LGR4,DUSP10,AIDA,MTHFR,ERRFI1,CDC73,DHX9,NIBAN1,RNF2,IVNS1ABP,ATF3,PKP1,KDM5B,LAX1,IKBKE,MAPKAPK2,PCID2,KLF12,DACH1,PAN3…
GO:BP	regulation of multicellular organismal process	GO:0051239	3.60063e-11	10.4436	1452	2141	317	14142	PRKCI,PDCD10,ROBO2,DHX36,WWTR1,PIK3CB,UBASH3A,PDE9A,SETD4,PLCL2,APP,ABI3BP,CD47,PHLDB2,TIGIT,KALRN,SNX4,TFRC,BCL6,IL20RA,SASH1,LAMA2,MAP3K7,THBS2,SMOC2,SMAD3,MMP14,MCC,RORA,ADAM10,LEO1,FBN1,FERMT2,RHOJ,SYNJ2BP,PSEN1,NUMB,VASH1,FERMT1,ZBTB46,SS18L1,ANGPT4,SRC,LBP,PRKCQ,PLCG1,STK4,NCOA3,ARFGEF2,B4GALT5,LRP4,SPI1,CELF1,RPS3,ARRB1,SCUBE2,RASSF10,ARNTL,PIK3C2A,SORL1,CADM1,ZBTB16,YAP1,LGR4,DUSP10,ITPKB…
GO:BP	negative regulation of cellular metabolic process	GO:0031324	3.70357e-11	10.4314	1458	2141	318	14142	SKIL,DHX36,WWTR1,ATR,ZBTB38,RRP1B,KAT2B,PARP14,ZNF148,PAK2,BCL6,TBL1XR1,SCAF8,PTPRK,MICAL1,TRAF3IP2,HDAC2,NCOA7,FGFR1OP,SMAD3,TENT2,SAMD4A,ARID4A,PSEN1,PIAS1,FOXN3,RPS6KA5,PMEPA1,SLA2,SRC,PPP1R16B,FBH1,PTPN1,CD44,SPI1,PTPRJ,RPS3,ARRB1,TRIM21,SMPD1,APBB1,PATL1,USP47,SORL1,DDX6,ZBTB16,YAP1,LGR4,GPATCH2,DUSP10,AIDA,MTHFR,ERRFI1,CDC73,QSOX1,DHX9,NIBAN1,RNF2,IVNS1ABP,ATF3,PPP2R5A,PKP1,KDM5B,LAX1,IKBKE…
GO:BP	positive regulation of cell migration	GO:0030335	4.21546e-11	10.3752	312	2141	97	14142	PDCD10,PIK3CB,JAM2,APP,CLDN1,SASH1,SMOC2,FGFR1OP,MMP14,ZNF609,DAPK2,ADAM10,FERMT2,LGALS3,RHOJ,SYNE2,NUMB,FERMT1,ANGPT4,SRC,LBP,PLCG1,STK4,SPI1,PIK3C2A,RDX,AKT3,FGF2,P2RX4,CMKLR1,MAPK1,CRKL,NTRK3,CTSH,PRKD1,IGF1R,AGO2,PTK2,PECAM1,MAP3K3,STAT3,SPAG9,PRKCA,SPHK1,STK39,ITGA6,BMPR2,MGAT5,BCL2,HYAL1,OXSR1,DAB2,FGF10,PDCD6,NEDD9,GCNT2,SHTN1,CCL24,CCAR1,MCU,JAM3,ETS1,ZC3H12A,S100A14,DOCK7,HDAC9,DOCK4,CAV…
GO:BP	regulation of RNA metabolic process	GO:0051252	4.61034e-11	10.3363	2276	2141	460	14142	SKIL,PRKCI,CCNL1,DHX36,MBNL1,WWTR1,ZBTB38,RIPK4,PKNOX1,RRP1B,RUNX1,DYRK1A,ERG,KAT2B,GABPA,APP,USP16,PAXBP1,ZNF148,TFRC,BCL6,TBL1XR1,SCAF8,L3MBTL3,PTPRK,TRAF3IP2,HDAC2,NCOA7,PHIP,SMAD3,RBM23,TENT2,ZNF609,RORA,TCF12,RFX7,LEO1,MYEF2,SAMD4A,ARID4A,PPM1A,TLE3,RBM25,PSEN1,PIAS1,FOXN3,RPS6KA5,SFMBT2,CAMK1D,NCOA6,SLA2,RPRD1B,PRKCQ,CHD6,NCOA3,ZNFX1,JAG1,ELP4,CAT,ELF5,EHF,SPI1,CELF1,RPS3,ARRB1,NUP98,TRIM21…
GO:BP	positive regulation of protein modification process	GO:0031401	4.74701e-11	10.3236	605	2141	158	14142	TNIK,PDCD10,PTTG1IP,APP,PAXBP1,PARP14,TFRC,PAK2,BCL6,SNX9,SASH1,MAP3K7,FERMT2,PSEN1,PIAS1,RPS6KA5,ANGPT4,SRC,PPP1R16B,STK4,FBH1,PTPN1,CD44,LRP4,RPS3,ARRB1,SMPD1,ARNTL,DCUN1D5,MRE11,RAB3GAP2,CAMTA1,NIBAN1,PPP2R5A,IKBKE,NDFIP2,WDFY2,FGF2,FNIP2,LIMK2,SMARCB1,MAPK1,CRKL,FBXW7,SLCO3A1,NTRK3,IQGAP1,CSPG4,SEMA7A,PRKD1,UBE3A,PTK2,NBN,RIPK2,ASPSCR1,CSNK1D,PECAM1,ERN1,BRCA1,MAP2K6,SPAG9,TAOK1,TOM1L1,SPHK1,…
GO:BP	positive regulation of signal transduction	GO:0009967	5.51742e-11	10.2583	853	2141	206	14142	TNIK,SKIL,PDCD10,EIF2A,RNF13,ATR,PIK3CB,APP,PARP14,TFRC,PAK2,TBL1XR1,IL20RA,SASH1,MAP3K7,TRAF3IP2,SMOC2,NEO1,FERMT2,PPM1A,PSEN1,FERMT1,CPNE1,SRC,LBP,SERINC3,STK4,FBH1,SULF2,PTPN1,PLCB1,CAT,CD44,SPI1,PTPRJ,RPS3,ARRB1,P2RY6,SCUBE2,USP47,SORL1,CBL,SIK3,YAP1,LGR4,ITPKB,GORAB,CAMTA1,CDC73,ATF3,IKBKE,PCID2,FGF2,SLC15A4,P2RX4,SMARCB1,CRKL,FBXW7,NTRK3,IQGAP1,CTSH,CSPG4,SEMA7A,PML,PRKD1,LRRK1,PTK2,UBR5,ST…
GO:BP	positive regulation of cellular biosynthetic process	GO:0031328	5.72511e-11	10.2422	1110	2141	254	14142	DHX36,WWTR1,PKNOX1,RRP1B,ERG,KAT2B,GABPA,APP,USP16,PAXBP1,TBL1XR1,SCAF8,HDAC2,NCOA7,PHIP,SMOC2,SMAD3,RBM23,ZNF609,RORA,TCF12,SAMD4A,ARID4A,PPM1A,PSEN1,RPS6KA5,NCOA6,RPRD1B,PRKCQ,CHD6,NCOA3,JAG1,EHF,SPI1,ARRB1,P2RY6,NUP98,APBB1,MICAL2,ARNTL,ZBTB16,MAML2,YAP1,LGR4,RAB3GAP2,ZBTB48,SOAT1,DHX9,NIBAN1,ATF3,LPGAT1,PCID2,TFDP1,RNF6,RFC3,MED4,ELF1,MAML3,FGF2,MLXIP,TBX3,PATZ1,YWHAH,SMARCB1,MAPK1,RGMA,CRTC3…
GO:BP	cell-substrate adhesion	GO:0031589	8.40757e-11	10.0753	206	2141	72	14142	PIK3CB,ITGB2,ABI3BP,PHLDB2,GSK3B,BCL6,PTPRK,UTRN,FERMT2,ACTN1,FERMT1,PTPRA,SRC,STK4,JAG1,PTPRJ,LAMC1,THSD1,CRKL,PTK2,ITGA2B,JUP,SKAP1,MINK1,RCC2,ITGB6,ITGA6,COL3A1,COL16A1,CDC42,ROCK1,BCL2,CTNNB1,ITGA1,ITGA2,NEDD9,GCNT2,DDR1,LDB1,SLK,ITGAL,EMP2,VCL,DLC1,FZD4,SNED1,PIP5K1A,CDK6,MKLN1,LAMB1,ITGB8,VWF,PDGFB,FBLN1,ITGA5,PTK2B,KANK1,DOCK5,JAK2,FREM1,CALR,COL5A3,DAPK3,FAT2,RASA1,ITGB1BP1,NOTCH1,MERTK,R…
GO:BP	positive regulation of macromolecule biosynthetic process	GO:0010557	1.01584e-10	9.99318	1056	2141	243	14142	DHX36,WWTR1,PKNOX1,RRP1B,ERG,KAT2B,GABPA,APP,USP16,PAXBP1,TBL1XR1,SCAF8,HDAC2,NCOA7,PHIP,SMOC2,SMAD3,RBM23,ZNF609,RORA,TCF12,SAMD4A,ARID4A,PPM1A,PSEN1,RPS6KA5,NCOA6,RPRD1B,PRKCQ,CHD6,NCOA3,JAG1,EHF,SPI1,ARRB1,NUP98,APBB1,MICAL2,ARNTL,ZBTB16,MAML2,YAP1,LGR4,ZBTB48,SOAT1,DHX9,NIBAN1,ATF3,PCID2,TFDP1,RNF6,RFC3,MED4,ELF1,MAML3,FGF2,MLXIP,TBX3,PATZ1,YWHAH,SMARCB1,MAPK1,RGMA,CRTC3,PRKD1,MEF2A,SETD3,AGO…
GO:BP	positive regulation of transcription, DNA-templated	GO:0045893	1.05272e-10	9.97769	933	2141	220	14142	DHX36,WWTR1,PKNOX1,RRP1B,ERG,KAT2B,GABPA,APP,USP16,PAXBP1,TBL1XR1,SCAF8,HDAC2,NCOA7,PHIP,SMAD3,RBM23,ZNF609,RORA,TCF12,ARID4A,PPM1A,PSEN1,RPS6KA5,NCOA6,RPRD1B,CHD6,NCOA3,JAG1,EHF,SPI1,ARRB1,NUP98,APBB1,MICAL2,ARNTL,ZBTB16,MAML2,YAP1,LGR4,ZBTB48,DHX9,ATF3,PCID2,TFDP1,RNF6,MED4,ELF1,MAML3,FGF2,MLXIP,TBX3,PATZ1,YWHAH,SMARCB1,RGMA,CRTC3,PRKD1,MEF2A,SETD3,AGO2,NCOA2,KLF10,GRHL2,ZNF750,BRCA1,STAT3,IKZF…
GO:BP	positive regulation of nucleic acid-templated transcription	GO:1903508	1.05272e-10	9.97769	933	2141	220	14142	DHX36,WWTR1,PKNOX1,RRP1B,ERG,KAT2B,GABPA,APP,USP16,PAXBP1,TBL1XR1,SCAF8,HDAC2,NCOA7,PHIP,SMAD3,RBM23,ZNF609,RORA,TCF12,ARID4A,PPM1A,PSEN1,RPS6KA5,NCOA6,RPRD1B,CHD6,NCOA3,JAG1,EHF,SPI1,ARRB1,NUP98,APBB1,MICAL2,ARNTL,ZBTB16,MAML2,YAP1,LGR4,ZBTB48,DHX9,ATF3,PCID2,TFDP1,RNF6,MED4,ELF1,MAML3,FGF2,MLXIP,TBX3,PATZ1,YWHAH,SMARCB1,RGMA,CRTC3,PRKD1,MEF2A,SETD3,AGO2,NCOA2,KLF10,GRHL2,ZNF750,BRCA1,STAT3,IKZF…
GO:BP	positive regulation of RNA biosynthetic process	GO:1902680	1.16864e-10	9.93232	934	2141	220	14142	DHX36,WWTR1,PKNOX1,RRP1B,ERG,KAT2B,GABPA,APP,USP16,PAXBP1,TBL1XR1,SCAF8,HDAC2,NCOA7,PHIP,SMAD3,RBM23,ZNF609,RORA,TCF12,ARID4A,PPM1A,PSEN1,RPS6KA5,NCOA6,RPRD1B,CHD6,NCOA3,JAG1,EHF,SPI1,ARRB1,NUP98,APBB1,MICAL2,ARNTL,ZBTB16,MAML2,YAP1,LGR4,ZBTB48,DHX9,ATF3,PCID2,TFDP1,RNF6,MED4,ELF1,MAML3,FGF2,MLXIP,TBX3,PATZ1,YWHAH,SMARCB1,RGMA,CRTC3,PRKD1,MEF2A,SETD3,AGO2,NCOA2,KLF10,GRHL2,ZNF750,BRCA1,STAT3,IKZF…
GO:BP	regulation of organelle organization	GO:0033043	1.44617e-10	9.83978	762	2141	187	14142	DHX36,CEP70,TRPM2,KAT2B,SYNJ1,PAXBP1,PHLDB2,ATG3,GSK3B,TFRC,PAK2,BCL6,SENP6,IQGAP2,VPS13C,CGNL1,FERMT2,SYNE2,ADCK1,TTC8,RPS6KA5,USP6NL,DSTN,SRC,PRKCQ,SDC4,RPS3,ARRB1,FCHSD2,ARAP1,NUMA1,RDX,YAP1,MRE11,RAB3GAP2,SDCCAG8,VPS13D,CAMSAP2,PCID2,BORA,LCP1,CLIP1,SSH1,MTMR3,MORC2,LIMK2,SMARCB1,MAPK1,FBXW7,NTRK3,TJP1,PML,PRKD1,CFL2,EVL,NSMCE2,WASHC5,RAD21,NBN,CYRIB,SEPTIN9,BAIAP2,TBCD,BRCA1,PAFAH1B1,SMG6,SS…
GO:BP	positive regulation of biosynthetic process	GO:0009891	1.44693e-10	9.83955	1125	2141	255	14142	DHX36,WWTR1,PKNOX1,RRP1B,ERG,KAT2B,GABPA,APP,USP16,PAXBP1,TBL1XR1,SCAF8,HDAC2,NCOA7,PHIP,SMOC2,SMAD3,RBM23,ZNF609,RORA,TCF12,SAMD4A,ARID4A,PPM1A,PSEN1,RPS6KA5,NCOA6,RPRD1B,PRKCQ,CHD6,NCOA3,JAG1,EHF,SPI1,ARRB1,P2RY6,NUP98,APBB1,MICAL2,ARNTL,ZBTB16,MAML2,YAP1,LGR4,RAB3GAP2,ZBTB48,SOAT1,DHX9,NIBAN1,ATF3,LPGAT1,PCID2,TFDP1,RNF6,RFC3,MED4,ELF1,MAML3,FGF2,MLXIP,TBX3,PATZ1,YWHAH,SMARCB1,MAPK1,RGMA,CRTC3…
GO:BP	positive regulation of cell communication	GO:0010647	1.78795e-10	9.74764	922	2141	217	14142	TNIK,SKIL,PDCD10,EIF2A,RNF13,ATR,PIK3CB,APP,PARP14,SNX4,TFRC,PAK2,TBL1XR1,IL20RA,SASH1,MAP3K7,TRAF3IP2,SMOC2,NEO1,FERMT2,PPM1A,PSEN1,FERMT1,CPNE1,SRC,LBP,SERINC3,STK4,FBH1,SULF2,PTPN1,PLCB1,CAT,CD44,SPI1,PTPRJ,RPS3,ARRB1,P2RY6,SCUBE2,USP47,SORL1,CBL,SIK3,YAP1,LGR4,ITPKB,GORAB,CAMTA1,CDC73,ATF3,IKBKE,ARHGEF7,PCID2,FGF2,SLC15A4,P2RX4,SMARCB1,MAPK1,CRKL,FBXW7,NTRK3,IQGAP1,CTSH,CSPG4,SEMA7A,PML,PRKD1…
GO:BP	positive regulation of signaling	GO:0023056	1.91046e-10	9.71886	928	2141	218	14142	TNIK,SKIL,PDCD10,EIF2A,RNF13,ATR,PIK3CB,APP,PARP14,SNX4,TFRC,PAK2,TBL1XR1,IL20RA,SASH1,MAP3K7,TRAF3IP2,SMOC2,NEO1,FERMT2,PPM1A,PSEN1,FERMT1,CPNE1,SRC,LBP,SERINC3,STK4,FBH1,SULF2,PTPN1,PLCB1,CAT,CD44,SPI1,PTPRJ,RPS3,ARRB1,P2RY6,SCUBE2,USP47,SORL1,CBL,SIK3,YAP1,LGR4,ITPKB,GORAB,CAMTA1,CDC73,ATF3,IKBKE,ARHGEF7,PCID2,FGF2,SLC15A4,P2RX4,SMARCB1,MAPK1,CRKL,FBXW7,NTRK3,IQGAP1,CTSH,CSPG4,SEMA7A,PML,PRKD1…
GO:BP	catabolic process	GO:0009056	2.37671e-10	9.62402	1452	2141	313	14142	DHX36,WWTR1,UBA5,PDE9A,PFKL,PTTG1IP,PIK3R4,APP,LTN1,USP16,ITSN1,ATG3,GSK3B,SNX9,TRAF3IP2,MAN1A1,SMPDL3A,FUCA2,AIG1,DIS3L,MMP14,TENT2,DMGDH,USP3,VPS13C,ARIH1,SAMD4A,PSMA3,PSEN1,AREL1,SPTLC2,SEL1L,PIAS1,ABHD12,GPCPD1,TRPC4AP,SOGA1,SAMHD1,PLCG1,FBH1,PTPN1,CYP24A1,PLCB1,CAT,CD44,LRP4,ARRB1,TRIM21,SMPD1,PATL1,TMEM41B,USP47,PIK3C2A,SORL1,CBL,RDX,ACAT1,CUL5,RAB3GAP2,EPHX1,VPS13D,MFN2,UBE4B,COP1,QSOX1,DH…
GO:BP	cytoskeleton organization	GO:0007010	2.68557e-10	9.57096	862	2141	205	14142	TNIK,PRKCI,CEP70,STAG1,BRWD1,CFAP410,TRPM2,KAT2B,PHLDB2,GSK3B,PAK2,BCL6,MAP7,SLC35A1,MICAL1,PHIP,SENP6,FGFR1OP,IQGAP2,CGNL1,FERMT2,DAAM1,RHOJ,SYNE2,ACTN1,SPATA7,TTC8,NEBL,DSTN,NSFL1C,CEP250,SRC,PTPN1,TTC17,RPS3,ARRB1,FCHSD2,ARAP1,NUMA1,MICAL2,RDX,MARK1,SDCCAG8,CAMSAP2,PKP1,TUBGCP3,BORA,WASF3,KATNAL1,LCP1,GAB1,CLIP1,SSH1,LIMK2,NTRK3,TJP1,CFL2,MEF2A,SYNM,SETD3,EVL,PLEC,WASHC5,MTSS1,CYRIB,BAIAP2,CSN…
GO:BP	cellular catabolic process	GO:0044248	2.80198e-10	9.55254	1242	2141	275	14142	DHX36,WWTR1,UBA5,PDE9A,PTTG1IP,PIK3R4,APP,LTN1,USP16,ATG3,GSK3B,SNX9,TRAF3IP2,MAN1A1,SMPDL3A,AIG1,DIS3L,TENT2,USP3,VPS13C,ARIH1,SAMD4A,PSMA3,PSEN1,AREL1,SPTLC2,SEL1L,PIAS1,ABHD12,GPCPD1,TRPC4AP,SOGA1,SAMHD1,PLCG1,FBH1,PTPN1,CYP24A1,CAT,LRP4,ARRB1,TRIM21,SMPD1,PATL1,TMEM41B,USP47,PIK3C2A,CBL,RDX,ACAT1,CUL5,RAB3GAP2,EPHX1,VPS13D,MFN2,UBE4B,COP1,QSOX1,DHX9,EDEM3,PKP1,IKBKE,MAPKAPK2,PCID2,CUL4A,DIS3,…
GO:BP	cellular response to stress	GO:0033554	3.39337e-10	9.46937	1123	2141	253	14142	TNIK,SKIL,PDCD10,DHX36,EIF2A,RNF13,ATR,ZBTB38,UBA5,CFAP410,TRPM2,PTTG1IP,APP,USP16,GSK3B,BCL6,SASH1,PTPRK,MAP3K7,ASCC3,SHPRH,MAN1A1,NCOA7,CERT1,USP3,VPS13C,RORA,ZFYVE26,EXD2,SUSD6,PSEN1,VASH1,SEL1L,FOXN3,TDP1,AP5S1,KIN,ANGPT4,NCOA6,SAMHD1,SRC,CHD6,SERINC3,FBH1,PTPN1,PLCB1,CD44,ALKBH3,DDB2,SPI1,RPS3,FAM168A,CLPB,APBB1,USP47,SESN3,YAP1,DCUN1D5,MRE11,DUSP10,AIDA,AKT3,MFN2,CASP9,DHX9,EDEM3,NIBAN1,ATF…
GO:BP	movement of cell or subcellular component	GO:0006928	3.58005e-10	9.44611	1173	2141	262	14142	PDCD10,PIK3CB,TRPM2,JAM2,APP,CFAP298,PHLDB2,BOC,KALRN,CLDN1,BCL6,SASH1,LAMA2,PTPRK,SLC35A1,CEP85L,SMOC2,FGFR1OP,MMP14,MCC,ZNF609,DAPK2,NEO1,ADAM10,BLOC1S6,FERMT2,LGALS3,RHOJ,SYNE2,ACTN1,SYNJ2BP,PSEN1,NUMB,IFT43,VASH1,TTC8,SPG11,FERMT1,ANGPT4,CAMK1D,SRC,LBP,PRKCQ,PLCG1,STK4,SDC4,JAG1,CD44,SPI1,PTPRJ,ARAP1,PIK3C2A,SORL1,RDX,MYO7A,AKT3,SDCCAG8,LAMC1,KIF21B,LAMP1,DACH1,STARD13,LRCH1,LCP1,GAB1,FGF2,P2…
GO:BP	blood vessel morphogenesis	GO:0048514	4.04224e-10	9.39338	333	2141	99	14142	PDCD10,PIK3CB,PKNOX1,SASH1,THBS2,SMOC2,RORA,RHOJ,SYNJ2BP,VASH1,ANGPT4,POFUT1,PPP1R16B,PLCG1,STK4,JAG1,SPI1,PIK3C2A,YAP1,AKT3,COL4A1,COL4A2,STARD13,GAB1,FGF2,CTSH,TJP1,PML,PRKD1,WARS1,AGO2,MTDH,HGS,MAP3K3,BRCA1,STAT3,FKBP10,JUP,MAPK7,NF1,VEZF1,PRKCA,SPHK1,LRP2,COL3A1,EPHA2,BMPR2,STAT1,EMC10,RASIP1,ROCK1,HYAL1,STAB1,CTNNB1,UBP1,FGF10,PDCD6,CUL7,GTF2I,EMP2,CCL24,BMPR1A,MMRN2,JAM3,ETS1,ZC3H12A,SEMA4A…
GO:BP	actin filament-based process	GO:0030029	4.21529e-10	9.37517	457	2141	125	14142	TNIK,PRKCI,TRPM2,PHLDB2,PAK2,ACAP2,BCL6,MICAL1,IQGAP2,CGNL1,FERMT2,DAAM1,RHOJ,SYNE2,ACTN1,TTC8,NEBL,DSTN,SRC,PTPN1,TTC17,ARRB1,FCHSD2,ARAP1,MICAL2,RDX,MYO7A,WASF3,LCP1,GAB1,SSH1,NTRK3,TJP1,CFL2,MEF2A,SETD3,EVL,WASHC5,MTSS1,CYRIB,BAIAP2,PRKAR1A,JUP,MINK1,PAFAH1B1,SSH2,MYO18A,FMNL2,NCKAP1,CYFIP1,CUL3,ARPC2,CDC42,ASAP3,ACTR3,GRHL3,MYH14,GMFG,ROCK1,SMAD4,BCL2,NISCH,FLNB,NUP155,FGF10,DOCK2,CD2AP,TRIM2…
GO:BP	actin cytoskeleton organization	GO:0030036	4.41269e-10	9.3553	409	2141	115	14142	TNIK,PRKCI,TRPM2,PHLDB2,PAK2,BCL6,MICAL1,IQGAP2,CGNL1,FERMT2,DAAM1,RHOJ,ACTN1,TTC8,NEBL,DSTN,SRC,PTPN1,TTC17,ARRB1,FCHSD2,ARAP1,MICAL2,RDX,WASF3,LCP1,GAB1,SSH1,NTRK3,TJP1,CFL2,MEF2A,SETD3,EVL,WASHC5,MTSS1,CYRIB,BAIAP2,PRKAR1A,MINK1,PAFAH1B1,SSH2,MYO18A,FMNL2,NCKAP1,CYFIP1,CUL3,ARPC2,CDC42,ASAP3,ACTR3,GRHL3,MYH14,GMFG,ROCK1,SMAD4,BCL2,NISCH,FLNB,FGF10,DOCK2,CD2AP,TRIM27,ELN,BAIAP2L1,ACTB,EMP2,ALKB…
GO:BP	intracellular protein transport	GO:0006886	4.77933e-10	9.32063	453	2141	124	14142	PDCD10,KPNA4,SSR3,PTTG1IP,VPS26C,GSK3B,SNX9,MAN1A1,PEX3,AP3B1,SRP19,SNX1,PPM1A,VTI1B,PSEN1,VIPAS39,SEL1L,FERMT1,CSE1L,KCNB1,PTPN1,PEX16,COPB1,SORL1,MYO7A,MFN2,STX6,PTPN14,LCP1,COG3,IPO5,UBAC2,HPS4,EIF4ENIF1,YWHAH,FBXW7,PRKD1,TECPR2,TRAM1,FAM91A1,UBR5,SNX16,ZFAND1,NPLOC4,HGS,ASPSCR1,STAT3,JUP,YWHAE,TIMM22,APPBP2,CLTC,TOM1L1,GGA3,STX12,TLK1,KPNA6,PINK1,HERPUD1,LONP2,MBTPS1,AP2A1,TIMM21,MON1A,SEC61A…
GO:BP	negative regulation of cell communication	GO:0010648	5.32348e-10	9.2738	805	2141	193	14142	SKIL,VEPH1,WWTR1,PIK3CB,UBASH3A,PFKL,PTTG1IP,PLCL2,RCAN1,GSK3B,PARP14,KALRN,NRROS,BCL6,PHIP,CD109,MMP14,MCC,RORA,CGNL1,FBN1,LGALS3,PPM1A,SYNJ2BP,PSEN1,FERMT1,PMEPA1,CPNE1,SLA2,SAMHD1,SRC,PRKCQ,STK4,KCNB1,PTPN1,CD44,CTNND1,LRP4,SPI1,PTPRJ,ARRB1,LPXN,SMPD1,USP47,CBL,SESN3,YAP1,LGR4,DUSP10,AIDA,MFN2,ERRFI1,ATF3,LAX1,UBAC2,OTUD4,JADE1,SH2B3,PIK3IP1,CRTC3,HOMER2,IGF1R,MARK3,FZD6,STK3,DEPTOR,CYRIB,NPLO…
GO:BP	positive regulation of cellular component movement	GO:0051272	5.34367e-10	9.27216	330	2141	98	14142	PDCD10,PIK3CB,JAM2,APP,CLDN1,BCL6,SASH1,SMOC2,FGFR1OP,MMP14,ZNF609,DAPK2,ADAM10,FERMT2,LGALS3,RHOJ,SYNE2,NUMB,FERMT1,ANGPT4,SRC,LBP,PLCG1,STK4,SPI1,PIK3C2A,RDX,AKT3,FGF2,P2RX4,CMKLR1,MAPK1,CRKL,NTRK3,CTSH,PRKD1,IGF1R,AGO2,PTK2,PECAM1,MAP3K3,STAT3,SPAG9,PRKCA,SPHK1,STK39,ITGA6,BMPR2,MGAT5,BCL2,HYAL1,OXSR1,DAB2,FGF10,PDCD6,NEDD9,GCNT2,SHTN1,CCL24,CCAR1,MCU,JAM3,ETS1,ZC3H12A,S100A14,DOCK7,HDAC9,DOCK…
GO:BP	negative regulation of signaling	GO:0023057	6.63196e-10	9.17836	807	2141	193	14142	SKIL,VEPH1,WWTR1,PIK3CB,UBASH3A,PFKL,PTTG1IP,PLCL2,RCAN1,GSK3B,PARP14,KALRN,NRROS,BCL6,PHIP,CD109,MMP14,MCC,RORA,CGNL1,FBN1,LGALS3,PPM1A,SYNJ2BP,PSEN1,FERMT1,PMEPA1,CPNE1,SLA2,SAMHD1,SRC,PRKCQ,STK4,KCNB1,PTPN1,CD44,CTNND1,LRP4,SPI1,PTPRJ,ARRB1,LPXN,SMPD1,USP47,CBL,SESN3,YAP1,LGR4,DUSP10,AIDA,MFN2,ERRFI1,ATF3,LAX1,UBAC2,OTUD4,JADE1,SH2B3,PIK3IP1,CRTC3,HOMER2,IGF1R,MARK3,FZD6,STK3,DEPTOR,CYRIB,NPLO…
GO:BP	response to endogenous stimulus	GO:0009719	6.76477e-10	9.16975	739	2141	180	14142	SKIL,PRKCI,ROBO2,VEPH1,UBA5,TRPM2,KAT2B,GABPA,APP,NRROS,PTPRK,PHIP,CD109,SMOC2,SMAD3,NEO1,FBN1,FERMT2,PPM1A,PSEN1,ECHDC3,FERMT1,PTPRA,PMEPA1,SRC,PRKCQ,PLCG1,FBH1,PTPN1,CD44,EXT2,SPI1,P2RY6,SORL1,YAP1,CASP9,COL4A2,TBC1D4,RNF6,FGF2,P2RX4,SSH1,YWHAH,MAPK1,CRKL,RGMA,ABHD2,IQGAP1,CTSH,ADAMTS7,UBE3A,IGF1R,PTK2,NCOA2,EXT1,UBR5,RIPK2,BRCA1,STAT3,JUP,MAPK7,NCOR1,ACACA,BCAS3,RECQL5,ITGB6,LRP2,COL3A1,COL5A2…
GO:BP	negative regulation of signal transduction	GO:0009968	8.13277e-10	9.08976	772	2141	186	14142	SKIL,VEPH1,WWTR1,PIK3CB,UBASH3A,PTTG1IP,PLCL2,RCAN1,GSK3B,PARP14,NRROS,BCL6,PHIP,CD109,MMP14,MCC,RORA,CGNL1,FBN1,LGALS3,PPM1A,SYNJ2BP,PSEN1,FERMT1,PMEPA1,CPNE1,SLA2,SAMHD1,SRC,PRKCQ,STK4,PTPN1,CD44,CTNND1,LRP4,SPI1,PTPRJ,ARRB1,LPXN,SMPD1,USP47,CBL,SESN3,YAP1,LGR4,DUSP10,AIDA,MFN2,ERRFI1,ATF3,LAX1,UBAC2,OTUD4,JADE1,SH2B3,PIK3IP1,CRTC3,HOMER2,IGF1R,MARK3,FZD6,STK3,DEPTOR,CYRIB,NPLOC4,HGS,BRCA1,PSME…
GO:BP	positive regulation of cell motility	GO:2000147	8.64605e-10	9.06318	328	2141	97	14142	PDCD10,PIK3CB,JAM2,APP,CLDN1,SASH1,SMOC2,FGFR1OP,MMP14,ZNF609,DAPK2,ADAM10,FERMT2,LGALS3,RHOJ,SYNE2,NUMB,FERMT1,ANGPT4,SRC,LBP,PLCG1,STK4,SPI1,PIK3C2A,RDX,AKT3,FGF2,P2RX4,CMKLR1,MAPK1,CRKL,NTRK3,CTSH,PRKD1,IGF1R,AGO2,PTK2,PECAM1,MAP3K3,STAT3,SPAG9,PRKCA,SPHK1,STK39,ITGA6,BMPR2,MGAT5,BCL2,HYAL1,OXSR1,DAB2,FGF10,PDCD6,NEDD9,GCNT2,SHTN1,CCL24,CCAR1,MCU,JAM3,ETS1,ZC3H12A,S100A14,DOCK7,HDAC9,DOCK4,CAV…
GO:BP	regulation of transcription by RNA polymerase II	GO:0006357	8.71066e-10	9.05995	1150	2141	256	14142	SKIL,CCNL1,DHX36,WWTR1,PKNOX1,RRP1B,ERG,KAT2B,GABPA,APP,USP16,PAXBP1,ZNF148,BCL6,TBL1XR1,SCAF8,HDAC2,NCOA7,PHIP,SMAD3,ZNF609,RORA,TCF12,MYEF2,ARID4A,PSEN1,PIAS1,RPS6KA5,NCOA6,SLA2,RPRD1B,CHD6,NCOA3,JAG1,ELP4,EHF,SPI1,ARRB1,APBB1,MICAL2,ARNTL,ZBTB16,MAML2,YAP1,CAMTA1,CDC73,DHX9,RNF2,ATF3,TFDP1,KLF12,DACH1,MED4,TSC22D1,ELF1,MAML3,FGF2,FNIP2,MLXIP,SUDS3,MED13L,TBX3,SMARCB1,RGMA,CRTC3,PRKD1,MEF2A,SET…
GO:BP	transcription by RNA polymerase II	GO:0006366	1.28657e-09	8.89057	1215	2141	267	14142	SKIL,CCNL1,DHX36,WWTR1,PKNOX1,RRP1B,ERG,KAT2B,GABPA,APP,USP16,PAXBP1,ZNF148,BCL6,TBL1XR1,SCAF8,HDAC2,NCOA7,PHIP,SMAD3,ZNF609,RORA,TCF12,LEO1,MYEF2,ARID4A,PSEN1,PIAS1,RPS6KA5,TAF4,NCOA6,SLA2,RPRD1B,CHD6,NCOA3,JAG1,ELP4,EHF,SPI1,ARRB1,APBB1,MICAL2,ARNTL,ZBTB16,MAML2,YAP1,CAMTA1,CDC73,DHX9,RNF2,ATF3,TFDP1,KLF12,DACH1,MED4,TSC22D1,ELF1,MAML3,FGF2,FNIP2,MLXIP,SUDS3,MED13L,TBX3,SMARCB1,RGMA,CRTC3,PRKD1…
GO:BP	positive regulation of locomotion	GO:0040017	1.32046e-09	8.87927	335	2141	98	14142	PDCD10,PIK3CB,JAM2,APP,CLDN1,SASH1,SMOC2,FGFR1OP,MMP14,ZNF609,DAPK2,ADAM10,FERMT2,LGALS3,RHOJ,SYNE2,NUMB,FERMT1,ANGPT4,SRC,LBP,PLCG1,STK4,SPI1,PIK3C2A,RDX,AKT3,FGF2,P2RX4,CMKLR1,MAPK1,CRKL,NTRK3,CTSH,PRKD1,IGF1R,AGO2,PTK2,PECAM1,MAP3K3,STAT3,SPAG9,PRKCA,SPHK1,STK39,ITGA6,BMPR2,MGAT5,BCL2,HYAL1,OXSR1,DAB2,FGF10,PDCD6,NEDD9,GCNT2,SHTN1,CCL24,CCAR1,MCU,JAM3,ETS1,ZC3H12A,S100A14,DOCK7,HDAC9,DOCK4,CAV…
GO:BP	regulation of phosphorylation	GO:0042325	1.512e-09	8.82045	746	2141	180	14142	TNIK,PDCD10,CCNL1,WWTR1,PIK3R4,PLCL2,APP,PARP14,TFRC,PAK2,SNX9,SASH1,MAP3K7,MICAL1,FGFR1OP,FERMT2,PSEN1,RPS6KA5,PMEPA1,ANGPT4,SRC,STK4,FBH1,PTPN1,CD44,LRP4,PTPRJ,RPS3,ARRB1,SMPD1,MRE11,DUSP10,AIDA,ITPKB,ERRFI1,NIBAN1,PPP2R5A,LAX1,IKBKE,WDFY2,FGF2,FNIP2,SH2B3,LIMK2,PIK3IP1,MAPK1,CRKL,FBXW7,SLCO3A1,NTRK3,IQGAP1,CSPG4,SEMA7A,PRKD1,IGF1R,WARS1,PTK2,NBN,RIPK2,DEPTOR,HGS,CSNK1D,PECAM1,ERN1,PRKAR1A,STAT…
GO:BP	cell morphogenesis	GO:0000902	2.24787e-09	8.64823	498	2141	131	14142	TNIK,ROBO2,BRWD1,CFAP410,BOC,KALRN,BCL6,UST,PHIP,CERT1,SNX1,NEO1,FERMT2,ACTN1,PSEN1,NUMB,TTC8,SPG11,SS18L1,TBC1D20,CPNE1,SRC,STK4,B4GALT5,CD44,LRP4,SPI1,ARAP1,RDX,MYO7A,YAP1,LAMC1,WASF3,FRY,FBXW8,SSH1,YWHAH,CRKL,IQGAP1,SEMA7A,PTK2,EXT1,GRHL2,BAIAP2,TBCD,NTN1,PAFAH1B1,FMNL2,ITGB6,LRP2,CYFIP1,EPHA2,MUL1,BMPR2,ALS2,CDC42,SIPA1L3,B4GALT6,ROCK1,SMAD4,NEDD4L,BCL2,PLXNB1,SEMA3F,CTNNB1,LIMD1,MYO10,EMB,SL…
GO:BP	regulation of macromolecule biosynthetic process	GO:0010556	2.3586e-09	8.62735	2401	2141	471	14142	SKIL,PRKCI,CCNL1,DHX36,EIF2A,WWTR1,ATR,ZBTB38,RIPK4,PKNOX1,RRP1B,RUNX1,ERG,KAT2B,GABPA,APP,USP16,PAXBP1,NSUN3,ZNF148,TFRC,BCL6,FXR1,TBL1XR1,SCAF8,L3MBTL3,PTPRK,HDAC2,NCOA7,PHIP,SMOC2,SMAD3,RBM23,ZNF609,RORA,TCF12,RFX7,MYEF2,SAMD4A,ARID4A,PPM1A,TLE3,PSEN1,PIAS1,FOXN3,RPS6KA5,SFMBT2,CAMK1D,NCOA6,SLA2,SRC,RPRD1B,PRKCQ,CHD6,NCOA3,ZNFX1,JAG1,ELP4,CAT,ELF5,EHF,SPI1,RPS3,ARRB1,NUP98,TRIM21,APBB1,PATL1,U…
GO:BP	regulation of protein-containing complex assembly	GO:0043254	3.25631e-09	8.48727	266	2141	82	14142	ATR,GSK3B,TFRC,STXBP5,SENP6,IQGAP2,FERMT2,LGALS3,PPM1A,FERMT1,PMEPA1,SRC,RPS3,FCHSD2,NUMA1,SORL1,AIDA,CAMSAP2,IKBKE,LCP1,FNIP2,CLIP1,SSH1,TFIP11,EVL,WARS1,WASHC5,CYRIB,TBCD,SKAP1,SSH2,NCKAP1,CYFIP1,ARPC2,PINK1,CDC42,ACTR3,RASIP1,GMFG,RIOK3,LDLRAD4,RAF1,TRIM27,SLF2,ELN,BAIAP2L1,LCMT1,NLRC3,CCL24,JAM3,FAF1,TRAF3IP1,GBA,SCIN,AKAP9,WASL,MET,NAV3,EP300,ATF7IP,NCKAP1L,EPS8,RNF4,SLIT2,PTK2B,SYK,CDK5RAP2…
GO:BP	regulation of cellular macromolecule biosynthetic process	GO:2000112	3.6431e-09	8.43853	2384	2141	467	14142	SKIL,PRKCI,CCNL1,DHX36,EIF2A,WWTR1,ATR,ZBTB38,RIPK4,PKNOX1,RRP1B,RUNX1,ERG,KAT2B,GABPA,APP,USP16,PAXBP1,NSUN3,ZNF148,TFRC,BCL6,FXR1,TBL1XR1,SCAF8,L3MBTL3,PTPRK,HDAC2,NCOA7,PHIP,SMOC2,SMAD3,RBM23,ZNF609,RORA,TCF12,RFX7,MYEF2,SAMD4A,ARID4A,PPM1A,TLE3,PSEN1,PIAS1,FOXN3,RPS6KA5,SFMBT2,CAMK1D,NCOA6,SLA2,SRC,RPRD1B,PRKCQ,CHD6,NCOA3,ZNFX1,JAG1,ELP4,CAT,ELF5,EHF,SPI1,RPS3,ARRB1,NUP98,TRIM21,APBB1,PATL1,U…
GO:BP	positive regulation of catalytic activity	GO:0043085	4.78158e-09	8.32043	641	2141	158	14142	TNIK,PDCD10,PIK3CB,PIK3R4,GSK3B,KALRN,PAK2,SNX9,SASH1,MAP3K7,SMAD3,MYO9A,FERMT2,PSEN1,USP6NL,ANGPT4,TBC1D20,SRC,PRKCQ,PTPN1,RPS3,ARAP1,ARHGAP42,MRE11,CASP9,RABGAP1L,ABL2,DHX9,DENND1B,IKBKE,ARHGEF7,RFC3,FGF2,RAPGEF2,MAPK1,CRKL,FBXW7,RGMA,NTRK3,IQGAP1,CTSH,CSPG4,PRKD1,RALGAPA1,ASAP1,PTK2,GRHL2,NBN,RIPK2,ERN1,STAT3,MAP2K6,SPAG9,ATP2A3,ABR,NF1,ADAP2,BCAS3,TOM1L1,STK39,ITGA6,EPHA2,CAB39,SLC11A1,XRCC5,…
GO:BP	enzyme linked receptor protein signaling pathway	GO:0007167	4.81455e-09	8.31744	559	2141	142	14142	SKIL,VEPH1,WWTR1,PIK3CB,NRROS,PTPRK,PHIP,CD109,SMOC2,SMAD3,NEO1,FBN1,FERMT2,PPM1A,PSEN1,FERMT1,PTPRA,PMEPA1,ANGPT4,SRC,PRKCQ,PLCG1,PTPN1,SPI1,PTPRJ,SORL1,CBL,PDGFD,ERRFI1,MAPKAPK2,COL4A2,GAB1,FGF2,PDGFC,SH2B3,MAPK1,CRKL,FBXW7,RGMA,NTRK3,IQGAP1,CSPG4,PRKD1,IGF1R,PTK2,EXT1,HGS,STAT3,ITGB6,LRP2,COL3A1,EPHA2,PID1,BMPR2,ZEB2,ACVR2A,GLG1,LDLRAD4,SMAD2,SMAD4,CCBE1,SMARCC1,RAB7A,RAF1,CTNNB1,TGFBR2,LIFR,D…
GO:BP	response to oxygen-containing compound	GO:1901700	4.87167e-09	8.31232	709	2141	171	14142	PRKCI,PDCD10,DHX36,PFKL,TRPM2,KAT2B,GABPA,APP,SASH1,PTPRK,MAN1A1,PHIP,RORA,PSEN1,ECHDC3,PTPRA,SRC,LBP,PRKCQ,NCOA3,KCNB1,PTPN1,CYP24A1,CAT,SPI1,RPS3,P2RY6,SORL1,SESN3,YAP1,CASP9,ABL2,EDEM3,MAPKAPK2,TBC1D4,ESD,P2RX4,SSH1,SMARCB1,MAPK1,CRKL,ABHD2,HOMER2,CTSH,PRKD1,UBE3A,IGF1R,PTK2,NCOA2,EXT1,OXR1,MTDH,RIPK2,ZFAND1,ERN1,BRCA1,STAT3,JUP,OSBPL7,MAPK7,ACACA,RECQL5,PRKCA,SPHK1,COL3A1,COL5A2,COL16A1,PID1,…
GO:BP	regulation of cellular catabolic process	GO:0031329	5.05866e-09	8.29596	464	2141	123	14142	DHX36,PTTG1IP,APP,GSK3B,SNX9,TRAF3IP2,TENT2,VPS13C,SAMD4A,PSEN1,SPTLC2,PIAS1,SOGA1,PTPN1,TRIM21,PATL1,PIK3C2A,RDX,RAB3GAP2,VPS13D,COP1,QSOX1,DHX9,PKP1,IKBKE,MAPKAPK2,PCID2,PAN3,HSPB8,FBXW8,TPCN1,EIF4ENIF1,FBXW7,RGMA,PML,PRKD1,UBE3A,AGO2,MTDH,RIPK2,USP36,PSME3,STAT3,OSBPL7,PUM1,SLC11A1,PINK1,CNOT1,HERPUD1,FTO,LONP2,ZC3H18,RASIP1,NPC1,RMC1,ROCK1,USP14,MTCL1,BCL2,SMARCC1,WDR6,TMF1,FBXL2,ATG7,FYCO1,D…
GO:BP	negative regulation of gene expression	GO:0010629	5.60939e-09	8.25108	540	2141	138	14142	PDCD10,DHX36,KAT2B,APP,TIGIT,PARP14,ZNF148,BCL6,FXR1,TRAF3IP2,HDAC2,TENT2,ADAM10,SAMD4A,PSEN1,SLC24A3,FERMT1,SFMBT2,CPNE1,LBP,SPI1,CELF1,RPS3,ARRB1,PATL1,DDX6,YAP1,LGR4,MTHFR,DHX9,PKP1,IKBKE,MAPKAPK2,PCID2,NDFIP2,PAN3,CMKLR1,MORC2,EIF4ENIF1,CRKL,FBXW7,HOMER2,YY1,AGO2,NPLOC4,STAT3,NCOR1,SMG6,SRSF4,PUM1,DIS3L2,EPHA2,SERPINE2,SLC11A1,MUL1,PINK1,CNOT1,FTO,ADCY7,GLG1,U2AF2,LSM14A,RNF125,ROCK1,THOC1,SM…
GO:BP	cellular process	GO:0009987	5.60939e-09	8.25108	12794	2141	2013	14142	TNIK,SKIL,PRKCI,MYNN,PDCD10,KPNA4,ROBO2,VEPH1,CCNL1,SSR3,DHX36,MBNL1,EIF2A,RNF13,WWTR1,HPS3,SLC9A9,ATR,ZBTB38,SLC25A36,NMNAT3,PIK3CB,CEP70,ESYT3,STAG1,UBA5,DNAJC13,BRWD1,RIPK4,ABCG1,UBASH3A,SLC37A1,PDE9A,PKNOX1,RRP1B,PDXK,RRP1,PFKL,CFAP410,TRPM2,PTTG1IP,ITGB2,POFUT2,COL6A1,MCM3AP,RUNX1,SETD4,DOP1B,HLCS,VPS26C,DYRK1A,ERG,PIK3R4,SH3BP5,PLCL2,RAB5A,KAT2B,NCAM2,JAM2,GABPA,APP,LTN1,USP16,CFAP298,SYNJ1…
GO:BP	positive regulation of organelle organization	GO:0010638	6.31869e-09	8.19937	392	2141	108	14142	DHX36,SYNJ1,PAXBP1,GSK3B,BCL6,IQGAP2,FERMT2,ADCK1,RPS6KA5,DSTN,SRC,PRKCQ,SDC4,RPS3,ARRB1,FCHSD2,NUMA1,MRE11,RAB3GAP2,VPS13D,LCP1,CLIP1,MORC2,SMARCB1,MAPK1,NTRK3,PML,PRKD1,CFL2,EVL,NSMCE2,WASHC5,RAD21,NBN,SEPTIN9,BRCA1,SPHK1,NCKAP1,CYFIP1,CUL3,ARPC2,XRCC5,MUL1,PINK1,CDC42,ACTR3,CNOT1,BRD7,SPHK2,ERCC1,GMFG,SMAD4,CTNNB1,FYCO1,C6ORF89,JARID2,TRIM27,TNKS2,SLF2,BAIAP2L1,GLYR1,CCL24,MCU,TNKS,SFPQ,BOK,CH…
GO:BP	positive regulation of transcription by RNA polymerase II	GO:0045944	6.72346e-09	8.17241	712	2141	171	14142	DHX36,WWTR1,PKNOX1,RRP1B,ERG,KAT2B,GABPA,APP,USP16,PAXBP1,TBL1XR1,HDAC2,NCOA7,PHIP,SMAD3,ZNF609,RORA,TCF12,ARID4A,RPS6KA5,NCOA6,RPRD1B,CHD6,NCOA3,JAG1,EHF,SPI1,ARRB1,MICAL2,ARNTL,MAML2,YAP1,DHX9,ATF3,TFDP1,MED4,ELF1,MAML3,FGF2,MLXIP,TBX3,SMARCB1,RGMA,CRTC3,PRKD1,MEF2A,SETD3,AGO2,NCOA2,KLF10,GRHL2,ZNF750,BRCA1,STAT3,IKZF3,SKAP1,MAPK7,BCAS3,MED13,VEZF1,ZNF593,RPS6KA1,ITGA6,KPNA6,PID1,SLC11A1,KLF7,C…
GO:BP	response to stress	GO:0006950	8.46988e-09	8.07212	2060	2141	410	14142	TNIK,SKIL,PDCD10,DHX36,EIF2A,RNF13,ATR,ZBTB38,NMNAT3,UBA5,CFAP410,TRPM2,PTTG1IP,SETD4,APP,USP16,IFNAR1,ABI3BP,CD47,PHLDB2,GSK3B,PARP14,SNX4,NRROS,CLDN1,BCL6,MASP1,SASH1,PTPRK,MAP3K7,ASCC3,SHPRH,TRAF3IP2,MAN1A1,NCOA7,CD109,SMOC2,SMAD3,SERINC5,F2RL2,CERT1,USP3,VPS13C,RORA,BLOC1S6,FERMT2,ZFYVE26,EXD2,SUSD6,PSEN1,AREL1,VASH1,SEL1L,FOXN3,TDP1,FERMT1,AP5S1,KIN,ANGPT4,NCOA6,SAMHD1,SRC,LBP,PRKCQ,CHD6,SER…
GO:BP	regulation of cellular biosynthetic process	GO:0031326	8.59649e-09	8.06568	2482	2141	481	14142	SKIL,PRKCI,CCNL1,DHX36,EIF2A,WWTR1,ATR,ZBTB38,RIPK4,PKNOX1,RRP1B,RUNX1,ERG,KAT2B,GABPA,APP,USP16,PAXBP1,NSUN3,ZNF148,TFRC,BCL6,FXR1,TBL1XR1,SCAF8,L3MBTL3,PTPRK,HDAC2,NCOA7,PHIP,SMOC2,SMAD3,RBM23,ZNF609,RORA,TCF12,RFX7,MYEF2,SAMD4A,ARID4A,PPM1A,TLE3,PSEN1,PIAS1,FOXN3,RPS6KA5,SFMBT2,CAMK1D,NCOA6,SLA2,SRC,RPRD1B,PRKCQ,CHD6,NCOA3,ZNFX1,JAG1,ELP4,CAT,ELF5,EHF,SPI1,RPS3,ARRB1,P2RY6,NUP98,TRIM21,APBB1,P…
GO:BP	peptidyl-amino acid modification	GO:0018193	9.65095e-09	8.01543	747	2141	177	14142	PRKCI,PDCD10,ATR,SETD4,DYRK1A,PLCL2,KAT2B,APP,GSK3B,PARP14,TFRC,PAK2,MAP3K7,NCOA7,SENP6,ARID4A,GALNT16,PSEN1,VIPAS39,PIAS1,RPS6KA5,ANGPT4,SRC,TOP1,STK4,PTPN1,CD44,LRP4,SPI1,ARRB1,SMYD3,ERRFI1,ABL2,IKBKE,MAPKAPK2,SETDB2,SETD7,JADE1,PRMT9,FNIP2,EP400,SH2B3,SMARCB1,MAPK1,FBXW7,NTRK3,CSPG4,PRKD1,IGF1R,SETD3,MARK3,PTK2,NSMCE2,OXR1,RIPK2,CSNK1D,PECAM1,ERN1,KANSL1,NMT1,BRCA1,FKBP10,MAPK7,TADA2A,PRKCA,SP…
GO:BP	regulation of vasculature development	GO:1901342	9.65095e-09	8.01543	166	2141	58	14142	PIK3CB,SASH1,THBS2,SMOC2,ADAM10,RHOJ,SYNJ2BP,VASH1,ANGPT4,PLCG1,COL4A2,GAB1,FGF2,CTSH,TJP1,PML,PRKD1,WARS1,AGO2,MTDH,HGS,BRCA1,STAT3,JUP,MAPK7,NF1,PRKCA,SPHK1,EPHA2,STAT1,EMC10,ROCK1,HYAL1,STAB1,CTNNB1,PDCD6,GTF2I,EMP2,CCL24,ETS1,ZC3H12A,SEMA4A,NAXE,F3,JAK1,HIPK2,ITGB8,HMOX1,ITGA5,DCN,ANXA3,PTK2B,SEMA6A,DAB2IP,ENG,EMILIN1,AMOT,PGK1
GO:BP	regulation of biosynthetic process	GO:0009889	1.0853e-08	7.96445	2522	2141	487	14142	SKIL,PRKCI,CCNL1,DHX36,EIF2A,WWTR1,ATR,ZBTB38,RIPK4,PKNOX1,RRP1B,RUNX1,ERG,KAT2B,GABPA,APP,USP16,PAXBP1,NSUN3,ZNF148,TFRC,BCL6,FXR1,TBL1XR1,SCAF8,L3MBTL3,PTPRK,HDAC2,NCOA7,PHIP,SMOC2,SMAD3,RBM23,ZNF609,RORA,TCF12,RFX7,MYEF2,SAMD4A,ARID4A,PPM1A,TLE3,PSEN1,PIAS1,FOXN3,RPS6KA5,SFMBT2,CAMK1D,NCOA6,SLA2,SRC,RPRD1B,PRKCQ,CHD6,NCOA3,ZNFX1,JAG1,ELP4,CAT,ELF5,EHF,SPI1,RPS3,ARRB1,P2RY6,NUP98,TRIM21,APBB1,P…
GO:BP	regulation of angiogenesis	GO:0045765	1.31588e-08	7.88078	163	2141	57	14142	PIK3CB,SASH1,THBS2,SMOC2,RHOJ,SYNJ2BP,VASH1,ANGPT4,PLCG1,COL4A2,GAB1,FGF2,CTSH,TJP1,PML,PRKD1,WARS1,AGO2,MTDH,HGS,BRCA1,STAT3,JUP,MAPK7,NF1,PRKCA,SPHK1,EPHA2,STAT1,EMC10,ROCK1,HYAL1,STAB1,CTNNB1,PDCD6,GTF2I,EMP2,CCL24,ETS1,ZC3H12A,SEMA4A,NAXE,F3,JAK1,HIPK2,ITGB8,HMOX1,ITGA5,DCN,ANXA3,PTK2B,SEMA6A,DAB2IP,ENG,EMILIN1,AMOT,PGK1
GO:BP	anatomical structure formation involved in morphogenesis	GO:0048646	1.97519e-08	7.70439	622	2141	152	14142	SKIL,PDCD10,PIK3CB,PKNOX1,COL6A1,PHLDB2,BCL6,SASH1,THBS2,SMOC2,SMAD3,MMP14,RORA,LEO1,RHOJ,MTHFD1,ACTN1,SYNJ2BP,PSEN1,VASH1,NEBL,ANGPT4,TBC1D20,POFUT1,PPP1R16B,PLCG1,STK4,SDC4,EXT2,PIK3C2A,YAP1,AKT3,SDCCAG8,MFN2,MTHFR,PTPN14,COL4A1,COL4A2,STARD13,GAB1,FGF2,TBX3,MAPK1,RGMA,CTSH,TJP1,PML,PRKD1,MEF2A,WARS1,AGO2,EXT1,FZD6,GRHL2,STK3,MTDH,HGS,MAP3K3,PRKAR1A,BRCA1,STAT3,JUP,MAPK7,PAFAH1B1,NF1,VEZF1,PRKC…
GO:BP	chromatin organization	GO:0006325	2.01999e-08	7.69465	444	2141	117	14142	MCM3AP,SETD4,KAT2B,USP16,PAXBP1,BCL6,L3MBTL3,MAP3K7,SHPRH,HDAC2,USP3,LEO1,ARID4A,RPS6KA5,TOP1,DDB2,SPI1,ARRB1,SMYD3,MTHFR,CDC73,RNF2,KDM5B,SETDB2,SMARCA5,SETD7,JADE1,EP400,SUDS3,MORC2,SMARCB1,HIRA,PRKD1,BAZ1A,UBR5,USP36,KANSL1,HDAC5,BRCA1,TADA2A,PRKCA,TLK1,IWS1,PINK1,PADI2,BRD7,SPHK2,GRWD1,INO80C,SMCHD1,SMAD4,SMARCC1,PBRM1,ATXN7,CTNNB1,UBR2,RNF8,C6ORF89,DAXX,H1-1,H1-2,ZNF451,JARID2,BAG6,LDB1,PRKC…
GO:BP	positive regulation of phosphate metabolic process	GO:0045937	2.50327e-08	7.60149	516	2141	131	14142	TNIK,PDCD10,PIK3R4,APP,PARP14,TFRC,PAK2,SNX9,SASH1,MAP3K7,FERMT2,PSEN1,RPS6KA5,ANGPT4,SRC,PPP1R16B,STK4,FBH1,PTPN1,CD44,LRP4,RPS3,ARRB1,P2RY6,SMPD1,MRE11,CAMTA1,NIBAN1,PPP2R5A,IKBKE,WDFY2,FGF2,FNIP2,LIMK2,MAPK1,CRKL,FBXW7,SLCO3A1,NTRK3,IQGAP1,CSPG4,SEMA7A,PRKD1,PTK2,NBN,RIPK2,CSNK1D,PECAM1,ERN1,MAP2K6,SPAG9,TOM1L1,SPHK1,STK39,ITGA6,CAB39,ACSL3,SLC11A1,XRCC5,MUL1,PINK1,BMPR2,ALS2,CDC42,ACVR2A,AKTI…
GO:BP	positive regulation of phosphorus metabolic process	GO:0010562	2.50327e-08	7.60149	516	2141	131	14142	TNIK,PDCD10,PIK3R4,APP,PARP14,TFRC,PAK2,SNX9,SASH1,MAP3K7,FERMT2,PSEN1,RPS6KA5,ANGPT4,SRC,PPP1R16B,STK4,FBH1,PTPN1,CD44,LRP4,RPS3,ARRB1,P2RY6,SMPD1,MRE11,CAMTA1,NIBAN1,PPP2R5A,IKBKE,WDFY2,FGF2,FNIP2,LIMK2,MAPK1,CRKL,FBXW7,SLCO3A1,NTRK3,IQGAP1,CSPG4,SEMA7A,PRKD1,PTK2,NBN,RIPK2,CSNK1D,PECAM1,ERN1,MAP2K6,SPAG9,TOM1L1,SPHK1,STK39,ITGA6,CAB39,ACSL3,SLC11A1,XRCC5,MUL1,PINK1,BMPR2,ALS2,CDC42,ACVR2A,AKTI…
GO:BP	regulation of multicellular organismal development	GO:2000026	2.8975e-08	7.53798	683	2141	163	14142	PRKCI,ROBO2,WWTR1,PIK3CB,PHLDB2,KALRN,BCL6,SASH1,LAMA2,THBS2,SMOC2,SMAD3,MMP14,ADAM10,LEO1,FBN1,RHOJ,SYNJ2BP,PSEN1,NUMB,VASH1,FERMT1,ZBTB46,SS18L1,ANGPT4,PLCG1,NCOA3,B4GALT5,LRP4,SPI1,RASSF10,ZBTB16,YAP1,DUSP10,ITPKB,ERRFI1,CDC73,RAB7B,COL4A2,PCID2,CUL4A,WASF3,GAB1,FGF2,FBXW8,YWHAH,FBXW7,CTSH,TJP1,ADAMTS7,SEMA7A,PML,PRKD1,WARS1,AGO2,KLF10,GRHL2,MTDH,RIPK2,HGS,NBR1,BRCA1,STAT3,JUP,IKZF3,MAPK7,NTN1…
GO:BP	covalent chromatin modification	GO:0016569	3.11016e-08	7.50722	325	2141	92	14142	SETD4,KAT2B,USP16,PAXBP1,BCL6,MAP3K7,HDAC2,USP3,LEO1,ARID4A,RPS6KA5,DDB2,SPI1,ARRB1,SMYD3,MTHFR,CDC73,RNF2,KDM5B,SETDB2,SETD7,JADE1,EP400,SUDS3,MORC2,SMARCB1,PRKD1,UBR5,USP36,KANSL1,HDAC5,BRCA1,TADA2A,PRKCA,IWS1,PINK1,PADI2,BRD7,SPHK2,SMAD4,ATXN7,CTNNB1,UBR2,RNF8,C6ORF89,H1-2,ZNF451,JARID2,LDB1,PRKCB,GLYR1,CREBBP,NAA60,KAT6A,EED,SFPQ,ASH1L,CHTOP,MIER1,MYSM1,KMT2C,HDAC9,KDM7A,ING3,KDM5A,EP300,BRD1…
GO:BP	establishment of protein localization	GO:0045184	3.16366e-08	7.49981	801	2141	185	14142	PDCD10,KPNA4,SSR3,ABCG1,PFKL,PTTG1IP,VPS26C,PHLDB2,GSK3B,SNX4,TFRC,RTP1,SNX9,MAN1A1,PEX3,AP3B1,SRP19,MCC,SNX1,BLOC1S6,PPM1A,VTI1B,PSEN1,VIPAS39,SEL1L,RRBP1,FERMT1,CSE1L,KCNB1,PTPN1,SEC61A2,PEX16,NUP98,COPB1,SERGEF,SORL1,MYO7A,RAB3GAP2,MFN2,STX6,PTPN14,LAMP1,NDFIP2,LCP1,COG3,IPO5,UBAC2,HPS4,EIF4ENIF1,YWHAH,FBXW7,PRKD1,TECPR2,TRAM1,FAM91A1,UBR5,SNX16,ZFAND1,NPLOC4,HGS,ASPSCR1,STAT3,JUP,PAFAH1B1,YWH…
GO:BP	regulation of protein phosphorylation	GO:0001932	3.50521e-08	7.45529	669	2141	160	14142	TNIK,PDCD10,CCNL1,WWTR1,PLCL2,APP,PARP14,TFRC,PAK2,SNX9,SASH1,MAP3K7,MICAL1,FGFR1OP,FERMT2,PSEN1,RPS6KA5,PMEPA1,ANGPT4,SRC,STK4,FBH1,PTPN1,CD44,LRP4,PTPRJ,RPS3,ARRB1,SMPD1,MRE11,DUSP10,AIDA,ITPKB,ERRFI1,NIBAN1,LAX1,IKBKE,WDFY2,FGF2,FNIP2,SH2B3,LIMK2,MAPK1,CRKL,FBXW7,SLCO3A1,NTRK3,IQGAP1,CSPG4,SEMA7A,PRKD1,IGF1R,WARS1,PTK2,NBN,RIPK2,DEPTOR,HGS,CSNK1D,PECAM1,ERN1,PRKAR1A,MAP2K6,SPAG9,KSR1,TOM1L1,SP…
GO:BP	positive regulation of cellular catabolic process	GO:0031331	4.06257e-08	7.3912	238	2141	73	14142	DHX36,PTTG1IP,APP,GSK3B,SNX9,PSEN1,SPTLC2,PIAS1,PTPN1,TRIM21,PATL1,PIK3C2A,RDX,RAB3GAP2,VPS13D,COP1,PAN3,HSPB8,FBXW8,TPCN1,EIF4ENIF1,FBXW7,RGMA,PRKD1,AGO2,MTDH,RIPK2,OSBPL7,PUM1,PINK1,CNOT1,HERPUD1,FTO,ZC3H18,ROCK1,FYCO1,DAB2,BAG6,CPEB3,SMURF1,NRDC,FAF1,ZC3H12A,GIGYF2,ATG16L1,SH3BP4,GBA,MOV10,ZC3HAV1,NOD1,CAV1,PSMC2,TNRC6B,HMOX1,FBXO7,IGF1,MDM2,ABCD2,LRRK2,GPD1,DCN,HTT,RCHY1,PTK2B,C9ORF72,DAPK1,P…
GO:BP	animal organ development	GO:0048513	4.67343e-08	7.33036	1752	2141	353	14142	SKIL,PRKCI,ROBO2,WWTR1,UBA5,PKNOX1,TRPM2,PLCL2,APP,ABI3BP,BBX,PHLDB2,GSK3B,KALRN,TFRC,NRROS,CLDN1,BCL6,FXR1,L3MBTL3,TRAF3IP2,PGM3,SMAD3,MMP14,TENT2,CERT1,RORA,ADAM10,LEO1,FBN1,FERMT2,ARID4A,SYNE2,MTHFD1,ACTN1,PSEN1,NUMB,TTLL5,VASH1,SPTLC2,TTC8,MAP2K5,NEBL,SLC24A3,FERMT1,ZBTB46,TBC1D20,POFUT1,NCOA6,TRPC4AP,SRC,STK4,SDC4,NCOA3,JAG1,PLCB1,DHTKD1,CD44,EXT2,LRP4,SPI1,CELF1,SCUBE2,SORL1,ARCN1,ZBTB16,MY…
GO:BP	protein transport	GO:0015031	5.05034e-08	7.29668	720	2141	169	14142	PDCD10,KPNA4,SSR3,ABCG1,PFKL,PTTG1IP,VPS26C,GSK3B,SNX4,TFRC,SNX9,MAN1A1,PEX3,AP3B1,SRP19,SNX1,BLOC1S6,PPM1A,VTI1B,PSEN1,VIPAS39,SEL1L,RRBP1,FERMT1,CSE1L,KCNB1,PTPN1,SEC61A2,PEX16,NUP98,COPB1,SERGEF,SORL1,MYO7A,MFN2,STX6,PTPN14,NDFIP2,LCP1,COG3,IPO5,UBAC2,HPS4,EIF4ENIF1,YWHAH,FBXW7,PRKD1,TECPR2,TRAM1,FAM91A1,UBR5,SNX16,ZFAND1,NPLOC4,HGS,ASPSCR1,STAT3,JUP,PAFAH1B1,YWHAE,TIMM22,MYO18A,APPBP2,VMP1,CL…
GO:BP	angiogenesis	GO:0001525	5.35358e-08	7.27136	281	2141	82	14142	PDCD10,PIK3CB,PKNOX1,SASH1,THBS2,SMOC2,RORA,RHOJ,SYNJ2BP,VASH1,ANGPT4,POFUT1,PPP1R16B,PLCG1,STK4,PIK3C2A,AKT3,COL4A1,COL4A2,STARD13,GAB1,FGF2,CTSH,TJP1,PML,PRKD1,WARS1,AGO2,MTDH,HGS,MAP3K3,BRCA1,STAT3,JUP,MAPK7,NF1,VEZF1,PRKCA,SPHK1,EPHA2,STAT1,EMC10,RASIP1,ROCK1,HYAL1,STAB1,CTNNB1,UBP1,PDCD6,GTF2I,EMP2,CCL24,MMRN2,JAM3,ETS1,ZC3H12A,SEMA4A,NAXE,NOTCH2,F3,JAK1,HDAC9,C1GALT1,HIPK2,CAV1,ITGB8,HMOX1,…
GO:BP	cell adhesion	GO:0007155	5.35358e-08	7.27136	758	2141	176	14142	ROBO2,PIK3CB,ITGB2,NCAM2,JAM2,ABI3BP,ALCAM,CD47,PHLDB2,TIGIT,GSK3B,TFRC,CLDN1,BCL6,LAMA2,PTPRK,UTRN,THBS2,TLN2,ADAM10,GLDN,FBN1,FERMT2,ACTN1,PSEN1,FERMT1,PTPRA,SRC,PRKCQ,STK4,SDC4,JAG1,CD44,CTNND1,SPI1,PTPRJ,RPS3,LPXN,ZBTB16,RDX,DUSP10,ITPKB,LAMC1,PKP1,LAX1,PCDH9,THSD1,FAT4,SH2B3,CRKL,PTK2,PAG1,EXT1,GRHL2,RIPK2,CYRIB,LGALS3BP,PECAM1,PRKAR1A,ITGA2B,JUP,SKAP1,MAPK7,NTN1,MINK1,VMP1,PRKCA,RCC2,ITGB6,…
GO:BP	cellular developmental process	GO:0048869	5.35849e-08	7.27096	2048	2141	403	14142	TNIK,SKIL,PRKCI,ROBO2,WWTR1,ATR,UBA5,PKNOX1,TRPM2,COL6A1,PLCL2,APP,ABI3BP,PHLDB2,BOC,GSK3B,KALRN,TFRC,NRROS,PAK2,BCL6,UST,L3MBTL3,SLC35A1,TRAF3IP2,CEP85L,SMAD3,MMP14,TENT2,C14ORF93,CERT1,ZNF609,SNX1,NEO1,RORA,TCF12,LEO1,GLDN,MYO9A,FBN1,BLOC1S6,FERMT2,LGALS3,ARID4A,SYNE2,ACTN1,PSEN1,NUMB,VASH1,PIAS1,TTC8,SPG11,NEBL,ZBTB46,SS18L1,TBC1D20,CAMK1D,NCOA6,CPNE1,SRC,PPP1R16B,STK4,SDC4,NCOA3,B4GALT5,CYP24…
GO:BP	regulation of epithelial cell migration	GO:0010632	5.42004e-08	7.266	156	2141	54	14142	PDCD10,PIK3CB,SASH1,SMOC2,MCC,RHOJ,SYNJ2BP,VASH1,ANGPT4,SRC,PLCG1,PIK3C2A,AKT3,STARD13,FGF2,P2RX4,PATZ1,CTSH,DNAJA4,PRKD1,EVL,PTK2,MAP3K3,JUP,NF1,PRKCA,EPHA2,BMPR2,HYAL1,PTPRG,FGF10,PDCD6,EMP2,MMRN2,ETS1,ZC3H12A,SEMA4A,HDAC9,MET,PDGFB,HMOX1,DCN,ANXA3,SLIT2,PTK2B,EPB41L4B,DOCK5,CALR,MEF2C,ADAM17,ITGB1BP1,NOTCH1,DAB2IP,RTN4
GO:BP	regulation of catabolic process	GO:0009894	5.42703e-08	7.26544	548	2141	136	14142	DHX36,PTTG1IP,APP,GSK3B,SNX9,TRAF3IP2,TENT2,VPS13C,SAMD4A,PSEN1,SPTLC2,PIAS1,SOGA1,PTPN1,TRIM21,PATL1,PIK3C2A,SORL1,RDX,RAB3GAP2,VPS13D,COP1,QSOX1,DHX9,PKP1,IKBKE,MAPKAPK2,PCID2,PAN3,HSPB8,FBXW8,TPCN1,EIF4ENIF1,FBXW7,RGMA,CRTC3,PML,PRKD1,UBE3A,AGO2,AZIN1,RNF19A,MTDH,RIPK2,USP36,PSME3,STAT3,OSBPL7,NCOR1,GGA3,FAP,PUM1,SLC11A1,PINK1,CNOT1,HERPUD1,FTO,LONP2,ZC3H18,RASIP1,NPC1,RMC1,ROCK1,USP14,MTCL1,B…
GO:BP	cell death	GO:0008219	5.4726e-08	7.26181	1120	2141	242	14142	SKIL,PRKCI,PDCD10,ROBO2,PIK3CB,RRP1B,PTTG1IP,APP,ATG3,GSK3B,TFRC,PAK2,BCL6,IL20RA,MAP3K7,MICAL1,TRAF3IP2,NCOA7,PHIP,RPS6KA2,SMAD3,PYGL,DAPK2,BNIP2,FERMT2,LGALS3,SUSD6,RBM25,PSEN1,AREL1,DIDO1,ANGPT4,SRC,CTNNBL1,PRKCQ,PLCG1,SERINC3,STK4,FBH1,PTPN1,ADNP,HIPK3,CAT,CD44,API5,SPI1,CELF1,RPS3,SMPD1,APBB1,USP47,CBL,BACE1,ZBTB16,YAP1,MRE11,TP53BP2,ITPKB,MFN2,UBE4B,CASP9,ATF3,IKBKE,PCID2,LAMP1,TFDP1,NAA16,…
GO:BP	biological adhesion	GO:0022610	5.57084e-08	7.25408	764	2141	177	14142	ROBO2,PIK3CB,ITGB2,NCAM2,JAM2,ABI3BP,ALCAM,CD47,PHLDB2,TIGIT,GSK3B,TFRC,CLDN1,BCL6,LAMA2,PTPRK,UTRN,THBS2,TLN2,ADAM10,GLDN,FBN1,FERMT2,ACTN1,PSEN1,FERMT1,PTPRA,SRC,PRKCQ,STK4,SDC4,JAG1,CD44,CTNND1,SPI1,PTPRJ,RPS3,LPXN,ZBTB16,RDX,DUSP10,ITPKB,LAMC1,PKP1,LAX1,PCDH9,THSD1,FAT4,SH2B3,CRKL,PTK2,PAG1,EXT1,GRHL2,RIPK2,CYRIB,LGALS3BP,PECAM1,PRKAR1A,ITGA2B,JUP,SKAP1,MAPK7,NTN1,MINK1,VMP1,PRKCA,RCC2,ITGB6,…
GO:BP	nitrogen compound transport	GO:0071705	6.34904e-08	7.19729	983	2141	217	14142	PDCD10,KPNA4,SSR3,ABCG1,PFKL,PTTG1IP,MCM3AP,VPS26C,CD47,GSK3B,KALRN,SNX4,TFRC,SNX9,SLC35A1,MAN1A1,PEX3,AP3B1,CERT1,SRP19,SNX1,BLOC1S6,PPM1A,VTI1B,PSEN1,VIPAS39,SEL1L,RRBP1,FERMT1,CSE1L,KCNB1,PTPN1,SEC61A2,SLC43A1,PEX16,NUP98,COPB1,SERGEF,SORL1,MYO7A,MFN2,STX6,DHX9,PTPN14,ARHGEF7,NDFIP2,LCP1,COG3,IPO5,UBAC2,SLC15A4,HPS4,TCN2,EIF4ENIF1,YWHAH,FBXW7,PRKD1,TECPR2,TRAM1,FAM91A1,AZIN1,UBR5,SNX16,ZFAND1,…
GO:BP	endocytosis	GO:0006897	7.0535e-08	7.1516	241	2141	73	14142	RAB5A,SYNJ1,ITSN1,TFRC,SNX9,REPS1,SNX1,MYO1E,LGALS3,NUMB,RAB22A,SRC,PTPN1,ARRB1,FCHSD2,SMPD1,PIK3C2A,SORL1,CBL,MAPKAPK2,GRK3,LGALS3BP,RABEP1,MYO18A,CLTC,SPHK1,LRP2,BIN1,CDC42,AP2A1,CD22,NPC1,MIB1,ROCK1,COLEC12,RAB31,DAB2,GHR,SNX18,RABEP2,ACTB,HIP1,PPP3CB,PICALM,EPS15,SORT1,SGIP1,DNAJC6,ELMO1,CAV1,MICALL1,PACSIN2,NECAP1,LRRK2,LMBR1L,BIN2,PPP3CA,SLC9B2,SCARB2,C9ORF72,SCARA5,CLCN3,GSN,DNM2,INSR,DENN…
GO:BP	apoptotic process	GO:0006915	7.48626e-08	7.12573	1007	2141	221	14142	SKIL,PRKCI,PDCD10,ROBO2,PIK3CB,RRP1B,PTTG1IP,APP,ATG3,GSK3B,TFRC,PAK2,BCL6,IL20RA,MAP3K7,MICAL1,TRAF3IP2,PHIP,RPS6KA2,SMAD3,DAPK2,BNIP2,LGALS3,RBM25,PSEN1,AREL1,DIDO1,ANGPT4,SRC,CTNNBL1,PRKCQ,PLCG1,SERINC3,STK4,FBH1,PTPN1,ADNP,HIPK3,CAT,CD44,API5,SPI1,RPS3,SMPD1,APBB1,USP47,CBL,BACE1,ZBTB16,YAP1,MRE11,TP53BP2,ITPKB,MFN2,UBE4B,CASP9,ATF3,IKBKE,PCID2,TFDP1,NAA16,TMTC4,P2RX4,SUDS3,TBX3,CRKL,FBXW7,CT…
GO:BP	regulation of biological quality	GO:0065008	7.73936e-08	7.1113	2084	2141	408	14142	SKIL,PDCD10,DHX36,WWTR1,SLC9A9,PIK3CB,UBA5,BRWD1,ABCG1,PKNOX1,PFKL,CFAP410,TRPM2,PLCL2,RAB5A,APP,GSK3B,KALRN,SNX4,TFRC,CLDN1,BCL6,MYCT1,IL20RA,L3MBTL3,STXBP5,TRAF3IP2,SMAD3,TENT2,IQGAP2,F2RL2,CERT1,PYGL,USP3,NEO1,RORA,ADAM10,BLOC1S6,FERMT2,SAMD4A,ARID4A,MTHFD1,PSEN1,NUMB,SPATA7,DSTN,SLC24A3,RAB22A,TBC1D20,SRC,PRKCQ,PLCG1,STK4,STAU1,KCNB1,B4GALT5,CTNND1,EXT2,LRP4,SPI1,PTPRJ,FCHSD2,ARAP1,TRIM21,PAT…
GO:BP	negative regulation of intracellular signal transduction	GO:1902532	9.30203e-08	7.03142	332	2141	92	14142	PIK3CB,PTTG1IP,RCAN1,GSK3B,BCL6,RORA,CGNL1,PPM1A,SYNJ2BP,CPNE1,SLA2,SRC,PTPN1,CD44,SPI1,PTPRJ,SMPD1,USP47,SESN3,DUSP10,AIDA,MFN2,ATF3,LAX1,SH2B3,PIK3IP1,CRTC3,HOMER2,IGF1R,MARK3,DEPTOR,CYRIB,NPLOC4,MAPK7,NCOR1,PAFAH1B1,NF1,SEC14L1,NMI,EPHA2,CUL3,MUL1,PINK1,STAT1,HERPUD1,RASIP1,RNF125,RIOK3,THOC1,SMAD4,BCL2,ITPR1,LIMD1,PDCD6,CD2AP,UBR2,DDX39B,PLEKHA1,RRN3,MGRN1,NLRC3,DLG5,DLC1,WWC2,SZT2,ZC3H12A,SH…
GO:BP	regulation of nucleic acid-templated transcription	GO:1903506	9.38445e-08	7.02759	2105	2141	411	14142	SKIL,PRKCI,CCNL1,DHX36,WWTR1,ZBTB38,RIPK4,PKNOX1,RRP1B,RUNX1,ERG,KAT2B,GABPA,APP,USP16,PAXBP1,ZNF148,TFRC,BCL6,TBL1XR1,SCAF8,L3MBTL3,PTPRK,HDAC2,NCOA7,PHIP,SMAD3,RBM23,ZNF609,RORA,TCF12,RFX7,MYEF2,ARID4A,PPM1A,TLE3,PSEN1,PIAS1,FOXN3,RPS6KA5,SFMBT2,CAMK1D,NCOA6,SLA2,RPRD1B,PRKCQ,CHD6,NCOA3,ZNFX1,JAG1,ELP4,CAT,ELF5,EHF,SPI1,RPS3,ARRB1,NUP98,TRIM21,APBB1,USP47,MICAL2,ARNTL,ZBTB16,MAML2,YAP1,LGR4,MTH…
GO:BP	positive regulation of GTPase activity	GO:0043547	1.03212e-07	6.98627	146	2141	51	14142	GSK3B,KALRN,SNX9,MYO9A,FERMT2,USP6NL,TBC1D20,ARAP1,ARHGAP42,RABGAP1L,DENND1B,ARHGEF7,RAPGEF2,CRKL,RGMA,NTRK3,RALGAPA1,ASAP1,ABR,NF1,ADAP2,ITGA6,EPHA2,ALS2,ASAP3,GRHL3,PLXNB1,SNX18,NEDD9,RAB11FIP2,RGS10,CCL24,PICALM,SMAP2,AGAP1,PIP5K1A,ARHGAP29,BCAR3,DOCK7,RACGAP1,ARAP2,SEMA4D,DOCK8,RIC1,VAV1,RGS14,ARHGAP26,RASA1,ASAP2,RABGAP1,DENND1A
GO:BP	regulation of RNA biosynthetic process	GO:2001141	1.05349e-07	6.97737	2107	2141	411	14142	SKIL,PRKCI,CCNL1,DHX36,WWTR1,ZBTB38,RIPK4,PKNOX1,RRP1B,RUNX1,ERG,KAT2B,GABPA,APP,USP16,PAXBP1,ZNF148,TFRC,BCL6,TBL1XR1,SCAF8,L3MBTL3,PTPRK,HDAC2,NCOA7,PHIP,SMAD3,RBM23,ZNF609,RORA,TCF12,RFX7,MYEF2,ARID4A,PPM1A,TLE3,PSEN1,PIAS1,FOXN3,RPS6KA5,SFMBT2,CAMK1D,NCOA6,SLA2,RPRD1B,PRKCQ,CHD6,NCOA3,ZNFX1,JAG1,ELP4,CAT,ELF5,EHF,SPI1,RPS3,ARRB1,NUP98,TRIM21,APBB1,USP47,MICAL2,ARNTL,ZBTB16,MAML2,YAP1,LGR4,MTH…
GO:BP	histone modification	GO:0016570	1.11934e-07	6.95104	314	2141	88	14142	SETD4,KAT2B,USP16,PAXBP1,BCL6,MAP3K7,HDAC2,USP3,LEO1,ARID4A,RPS6KA5,DDB2,SPI1,ARRB1,SMYD3,MTHFR,CDC73,RNF2,KDM5B,SETDB2,SETD7,JADE1,EP400,SUDS3,SMARCB1,PRKD1,UBR5,USP36,KANSL1,HDAC5,BRCA1,TADA2A,PRKCA,IWS1,PINK1,PADI2,BRD7,SPHK2,SMAD4,ATXN7,CTNNB1,UBR2,RNF8,C6ORF89,H1-2,ZNF451,JARID2,LDB1,PRKCB,GLYR1,CREBBP,NAA60,KAT6A,EED,SFPQ,ASH1L,CHTOP,MIER1,MYSM1,KMT2C,HDAC9,KDM7A,ING3,KDM5A,EP300,BRD1,HDAC1…
GO:BP	chromosome organization	GO:0051276	1.13818e-07	6.94379	723	2141	168	14142	DHX36,MCM3AP,SETD4,KAT2B,USP16,PAXBP1,BCL6,L3MBTL3,MAP3K7,ASCC3,SHPRH,HDAC2,SENP6,USP3,LEO1,ARID4A,RPS6KA5,SRC,PRKCQ,TOP1,DDB2,SPI1,ARRB1,NUMA1,MRE11,SMYD3,MTHFR,ZBTB48,CDC73,DHX9,RNF2,KDM5B,PCID2,RFC3,SETDB2,SMARCA5,SETD7,JADE1,EP400,SUDS3,MORC2,SMARCB1,MAPK1,HIRA,FBXW7,PML,PRKD1,BAZ1A,YY1,NSMCE2,RAD21,UBR5,GEM,NBN,USP36,KANSL1,HDAC5,BRCA1,SMG6,TADA2A,RAD51C,RECQL5,PRKCA,TLK1,ERCC3,IWS1,DIS3L2,C…
GO:BP	cellular response to oxygen-containing compound	GO:1901701	1.24105e-07	6.90621	550	2141	135	14142	PRKCI,PDCD10,DHX36,TRPM2,KAT2B,GABPA,APP,SASH1,PTPRK,PHIP,RORA,PSEN1,ECHDC3,PTPRA,SRC,LBP,PRKCQ,NCOA3,KCNB1,PTPN1,SPI1,RPS3,P2RY6,SORL1,YAP1,CASP9,ABL2,TBC1D4,ESD,P2RX4,SSH1,SMARCB1,MAPK1,CRKL,PRKD1,IGF1R,PTK2,OXR1,MTDH,RIPK2,ZFAND1,ERN1,BRCA1,STAT3,JUP,OSBPL7,MAPK7,ACACA,RECQL5,PRKCA,SPHK1,COL3A1,COL5A2,COL16A1,PID1,KLF7,PINK1,ADCY7,SPHK2,GRAMD1A,ADNP2,ROCK1,RAB31,SMARCC1,GNAI2,RAF1,CTNNB1,LTF,C…
GO:BP	regulation of transcription, DNA-templated	GO:0006355	1.24105e-07	6.90621	2104	2141	410	14142	SKIL,PRKCI,CCNL1,DHX36,WWTR1,ZBTB38,RIPK4,PKNOX1,RRP1B,RUNX1,ERG,KAT2B,GABPA,APP,USP16,PAXBP1,ZNF148,TFRC,BCL6,TBL1XR1,SCAF8,L3MBTL3,PTPRK,HDAC2,NCOA7,PHIP,SMAD3,RBM23,ZNF609,RORA,TCF12,RFX7,MYEF2,ARID4A,PPM1A,TLE3,PSEN1,PIAS1,FOXN3,RPS6KA5,SFMBT2,CAMK1D,NCOA6,SLA2,RPRD1B,PRKCQ,CHD6,NCOA3,ZNFX1,JAG1,ELP4,CAT,ELF5,EHF,SPI1,RPS3,ARRB1,NUP98,TRIM21,APBB1,USP47,MICAL2,ARNTL,ZBTB16,MAML2,YAP1,LGR4,MTH…
GO:BP	programmed cell death	GO:0012501	1.24477e-07	6.90491	1041	2141	226	14142	SKIL,PRKCI,PDCD10,ROBO2,PIK3CB,RRP1B,PTTG1IP,APP,ATG3,GSK3B,TFRC,PAK2,BCL6,IL20RA,MAP3K7,MICAL1,TRAF3IP2,PHIP,RPS6KA2,SMAD3,PYGL,DAPK2,BNIP2,LGALS3,RBM25,PSEN1,AREL1,DIDO1,ANGPT4,SRC,CTNNBL1,PRKCQ,PLCG1,SERINC3,STK4,FBH1,PTPN1,ADNP,HIPK3,CAT,CD44,API5,SPI1,RPS3,SMPD1,APBB1,USP47,CBL,BACE1,ZBTB16,YAP1,MRE11,TP53BP2,ITPKB,MFN2,UBE4B,CASP9,ATF3,IKBKE,PCID2,LAMP1,TFDP1,NAA16,TMTC4,FGF2,P2RX4,SUDS3,TB…
GO:BP	positive regulation of hydrolase activity	GO:0051345	1.47944e-07	6.8299	311	2141	87	14142	GSK3B,KALRN,SNX9,SMAD3,MYO9A,FERMT2,USP6NL,TBC1D20,RPS3,ARAP1,ARHGAP42,CASP9,RABGAP1L,ABL2,DENND1B,ARHGEF7,FGF2,RAPGEF2,CRKL,RGMA,NTRK3,CTSH,PRKD1,RALGAPA1,ASAP1,RIPK2,STAT3,ATP2A3,ABR,NF1,ADAP2,ITGA6,EPHA2,MUL1,PINK1,ALS2,ASAP3,GRHL3,CALM3,PLXNB1,ARL6IP5,ITGA1,SNX18,PDCD6,C6ORF89,NEDD9,FAS,RAB11FIP2,RGS10,FGFR2,CCL24,HIP1,PSAP,WRN,DLC1,PICALM,SMAP2,AGAP1,BOK,PIP5K1A,S100A8,F3,ARHGAP29,BCAR3,DOCK…
GO:BP	negative regulation of cellular component organization	GO:0051129	1.4839e-07	6.8286	429	2141	111	14142	KAT2B,PHLDB2,GSK3B,TFRC,PAK2,SCAF8,CGNL1,LGALS3,PPM1A,PSEN1,ADCK1,PMEPA1,SRC,LRP4,SPI1,ARAP1,SORL1,RDX,YAP1,AIDA,PCID2,SSH1,TFIP11,LIMK2,YWHAH,SMARCB1,RGMA,TJP1,DNAJA4,PTPN9,EVL,RAD21,UBR5,NBN,CYRIB,TBCD,BRCA1,NTN1,SMG6,SSH2,TAOK1,TOM1L1,FAP,XRCC5,MUL1,PINK1,CDC42,SPHK2,ERCC1,XRCC1,GMFG,RIOK3,ROCK1,LDLRAD4,SMAD4,NME6,SEMA3F,ATXN7,RAF1,ZNF451,MYLIP,JARID2,TNKS2,LCMT1,NUBP1,NLRC3,MAD1L1,IKBKB,TNKS,…
GO:BP	cell-matrix adhesion	GO:0007160	1.48897e-07	6.82711	135	2141	48	14142	PIK3CB,ITGB2,PHLDB2,GSK3B,BCL6,PTPRK,UTRN,FERMT2,ACTN1,FERMT1,PTPRA,SRC,JAG1,PTPRJ,THSD1,PTK2,ITGA2B,JUP,SKAP1,MINK1,RCC2,ITGB6,COL3A1,COL16A1,ROCK1,BCL2,CTNNB1,ITGA1,ITGA2,DDR1,LDB1,SLK,ITGAL,EMP2,VCL,DLC1,SNED1,PIP5K1A,CDK6,MKLN1,ITGB8,PTK2B,FREM1,COL5A3,DAPK3,RASA1,ITGB1BP1,EMILIN1
GO:BP	positive regulation of phosphorylation	GO:0042327	1.58913e-07	6.79884	470	2141	119	14142	TNIK,PDCD10,PIK3R4,APP,PARP14,TFRC,PAK2,SNX9,SASH1,MAP3K7,FERMT2,PSEN1,RPS6KA5,ANGPT4,SRC,STK4,FBH1,PTPN1,CD44,LRP4,RPS3,ARRB1,MRE11,NIBAN1,IKBKE,WDFY2,FGF2,FNIP2,LIMK2,MAPK1,CRKL,FBXW7,SLCO3A1,NTRK3,IQGAP1,CSPG4,SEMA7A,PRKD1,PTK2,NBN,RIPK2,CSNK1D,PECAM1,ERN1,MAP2K6,SPAG9,TOM1L1,SPHK1,STK39,ITGA6,CAB39,SLC11A1,XRCC5,MUL1,PINK1,BMPR2,ALS2,CDC42,ACVR2A,AKTIP,SMAD4,BCL2,RAF1,LTF,ZNF622,DAB2,LCP2,FGF…
GO:BP	MAPK cascade	GO:0000165	1.6882e-07	6.77258	425	2141	110	14142	TNIK,PDCD10,APP,SASH1,MAP3K7,FERMT2,SYNJ2BP,PSEN1,MAP2K5,SRC,PTPN1,PLCB1,CD44,SPI1,PTPRJ,RPS3,ARRB1,P2RY6,SMPD1,DUSP10,AIDA,ITPKB,ATF3,LAX1,IKBKE,MAPKAPK2,FGF2,SH2B3,MAPK1,CRKL,FBXW7,NTRK3,IQGAP1,CTSH,CSPG4,SEMA7A,MEF2A,IGF1R,YWHAZ,STK3,RIPK2,ERN1,MAP3K3,NBR1,MAP2K6,SPAG9,NCOR1,MAP2K4,MINK1,PAFAH1B1,YWHAE,TAOK1,KSR1,NF1,SPHK1,STK39,EPHA2,MUL1,CDC42,ROCK1,SMAD4,ARL6IP5,CTNNB1,ZNF622,FGF10,MAPK13,G…
GO:BP	epithelium migration	GO:0090132	1.91504e-07	6.71782	192	2141	61	14142	PDCD10,PIK3CB,SASH1,SMOC2,MCC,RHOJ,SYNJ2BP,VASH1,FERMT1,ANGPT4,SRC,PLCG1,PIK3C2A,AKT3,STARD13,FGF2,P2RX4,PATZ1,CTSH,DNAJA4,PRKD1,EVL,PTK2,GRHL2,MAP3K3,JUP,NF1,PRKCA,FAP,EPHA2,BMPR2,ROCK1,HYAL1,PTPRG,FGF10,PDCD6,EMP2,MMRN2,ETS1,ZC3H12A,S100A2,SEMA4A,HDAC9,MET,PDGFB,HMOX1,DCN,ANXA3,SLIT2,PTK2B,EPB41L4B,KANK1,DOCK5,CALR,FAT2,MEF2C,ADAM17,ITGB1BP1,NOTCH1,DAB2IP,RTN4
GO:BP	cell differentiation	GO:0030154	2.06113e-07	6.6859	1994	2141	390	14142	TNIK,SKIL,PRKCI,ROBO2,WWTR1,UBA5,PKNOX1,TRPM2,COL6A1,PLCL2,APP,ABI3BP,PHLDB2,BOC,GSK3B,KALRN,TFRC,NRROS,PAK2,BCL6,UST,L3MBTL3,SLC35A1,TRAF3IP2,CEP85L,SMAD3,MMP14,TENT2,C14ORF93,ZNF609,NEO1,RORA,TCF12,LEO1,GLDN,MYO9A,FBN1,BLOC1S6,FERMT2,LGALS3,ARID4A,SYNE2,ACTN1,PSEN1,NUMB,PIAS1,TTC8,SPG11,NEBL,ZBTB46,SS18L1,TBC1D20,CAMK1D,NCOA6,CPNE1,SRC,PPP1R16B,STK4,SDC4,NCOA3,B4GALT5,CYP24A1,JAG1,DHTKD1,EHF,EX…
GO:BP	tissue migration	GO:0090130	2.36844e-07	6.62554	193	2141	61	14142	PDCD10,PIK3CB,SASH1,SMOC2,MCC,RHOJ,SYNJ2BP,VASH1,FERMT1,ANGPT4,SRC,PLCG1,PIK3C2A,AKT3,STARD13,FGF2,P2RX4,PATZ1,CTSH,DNAJA4,PRKD1,EVL,PTK2,GRHL2,MAP3K3,JUP,NF1,PRKCA,FAP,EPHA2,BMPR2,ROCK1,HYAL1,PTPRG,FGF10,PDCD6,EMP2,MMRN2,ETS1,ZC3H12A,S100A2,SEMA4A,HDAC9,MET,PDGFB,HMOX1,DCN,ANXA3,SLIT2,PTK2B,EPB41L4B,KANK1,DOCK5,CALR,FAT2,MEF2C,ADAM17,ITGB1BP1,NOTCH1,DAB2IP,RTN4
GO:BP	response to growth factor	GO:0070848	2.496e-07	6.60275	373	2141	99	14142	SKIL,VEPH1,PIK3CB,NRROS,PTPRK,CD109,SMOC2,SMAD3,NEO1,FBN1,FERMT2,PPM1A,FERMT1,PMEPA1,SRC,PLCG1,PTPN1,CD44,EXT2,SPI1,MAPKAPK2,COL4A2,GAB1,FGF2,MAPK1,CRKL,RGMA,IQGAP1,ADAMTS7,PRKD1,PTK2,EXT1,HGS,ERN1,MAPK7,SPHK1,ITGB6,LRP2,COL3A1,EPHA2,BMPR2,ZEB2,ACVR2A,WWOX,GLG1,ROCK1,LDLRAD4,SMAD2,SMAD4,CCBE1,HYAL1,RAF1,CTNNB1,TGFBR2,DAB2,FGF10,PDCD6,ZNF451,HIVEP1,GCNT2,FGFR2,HTRA1,SMURF1,CREBBP,ZMIZ1,BMPR1A,MMRN…
GO:BP	regulation of endothelial cell migration	GO:0010594	2.97648e-07	6.5263	117	2141	43	14142	PDCD10,PIK3CB,SASH1,SMOC2,RHOJ,SYNJ2BP,VASH1,ANGPT4,PLCG1,PIK3C2A,AKT3,STARD13,FGF2,P2RX4,PATZ1,DNAJA4,PRKD1,MAP3K3,JUP,NF1,PRKCA,EPHA2,BMPR2,PDCD6,EMP2,MMRN2,ETS1,ZC3H12A,SEMA4A,HDAC9,MET,PDGFB,HMOX1,DCN,ANXA3,SLIT2,PTK2B,CALR,MEF2C,ADAM17,ITGB1BP1,NOTCH1,DAB2IP
GO:BP	epithelial cell migration	GO:0010631	3.22103e-07	6.49201	190	2141	60	14142	PDCD10,PIK3CB,SASH1,SMOC2,MCC,RHOJ,SYNJ2BP,VASH1,FERMT1,ANGPT4,SRC,PLCG1,PIK3C2A,AKT3,STARD13,FGF2,P2RX4,PATZ1,CTSH,DNAJA4,PRKD1,EVL,PTK2,MAP3K3,JUP,NF1,PRKCA,FAP,EPHA2,BMPR2,ROCK1,HYAL1,PTPRG,FGF10,PDCD6,EMP2,MMRN2,ETS1,ZC3H12A,S100A2,SEMA4A,HDAC9,MET,PDGFB,HMOX1,DCN,ANXA3,SLIT2,PTK2B,EPB41L4B,KANK1,DOCK5,CALR,FAT2,MEF2C,ADAM17,ITGB1BP1,NOTCH1,DAB2IP,RTN4
GO:BP	regulation of cell-substrate adhesion	GO:0010810	3.85589e-07	6.41388	122	2141	44	14142	PIK3CB,ABI3BP,PHLDB2,GSK3B,BCL6,UTRN,FERMT2,FERMT1,PTPRA,STK4,JAG1,PTPRJ,CRKL,PTK2,JUP,SKAP1,MINK1,COL16A1,CDC42,ROCK1,BCL2,NEDD9,GCNT2,DDR1,LDB1,SLK,EMP2,VCL,DLC1,FZD4,CDK6,PDGFB,FBLN1,PTK2B,KANK1,DOCK5,JAK2,CALR,DAPK3,RASA1,ITGB1BP1,NOTCH1,EMILIN1,FLNA
GO:BP	protein modification by small protein conjugation or removal	GO:0070647	3.89528e-07	6.40946	581	2141	139	14142	RNF13,WWTR1,UBA5,PTTG1IP,LTN1,USP16,CBLB,ATG3,SASH1,SHPRH,TRAF3IP2,SENP6,DCAF11,USP3,ARIH1,LEO1,PSEN1,AREL1,PIAS1,TRPC4AP,FBH1,DDB2,RPS3,ARRB1,TRIM21,DTX4,EIF3F,USP47,CBL,DCUN1D5,UBE4B,KLHL21,CDC73,RNF2,IVNS1ABP,CUL4A,NDFIP2,OBI1,RNF6,OTUD4,ANAPC7,FBXW8,UBE3B,FBXW7,UBE3A,NSMCE2,FBXO32,UBR5,RNF19A,RIPK2,WWP1,USP36,BRCA1,SPOP,COPS3,SPHK1,UBE2E3,COPS7B,CUL3,MUL1,PINK1,HERPUD1,GAN,U2AF2,RNF125,MIB1,U…
GO:BP	negative regulation of protein metabolic process	GO:0051248	4.09672e-07	6.38756	592	2141	141	14142	DHX36,WWTR1,PARP14,PAK2,MICAL1,NCOA7,FGFR1OP,SAMD4A,PSEN1,PMEPA1,SRC,PPP1R16B,PTPN1,CD44,SPI1,PTPRJ,RPS3,ARRB1,TRIM21,SMPD1,PATL1,USP47,SORL1,DDX6,DUSP10,AIDA,ERRFI1,NIBAN1,IVNS1ABP,LAX1,PCID2,PAN3,FRY,SH2B3,EIF4ENIF1,SMARCB1,CRKL,NTRK3,PML,IGF1R,WARS1,AGO2,OXR1,AZIN1,UBR5,DEPTOR,TIMP2,PRKAR1A,BRCA1,STAT3,YWHAE,GGA3,RPS6KA1,BIN1,PUM1,PID1,SERPINE2,MGAT5,CNOT1,FTO,GLG1,U2AF2,RASIP1,SPHK2,XRCC1,LSM…
GO:BP	cell population proliferation	GO:0008283	4.14465e-07	6.38251	1067	2141	228	14142	PRKCI,PDCD10,WWTR1,SETD4,PLCL2,KAT2B,APP,PAXBP1,ABI3BP,CD47,TFRC,CLDN1,BCL6,PTPRK,ASCC3,HDAC2,FGFR1OP,RPS6KA2,SMAD3,MMP14,CERT1,MCC,ZNF609,RORA,ADAM10,FERMT2,LGALS3,SYNJ2BP,PSEN1,NUMB,VASH1,PIAS1,FERMT1,RPRD1B,PPP1R16B,PRKCQ,PLCG1,STK4,SDC4,EHF,ALKBH3,PTPRJ,RPS3,P2RY6,SCUBE2,RASSF10,SAAL1,ZBTB16,YAP1,LGR4,ITPKB,AKT3,MFN2,GNB1,CDC73,DHX9,PTPN14,KDM5B,CUL4A,TFDP1,FGF2,RAPGEF2,PDGFC,SH2B3,FBXW8,TBX3…
GO:BP	negative regulation of cellular protein metabolic process	GO:0032269	5.59796e-07	6.25197	558	2141	134	14142	DHX36,WWTR1,PARP14,PAK2,MICAL1,NCOA7,FGFR1OP,SAMD4A,PSEN1,PMEPA1,SRC,PPP1R16B,PTPN1,CD44,SPI1,PTPRJ,RPS3,ARRB1,TRIM21,SMPD1,PATL1,USP47,SORL1,DDX6,DUSP10,AIDA,ERRFI1,NIBAN1,IVNS1ABP,LAX1,PCID2,PAN3,FRY,SH2B3,EIF4ENIF1,SMARCB1,CRKL,NTRK3,PML,IGF1R,WARS1,AGO2,OXR1,UBR5,DEPTOR,TIMP2,PRKAR1A,BRCA1,STAT3,YWHAE,RPS6KA1,BIN1,PUM1,PID1,SERPINE2,MGAT5,CNOT1,FTO,GLG1,U2AF2,RASIP1,SPHK2,XRCC1,LSM14A,ROCK1,U…
GO:BP	positive regulation of multicellular organismal process	GO:0051240	6.11492e-07	6.21361	751	2141	170	14142	PRKCI,ROBO2,DHX36,WWTR1,PDE9A,SETD4,APP,ABI3BP,TIGIT,KALRN,SNX4,TFRC,BCL6,SASH1,MAP3K7,SMOC2,SMAD3,MMP14,RORA,FERMT2,PSEN1,NUMB,FERMT1,ZBTB46,SS18L1,ANGPT4,LBP,PRKCQ,PLCG1,NCOA3,ARFGEF2,B4GALT5,CELF1,RPS3,SCUBE2,RASSF10,SORL1,CADM1,ZBTB16,YAP1,LGR4,DUSP10,ITPKB,MFN2,DHX9,DENND1B,KDM5B,RAB7B,MAPKAPK2,PCID2,WASF3,GAB1,FGF2,DHX37,FBXW8,CMKLR1,CTSH,TJP1,SEMA7A,PRKD1,MEF2A,AGO2,KLF10,MTDH,RIPK2,CYRIB,…
GO:BP	organic substance transport	GO:0071702	6.5591e-07	6.18316	1237	2141	257	14142	PRKCI,PDCD10,KPNA4,SSR3,ESYT3,ABCG1,SLC37A1,PFKL,PTTG1IP,MCM3AP,VPS26C,CD47,GSK3B,KALRN,SNX4,TFRC,SNX9,SLC35A1,MAN1A1,PEX3,AP3B1,CERT1,SRP19,SNX1,BLOC1S6,PPM1A,VTI1B,PSEN1,VIPAS39,SEL1L,RRBP1,FERMT1,OSBPL2,LBP,CSE1L,KCNB1,PTPN1,SEC61A2,SLC43A1,PEX16,NUP98,OSBP,COPB1,SERGEF,SORL1,MYO7A,MFN2,SOAT1,STX6,DHX9,PTPN14,KDM5B,ARHGEF7,ATP11A,NDFIP2,LCP1,COG3,IPO5,UBAC2,TMEM144,SLC15A4,PITPNM2,HPS4,TCN2,EI…
GO:BP	cellular response to growth factor stimulus	GO:0071363	6.61528e-07	6.17945	365	2141	96	14142	SKIL,VEPH1,PIK3CB,NRROS,PTPRK,CD109,SMOC2,SMAD3,NEO1,FBN1,FERMT2,PPM1A,FERMT1,PMEPA1,SRC,PLCG1,PTPN1,CD44,EXT2,SPI1,MAPKAPK2,COL4A2,GAB1,FGF2,CRKL,RGMA,IQGAP1,ADAMTS7,PRKD1,PTK2,EXT1,HGS,ERN1,MAPK7,SPHK1,ITGB6,LRP2,COL3A1,BMPR2,ZEB2,ACVR2A,WWOX,GLG1,LDLRAD4,SMAD2,SMAD4,CCBE1,HYAL1,RAF1,CTNNB1,TGFBR2,DAB2,FGF10,PDCD6,ZNF451,HIVEP1,GCNT2,FGFR2,HTRA1,SMURF1,CREBBP,ZMIZ1,BMPR1A,MMRN2,GPC1,SORT1,NOTCH…
GO:BP	positive regulation of catabolic process	GO:0009896	7.26674e-07	6.13866	273	2141	77	14142	DHX36,PTTG1IP,APP,GSK3B,SNX9,PSEN1,SPTLC2,PIAS1,PTPN1,TRIM21,PATL1,PIK3C2A,SORL1,RDX,RAB3GAP2,VPS13D,COP1,PAN3,HSPB8,FBXW8,TPCN1,EIF4ENIF1,FBXW7,RGMA,PRKD1,AGO2,MTDH,RIPK2,OSBPL7,GGA3,PUM1,PINK1,CNOT1,HERPUD1,FTO,ZC3H18,ROCK1,RAB7A,ATG7,FYCO1,DAB2,BAG6,CPEB3,SMURF1,NRDC,FAF1,ZC3H12A,GIGYF2,ATG16L1,SH3BP4,GBA,MOV10,ZC3HAV1,NOD1,CAV1,PSMC2,TNRC6B,HMOX1,FBXO7,IGF1,MDM2,ABCD2,LRRK2,GPD1,DCN,HTT,RCHY1…
GO:BP	positive regulation of protein phosphorylation	GO:0001934	8.07343e-07	6.09294	437	2141	110	14142	TNIK,PDCD10,APP,PARP14,TFRC,PAK2,SNX9,SASH1,MAP3K7,FERMT2,PSEN1,RPS6KA5,ANGPT4,SRC,STK4,FBH1,PTPN1,CD44,LRP4,RPS3,ARRB1,MRE11,NIBAN1,IKBKE,WDFY2,FGF2,FNIP2,LIMK2,MAPK1,CRKL,FBXW7,SLCO3A1,NTRK3,IQGAP1,CSPG4,SEMA7A,PRKD1,PTK2,NBN,RIPK2,CSNK1D,PECAM1,ERN1,MAP2K6,SPAG9,TOM1L1,SPHK1,STK39,CAB39,SLC11A1,XRCC5,MUL1,PINK1,BMPR2,ALS2,ACVR2A,AKTIP,SMAD4,BCL2,RAF1,LTF,DAB2,LCP2,FGF10,CCND3,DAXX,NEDD9,FAS,PL…
GO:BP	RNA metabolic process	GO:0016070	8.21987e-07	6.08514	2901	2141	536	14142	SKIL,PRKCI,CCNL1,DHX36,MBNL1,WWTR1,ZBTB38,RIPK4,PKNOX1,RRP1B,RRP1,RUNX1,DYRK1A,ERG,KAT2B,GABPA,APP,USP16,PAXBP1,NSUN3,ZNF148,TFRC,BCL6,TBL1XR1,SCAF8,L3MBTL3,PTPRK,TRAF3IP2,HDAC2,NCOA7,PHIP,PHF3,SMAD3,DIS3L,RBM23,TENT2,ZNF609,RORA,TCF12,RFX7,LEO1,MYEF2,SAMD4A,ARID4A,PPM1A,TLE3,EXD2,RBM25,PSEN1,LIN52,PIAS1,FOXN3,RPS6KA5,DIDO1,TAF4,SFMBT2,CAMK1D,NCOA6,SLA2,SAMHD1,RPRD1B,PRKCQ,CHD6,NCOA3,ZNFX1,JAG1,E…
GO:BP	regulation of cellular response to stress	GO:0080135	8.56265e-07	6.06739	402	2141	103	14142	SKIL,PDCD10,RNF13,ATR,PTTG1IP,APP,BCL6,SASH1,NCOA7,VPS13C,VASH1,SERINC3,FBH1,PTPN1,PLCB1,CD44,SPI1,RPS3,FAM168A,USP47,DUSP10,AIDA,AKT3,CASP9,DHX9,CUL4A,FICD,FBXW7,RGMA,PML,IGF1R,OXR1,UBR5,STK3,RIPK2,ERN1,MAP3K3,NBR1,BRCA1,MAPK7,NCOR1,MINK1,PAFAH1B1,TAOK1,RECQL5,SPHK1,PINK1,HERPUD1,ERCC1,XRCC1,USP14,THOC1,SMCHD1,ARL6IP5,PPP4R2,CTNNB1,WDR48,ZNF622,FGF10,RNF8,IER3,DDX39B,BAG6,ATF6B,FAS,MMS19,SLF2,NS…
GO:BP	regulation of cell morphogenesis	GO:0022604	8.78181e-07	6.05642	155	2141	51	14142	BRWD1,CFAP410,KALRN,PHIP,FERMT2,SS18L1,SRC,CD44,ARAP1,RDX,WASF3,FBXW8,CRKL,PTK2,BAIAP2,PAFAH1B1,FMNL2,MUL1,CDC42,NEDD4L,PLXNB1,LIMD1,MYO10,CUL7,NEDD9,SMURF1,GNA12,CCL24,DLC1,AGO4,ZMYM4,ZMYM6,SEMA4A,PALMD,MKLN1,FBLN1,PLXNB2,FMNL3,LARP4,EPS8,WDR1,PTK2B,SEMA4D,KANK1,DOCK5,CALR,DAPK3,ITGB1BP1,RHOQ,ITSN2,FLNA
GO:BP	regulation of canonical Wnt signaling pathway	GO:0060828	8.78181e-07	6.05642	155	2141	51	14142	WWTR1,TBL1XR1,MCC,PPM1A,PSEN1,FERMT1,SRC,STK4,CTNND1,LRP4,USP47,YAP1,LGR4,UBAC2,JADE1,FGF2,LRRK1,FZD6,UBR5,STK3,CSNK1D,TTC21B,ZEB2,RBMS3,DAB2,FGF10,TNKS2,TCF7L2,FAM53B,TNKS,WLS,CDK14,CAV1,WNK1,SOX10,CAPRIN2,LRRK2,LMBR1L,NFKB1,INVS,VCP,GNAQ,KANK1,MLLT3,DAPK3,UBE2B,G3BP1,NOTCH1,DAB2IP,USP34,XIAP
GO:BP	supramolecular fiber organization	GO:0097435	1.18616e-06	5.92586	435	2141	109	14142	PRKCI,APP,PHLDB2,PAK2,MICAL1,IQGAP2,CGNL1,FERMT2,ACTN1,PSEN1,VIPAS39,TTC8,NEBL,DSTN,SRC,TTC17,RPS3,ARRB1,FCHSD2,ARAP1,NUMA1,MICAL2,RDX,CAMSAP2,PKP1,TUBGCP3,LCP1,CLIP1,SSH1,LIMK2,TJP1,CFL2,MEF2A,EVL,WASHC5,EXT1,CYRIB,BAIAP2,CSNK1D,TBCD,PRKAR1A,FKBP10,KRT14,PAFAH1B1,SSH2,TAOK1,NCKAP1,COL3A1,COL5A2,TUBGCP5,CYFIP1,CUL3,DES,ARPC2,CDC42,ASAP3,ACTR3,GMFG,SMAD4,BCL2,ATXN7,CD2AP,TRIM27,DSP,SLK,ELN,BAIAP2L…
GO:BP	nucleic acid metabolic process	GO:0090304	1.20652e-06	5.91847	3273	2141	595	14142	SKIL,PRKCI,CCNL1,DHX36,MBNL1,WWTR1,ZBTB38,RIPK4,PKNOX1,RRP1B,RRP1,RUNX1,DYRK1A,ERG,KAT2B,GABPA,APP,USP16,PAXBP1,NSUN3,ZNF148,TFRC,BCL6,TBL1XR1,SCAF8,L3MBTL3,PTPRK,ASCC3,TRAF3IP2,HDAC2,NCOA7,PHIP,PHF3,SMOC2,SMAD3,DIS3L,RBM23,TENT2,ZNF609,USP3,RORA,TCF12,RFX7,LEO1,MYEF2,SAMD4A,ARID4A,PPM1A,TLE3,ZFYVE26,EXD2,RBM25,PSEN1,LIN52,PIAS1,FOXN3,TDP1,RPS6KA5,AP5S1,DIDO1,TAF4,SFMBT2,CAMK1D,NCOA6,SLA2,SAMHD1,…
GO:BP	regulation of cell adhesion	GO:0030155	1.23664e-06	5.90776	415	2141	105	14142	PIK3CB,ABI3BP,CD47,PHLDB2,TIGIT,GSK3B,TFRC,BCL6,LAMA2,UTRN,ADAM10,FERMT2,FERMT1,PTPRA,SRC,PRKCQ,STK4,SDC4,JAG1,CD44,SPI1,PTPRJ,RPS3,LPXN,ZBTB16,RDX,DUSP10,ITPKB,LAX1,SH2B3,CRKL,PTK2,PAG1,RIPK2,CYRIB,PRKAR1A,JUP,SKAP1,MAPK7,MINK1,PRKCA,COL16A1,EPHA2,CDC42,LAMA3,ROCK1,BCL2,PLXNB1,HYAL1,TGFBR2,MYO10,NEDD9,GCNT2,DDR1,LDB1,SLK,PRKG1,EMP2,CARD11,MAD1L1,VCL,DLG5,DLC1,JAM3,ETS1,ST3GAL4,FZD4,FAF1,ZC3H12A,…
GO:BP	nucleic acid-templated transcription	GO:0097659	1.33584e-06	5.87425	2242	2141	426	14142	SKIL,PRKCI,CCNL1,DHX36,WWTR1,ZBTB38,RIPK4,PKNOX1,RRP1B,RUNX1,ERG,KAT2B,GABPA,APP,USP16,PAXBP1,ZNF148,TFRC,BCL6,TBL1XR1,SCAF8,L3MBTL3,PTPRK,HDAC2,NCOA7,PHIP,PHF3,SMAD3,RBM23,ZNF609,RORA,TCF12,RFX7,LEO1,MYEF2,ARID4A,PPM1A,TLE3,PSEN1,LIN52,PIAS1,FOXN3,RPS6KA5,DIDO1,TAF4,SFMBT2,CAMK1D,NCOA6,SLA2,RPRD1B,PRKCQ,CHD6,NCOA3,ZNFX1,JAG1,ELP4,HIPK3,CAT,ELF5,EHF,SPI1,RPS3,ARRB1,NUP98,TRIM21,APBB1,USP47,MICAL2…
GO:BP	positive regulation of intracellular signal transduction	GO:1902533	1.48742e-06	5.82757	546	2141	130	14142	TNIK,SKIL,PDCD10,RNF13,ATR,PIK3CB,APP,TFRC,IL20RA,SASH1,MAP3K7,TRAF3IP2,FERMT2,PSEN1,CPNE1,SRC,SERINC3,FBH1,PTPN1,PLCB1,CAT,CD44,SPI1,PTPRJ,RPS3,ARRB1,P2RY6,CBL,SIK3,ITPKB,CAMTA1,IKBKE,PCID2,FGF2,P2RX4,CRKL,FBXW7,NTRK3,IQGAP1,CSPG4,SEMA7A,PRKD1,PTK2,STK3,MTDH,RIPK2,ERN1,MAP3K3,MAP3K14,MAP2K6,SPAG9,MINK1,TAOK1,KSR1,SPHK1,NMI,STK39,LRP2,COL3A1,PUM1,MUL1,PINK1,CFLAR,CDC42,SPHK2,ROCK1,PLXNB1,ARL6IP5,…
GO:BP	regulation of response to stress	GO:0080134	1.50815e-06	5.82156	750	2141	168	14142	SKIL,PDCD10,RNF13,ATR,PTTG1IP,SETD4,APP,CD47,PHLDB2,PARP14,SNX4,CLDN1,BCL6,SASH1,TRAF3IP2,NCOA7,CD109,SMOC2,SMAD3,VPS13C,RORA,FERMT2,AREL1,VASH1,FERMT1,SAMHD1,LBP,SERINC3,FBH1,PTPN1,PLCB1,CD44,SPI1,CELF1,RPS3,FAM168A,TRIM21,USP47,CADM1,SESN3,DUSP10,AIDA,AKT3,CASP9,DHX9,IKBKE,CUL4A,LAMP1,FGF2,SLC15A4,SH2B3,FICD,FBXW7,RGMA,SEMA7A,PML,IGF1R,PTK2,OXR1,UBR5,STK3,RIPK2,NPLOC4,ERN1,MAP3K3,NBR1,BRCA1,MAP…
GO:BP	regulation of immune system process	GO:0002682	1.71058e-06	5.76686	735	2141	165	14142	PIK3CB,UBASH3A,PLCL2,JAM2,APP,CD47,TIGIT,PARP14,SNX4,TFRC,BCL6,MASP1,MAP3K7,TRAF3IP2,SMAD3,MMP14,DAPK2,RORA,ADAM10,LEO1,FBN1,BLOC1S6,LGALS3,PSEN1,ZBTB46,CAMK1D,SLA2,SAMHD1,LBP,PRKCQ,PLCG1,SDC4,SPI1,PTPRJ,RPS3,LPXN,TRIM21,CADM1,ZBTB16,DUSP10,ITPKB,CDC73,MR1,DENND1B,LAX1,RAB7B,IKBKE,PCID2,CUL4A,LAMP1,LRCH1,SLC15A4,CMKLR1,MAPK1,CRKL,FBXW7,CTSH,SEMA7A,PTK2,PAG1,KLF10,RIPK2,CYRIB,NPLOC4,PRKAR1A,STAT3,…
GO:BP	RNA biosynthetic process	GO:0032774	1.73255e-06	5.76131	2253	2141	427	14142	SKIL,PRKCI,CCNL1,DHX36,WWTR1,ZBTB38,RIPK4,PKNOX1,RRP1B,RUNX1,ERG,KAT2B,GABPA,APP,USP16,PAXBP1,ZNF148,TFRC,BCL6,TBL1XR1,SCAF8,L3MBTL3,PTPRK,HDAC2,NCOA7,PHIP,PHF3,SMAD3,RBM23,ZNF609,RORA,TCF12,RFX7,LEO1,MYEF2,ARID4A,PPM1A,TLE3,PSEN1,LIN52,PIAS1,FOXN3,RPS6KA5,DIDO1,TAF4,SFMBT2,CAMK1D,NCOA6,SLA2,RPRD1B,PRKCQ,CHD6,NCOA3,ZNFX1,JAG1,ELP4,HIPK3,CAT,ELF5,EHF,SPI1,RPS3,ARRB1,NUP98,TRIM21,APBB1,USP47,MICAL2…
GO:BP	transcription, DNA-templated	GO:0006351	1.73255e-06	5.76131	2241	2141	425	14142	SKIL,PRKCI,CCNL1,DHX36,WWTR1,ZBTB38,RIPK4,PKNOX1,RRP1B,RUNX1,ERG,KAT2B,GABPA,APP,USP16,PAXBP1,ZNF148,TFRC,BCL6,TBL1XR1,SCAF8,L3MBTL3,PTPRK,HDAC2,NCOA7,PHIP,PHF3,SMAD3,RBM23,ZNF609,RORA,TCF12,RFX7,LEO1,MYEF2,ARID4A,PPM1A,TLE3,PSEN1,LIN52,PIAS1,FOXN3,RPS6KA5,DIDO1,TAF4,SFMBT2,CAMK1D,NCOA6,SLA2,RPRD1B,PRKCQ,CHD6,NCOA3,ZNFX1,JAG1,ELP4,HIPK3,CAT,ELF5,EHF,SPI1,RPS3,ARRB1,NUP98,TRIM21,APBB1,USP47,MICAL2…
GO:BP	ameboidal-type cell migration	GO:0001667	2.3271e-06	5.63318	242	2141	69	14142	PDCD10,PIK3CB,SASH1,SMOC2,MCC,RHOJ,SYNJ2BP,VASH1,FERMT1,ANGPT4,SRC,PLCG1,SDC4,PIK3C2A,AKT3,STARD13,FGF2,P2RX4,PATZ1,IQGAP1,CTSH,DNAJA4,PRKD1,EVL,AGO2,PTK2,MAP3K3,JUP,PAFAH1B1,NF1,PRKCA,FAP,EPHA2,TNS1,BMPR2,ROCK1,SEMA3F,HYAL1,PTPRG,FGF10,PDCD6,EMP2,GNA12,MMRN2,ETS1,ZC3H12A,S100A2,PIP5K1A,SEMA4A,HDAC9,MET,SOX10,PDGFB,HMOX1,DCN,ANXA3,SLIT2,PTK2B,EPB41L4B,KANK1,DOCK5,CALR,FAT2,MEF2C,ADAM17,ITGB1BP1,N…
GO:BP	protein ubiquitination	GO:0016567	2.49261e-06	5.60335	436	2141	108	14142	RNF13,WWTR1,PTTG1IP,LTN1,CBLB,ATG3,SASH1,SHPRH,TRAF3IP2,DCAF11,ARIH1,LEO1,PSEN1,AREL1,TRPC4AP,FBH1,DDB2,RPS3,ARRB1,TRIM21,DTX4,CBL,UBE4B,KLHL21,CDC73,RNF2,IVNS1ABP,CUL4A,NDFIP2,OBI1,RNF6,ANAPC7,FBXW8,UBE3B,FBXW7,UBE3A,NSMCE2,FBXO32,UBR5,RNF19A,RIPK2,WWP1,BRCA1,SPOP,SPHK1,UBE2E3,CUL3,MUL1,PINK1,HERPUD1,GAN,U2AF2,RNF125,MIB1,NEDD4L,BCL2,CRBN,CTNNB1,WDR48,FBXL2,KLHL18,MARCHF6,FBXL7,PDCD6,CUL7,UBR2,R…
GO:BP	lysosomal transport	GO:0007041	2.49261e-06	5.60335	69	2141	29	14142	IGF2R,VIPAS39,FAM160A2,SORL1,LAMP1,DENND3,SNX16,HGS,GGA3,BIN1,PINK1,ALS2,AKTIP,EPG5,RAB7A,TRAK1,VPS52,KIF13A,MGRN1,PSAP,HGSNAT,HOOK3,SORT1,M6PR,CCDC91,SCARB2,VCP,TGFBRAP1,EHD3
GO:BP	endomembrane system organization	GO:0010256	2.54826e-06	5.59376	281	2141	77	14142	PDCD10,ESYT3,DNAJC13,SYNJ1,SNX9,CERT1,USP6NL,OSBPL2,RAB22A,TBC1D20,ARFGEF2,FAM160A2,SMPD1,RAB3GAP2,TOR1AIP1,STX6,CAMSAP2,COG3,ATP2A2,FBXW8,PRKD1,TRIP11,NDRG1,MTSS1,YWHAZ,BAIAP2,CSNK1D,PAFAH1B1,MYO18A,BIN1,ALS2,CAVIN2,AKTIP,EMC10,SEC61A1,TMF1,TMCC1,NUP155,LEMD2,BAG6,TRAM2,ZFYVE27,VTI1A,SHTN1,BAIAP2L1,ANK3,HOOK3,RAB30,HIKESHI,STK25,MFSD14A,AKAP9,ESYT2,WASL,CAV1,CD9,MICALL1,SUN2,PACSIN2,LRRK2,ANO6,B…
GO:BP	small GTPase mediated signal transduction	GO:0007264	2.54826e-06	5.59376	281	2141	77	14142	PIK3CB,BCL6,CGNL1,RHOJ,SRC,ARFGEF2,ARRB1,ARHGEF12,CBL,ITPKB,MFN2,RGL1,DOCK9,RAPGEF2,AKAP13,PRKD1,RALGAPA1,CYRIB,KSR1,NCKAP1,COL3A1,CYFIP1,DOCK10,CUL3,CDC42,RND3,RASIP1,CYTH2,SIPA1L3,ROCK1,NISCH,FGF10,DOCK2,CD2AP,STK19,PLCE1,DOCK1,GNA12,PSD3,DLC1,CDON,RAB30,ARHGEF11,GPSM2,RAP1A,NOTCH2,BCAR3,DOCK7,ELMO1,DOCK4,MET,RAPGEF5,IGF1,EPS8,USO1,SLIT2,TMEM245,DOCK8,KANK1,DOCK5,DNMT1,DOCK6,VAV1,CDC42SE2,MYO9B…
GO:BP	regulation of MAPK cascade	GO:0043408	2.82078e-06	5.54963	386	2141	98	14142	TNIK,PDCD10,APP,SASH1,MAP3K7,FERMT2,SYNJ2BP,PSEN1,SRC,PTPN1,PLCB1,CD44,SPI1,PTPRJ,RPS3,ARRB1,P2RY6,SMPD1,DUSP10,AIDA,ATF3,LAX1,IKBKE,FGF2,SH2B3,CRKL,FBXW7,NTRK3,IQGAP1,CSPG4,SEMA7A,IGF1R,YWHAZ,STK3,RIPK2,ERN1,MAP3K3,NBR1,MAP2K6,SPAG9,NCOR1,MINK1,PAFAH1B1,TAOK1,KSR1,NF1,SPHK1,STK39,EPHA2,MUL1,CDC42,ROCK1,SMAD4,ARL6IP5,CTNNB1,ZNF622,FGF10,GCNT2,FAS,PLCE1,FGFR2,ERCC6,MFHAS1,CDON,ZC3H12A,STK40,STK25,…
GO:BP	canonical Wnt signaling pathway	GO:0060070	2.88053e-06	5.54053	192	2141	58	14142	WWTR1,RAB5A,TBL1XR1,MCC,PPM1A,PSEN1,FERMT1,SRC,STK4,CTNND1,LRP4,USP47,YAP1,LGR4,UBAC2,JADE1,FGF2,LRRK1,EXT1,FZD6,UBR5,STK3,CSNK1D,TTC21B,ZEB2,MITF,CTNNB1,RBMS3,DAB2,FGF10,TNKS2,TCF7L2,FAM53B,TNKS,FZD4,WLS,CDK14,CAV1,WNK1,SOX10,CAPRIN2,LRRK2,LMBR1L,NFKB1,INVS,VCP,GNAQ,KANK1,MLLT3,DAPK3,UBE2B,G3BP1,NOTCH1,DAB2IP,TCF7L1,USP34,KDM6A,XIAP
GO:BP	negative regulation of nucleobase-containing compound metabolic process	GO:0045934	3.00716e-06	5.52184	846	2141	184	14142	SKIL,DHX36,WWTR1,ZBTB38,KAT2B,ZNF148,BCL6,TBL1XR1,SCAF8,PTPRK,TRAF3IP2,HDAC2,SMAD3,TENT2,ARID4A,PSEN1,PIAS1,FOXN3,RPS6KA5,SLA2,SRC,FBH1,SPI1,RPS3,APBB1,USP47,ZBTB16,YAP1,LGR4,MTHFR,CDC73,DHX9,RNF2,ATF3,PKP1,KDM5B,IKBKE,MAPKAPK2,KLF12,DACH1,FNIP2,SUDS3,TBX3,MORC2,EIF4ENIF1,PML,MEF2A,YY1,NCOA2,TRPS1,KLF10,UBR5,MTDH,MTERF3,RUNX1T1,NBN,WWP1,CBX2,ZNF750,BRCA1,STAT3,NCOR1,SMG6,RECQL5,CIR1,SRSF4,NAB1,KH…
GO:BP	nucleobase-containing compound metabolic process	GO:0006139	3.0553e-06	5.51495	3587	2141	642	14142	SKIL,PRKCI,CCNL1,DHX36,MBNL1,WWTR1,ZBTB38,NMNAT3,RIPK4,PDE9A,PKNOX1,RRP1B,RRP1,PFKL,RUNX1,DYRK1A,ERG,KAT2B,GABPA,APP,USP16,PAXBP1,NSUN3,ZNF148,TFRC,BCL6,TBL1XR1,SCAF8,L3MBTL3,PTPRK,ASCC3,AK9,TRAF3IP2,HDAC2,SMPDL3A,NCOA7,PGM3,PHIP,PHF3,SMOC2,SMAD3,DIS3L,RBM23,TENT2,ZNF609,USP3,RORA,TCF12,RFX7,LEO1,MYEF2,SAMD4A,ARID4A,PPM1A,MTHFD1,TLE3,ZFYVE26,EXD2,RBM25,PSEN1,LIN52,PIAS1,FOXN3,TDP1,RPS6KA5,ACSS1,A…
GO:BP	protein-containing complex subunit organization	GO:0043933	3.12271e-06	5.50547	1037	2141	218	14142	ATR,TRPM2,MCM3AP,USP16,GSK3B,TFRC,CLDN1,SNX9,SCAF8,STXBP5,SHPRH,MICAL1,SENP6,SDHAF4,SMAD3,IQGAP2,ADAM10,FERMT2,LGALS3,PPM1A,DSTN,FERMT1,OSBPL2,PMEPA1,ANGPT4,SAMHD1,SRC,KCNB1,EIF3M,TTC17,CELF1,RPS3,FCHSD2,NUMA1,NUP98,RIC3,MICAL2,SORL1,YAP1,AIDA,AHCTF1,COX20,SOAT1,DHX9,LAMC1,CAMSAP2,IKBKE,TUBGCP3,KCNRG,LCP1,MTRF1,CLYBL,SMARCA5,FNIP2,CLIP1,ATP2A2,SSH1,TFIP11,SMARCB1,SNAP29,HIRA,PML,CFL2,EVL,WARS1,AG…
GO:BP	heterocycle metabolic process	GO:0046483	3.15338e-06	5.50122	3663	2141	654	14142	SKIL,PRKCI,CCNL1,DHX36,MBNL1,WWTR1,ZBTB38,NMNAT3,RIPK4,PDE9A,PKNOX1,RRP1B,PDXK,RRP1,PFKL,RUNX1,DYRK1A,ERG,KAT2B,GABPA,APP,USP16,PAXBP1,NSUN3,CPOX,ZNF148,TFRC,BCL6,TBL1XR1,SCAF8,L3MBTL3,PTPRK,ASCC3,AK9,TRAF3IP2,HDAC2,SMPDL3A,NCOA7,PGM3,PHIP,PHF3,SMOC2,SMAD3,DIS3L,RBM23,TENT2,ZNF609,USP3,RORA,TCF12,RFX7,LEO1,MYEF2,SAMD4A,ARID4A,PPM1A,MTHFD1,GPHN,TLE3,ZFYVE26,EXD2,RBM25,PSEN1,LIN52,PIAS1,FOXN3,TDP1,…
GO:BP	localization within membrane	GO:0051668	3.22832e-06	5.49102	372	2141	95	14142	TNIK,PRKCI,SSR3,VPS26C,SNX4,RTP1,PEX3,MMP14,SRP19,ADAM10,LGALS3,GPHN,VTI1B,NUMB,TTC8,TTC7B,ARFGEF2,KCNB1,PEX16,LRP4,SORL1,RDX,RAB3GAP2,ATP1B1,STX6,PPP2R5A,DENND1B,CPE,CRKL,PTPN9,PACS2,EFR3A,TRAM1,HGS,JUP,SKAP1,RABEP1,TIMM22,CLTC,GGA3,GORASP2,EPHA2,PID1,ACSL3,CCDC93,EMC10,NPC1,ROCK1,RAB31,SEC61A1,RAB7A,ARL6IP5,CMTM6,SH3PXD2B,FYB1,DAB2,VPS52,EXOC2,BAG6,TRAM2,ZFYVE27,ITGAL,LMTK2,VPS35L,ACTB,EMP2,RAB…
GO:BP	protein localization to organelle	GO:0033365	3.45192e-06	5.46194	533	2141	126	14142	KPNA4,SSR3,WWTR1,ATR,PTTG1IP,GSK3B,TFRC,MAN1A1,PEX3,LMBRD1,SRP19,ADAM10,FERMT2,PSEN1,SPATA7,FERMT1,NSFL1C,CEP250,SRC,PEX16,SPI1,NUMA1,SORL1,RDX,YAP1,RAB3GAP2,MFN2,KLHL21,TOR1AIP1,DHX9,LAMP1,COG3,IPO5,UBAC2,RAB35,LIMK2,EIF4ENIF1,FBXW7,PML,PRKD1,TRAM1,RAD21,UBR5,SNX16,HGS,CSNK1D,STAT3,JUP,RABEP1,YWHAE,TIMM22,GGA3,RCC2,TTC21B,KPNA6,PINK1,HERPUD1,LONP2,MBTPS1,EMC10,VAPA,TIMM21,MON1A,SEC61A1,RAB7A,CHC…
GO:BP	cellular response to nitrogen compound	GO:1901699	3.6887e-06	5.43313	313	2141	83	14142	PRKCI,TRPM2,KAT2B,GABPA,APP,PHIP,PSEN1,ECHDC3,PTPRA,SRC,PRKCQ,PTPN1,P2RY6,SORL1,DHX9,TBC1D4,P2RX4,SSH1,MAPK1,CRKL,IGF1R,PTK2,RIPK2,BRCA1,STAT3,JUP,RECQL5,COL3A1,COL5A2,COL16A1,PID1,MUL1,RIOK3,ROCK1,COLEC12,RAB31,EPG5,SMARCC1,GNAI2,CTNNB1,CPEB4,GHR,UBR2,CCND3,MAPK13,DAXX,CPEB3,NEURL1,RGS10,BAIAP2L1,ACTB,SH3BP4,CAPN10,AHCYL1,RAP1A,BCAR3,LEPROT,HDAC9,AKAP9,NOD1,CAV1,ITPR2,HSP90B1,IGF1,MDM2,LRRK2,ADC…
GO:BP	protein modification by small protein conjugation	GO:0032446	3.73313e-06	5.42793	476	2141	115	14142	RNF13,WWTR1,UBA5,PTTG1IP,LTN1,CBLB,ATG3,SASH1,SHPRH,TRAF3IP2,DCAF11,ARIH1,LEO1,PSEN1,AREL1,PIAS1,TRPC4AP,FBH1,DDB2,RPS3,ARRB1,TRIM21,DTX4,CBL,DCUN1D5,UBE4B,KLHL21,CDC73,RNF2,IVNS1ABP,CUL4A,NDFIP2,OBI1,RNF6,ANAPC7,FBXW8,UBE3B,FBXW7,UBE3A,NSMCE2,FBXO32,UBR5,RNF19A,RIPK2,WWP1,BRCA1,SPOP,SPHK1,UBE2E3,CUL3,MUL1,PINK1,HERPUD1,GAN,U2AF2,RNF125,MIB1,PIAS2,NEDD4L,BCL2,CRBN,CTNNB1,WDR48,FBXL2,KLHL18,MARCHF…
GO:BP	positive regulation of chromosome organization	GO:2001252	3.92095e-06	5.40661	127	2141	43	14142	DHX36,PAXBP1,BCL6,RPS6KA5,PRKCQ,ARRB1,NUMA1,MRE11,MORC2,SMARCB1,MAPK1,PML,PRKD1,NSMCE2,RAD21,NBN,BRCA1,XRCC5,PINK1,BRD7,SPHK2,ERCC1,SMAD4,CTNNB1,C6ORF89,JARID2,TNKS2,SLF2,GLYR1,TNKS,SFPQ,CHTOP,MIER1,ATF7IP,PPHLN1,PHF19,SLF1,DNMT1,AKAP8L,MACROH2A1,WDR5,CCT4,OGT
GO:BP	vacuolar transport	GO:0007034	4.1661e-06	5.38027	86	2141	33	14142	IGF2R,VIPAS39,FAM160A2,SORL1,LAMP1,NDFIP2,DENND3,SNX16,HGS,GGA3,BIN1,PINK1,ALS2,AKTIP,EPG5,MON1A,RAB7A,TRAK1,VPS52,KIF13A,SMURF1,MGRN1,PSAP,HGSNAT,HOOK3,SORT1,M6PR,CCDC91,SCARB2,VCP,NDFIP1,TGFBRAP1,EHD3
GO:BP	positive regulation of developmental process	GO:0051094	4.26545e-06	5.37004	680	2141	153	14142	PRKCI,ROBO2,WWTR1,ABI3BP,PHLDB2,BOC,KALRN,TFRC,BCL6,SASH1,SMOC2,SMAD3,MMP14,TCF12,BLOC1S6,FERMT2,PSEN1,NUMB,ZBTB46,SS18L1,ANGPT4,CPNE1,SRC,PLCG1,STK4,NCOA3,B4GALT5,CELF1,SCUBE2,RASSF10,SORL1,ZBTB16,YAP1,LGR4,DUSP10,ITPKB,KDM5B,RAB7B,ATP11A,PCID2,MEDAG,WDFY2,GAB1,FGF2,DHX37,FBXW8,CMKLR1,CRKL,CTSH,TJP1,SEMA7A,PRKD1,SETD3,AGO2,KLF10,STK3,MTDH,RIPK2,BRCA1,STAT3,JUP,SPAG9,NTN1,PAFAH1B1,VEZF1,PRKCA,SPH…
GO:BP	Golgi vesicle transport	GO:0048193	4.8329e-06	5.31579	163	2141	51	14142	DOP1B,SNX1,TBC1D20,ARFGEF2,SORL1,ARCN1,STX6,RAB7B,LAMP1,COG6,COG3,PRKD1,RABEP1,MYO18A,COG1,GGA3,CUL3,ACSL3,CCDC93,RAB31,VAPA,SEC13,ERGIC1,PDCD6,EXOC2,VPS35L,SNX8,ANK3,EPS15,SORT1,INSIG1,CREB3L2,CCDC91,ERGIC2,SEC24D,STX18,SEC31A,HTT,USO1,TBC1D14,RAB14,RAB8A,SEC24A,NBAS,SEC16A,SPAST,SPTBN1,VAMP5,COMMD1,RAB1A,EHD3
GO:BP	positive regulation of cellular component biogenesis	GO:0044089	4.8471e-06	5.31452	315	2141	83	14142	ATR,PHLDB2,GSK3B,TFRC,SMAD3,IQGAP2,FERMT2,LGALS3,FERMT1,SRC,SDC4,PTPRJ,RPS3,FCHSD2,ARAP1,NUMA1,RAB3GAP2,LCP1,FNIP2,CLIP1,MORC2,EVL,WARS1,WASHC5,SEPTIN9,HGS,SKAP1,NCKAP1,CYFIP1,COL16A1,EPHA2,ARPC2,CDC42,ACTR3,CNOT1,RASIP1,ERCC1,GMFG,ROCK1,HYAL1,RAB7A,TRIM27,PLCE1,SLF2,NEURL1,BAIAP2L1,CCL24,DLG5,FAF1,SEMA4A,GPSM2,SCIN,AKAP9,WASL,CAV1,MET,NAV3,CNOT2,ATF7IP,PPHLN1,NCKAP1L,STX18,HTT,G3BP2,TAPT1,PTK2B,…
GO:BP	response to chemical	GO:0042221	5.25784e-06	5.27919	2275	2141	427	14142	SKIL,PRKCI,MYNN,PDCD10,ROBO2,VEPH1,DHX36,PIK3CB,UBA5,ABCG1,PFKL,TRPM2,KAT2B,GABPA,APP,IFNAR1,ST3GAL6,CD47,BOC,PARP14,KALRN,TFRC,NRROS,PAK2,IL20RA,SASH1,PTPRK,TRAF3IP2,MAN1A1,NCOA7,PHIP,CD109,SMOC2,SMAD3,YTHDC2,DAPK2,NEO1,RORA,ADAM10,FBN1,FERMT2,LGALS3,PPM1A,GPHN,PSEN1,SEL1L,TTC8,RPS6KA5,ECHDC3,FERMT1,PTPRA,PMEPA1,ANGPT4,CAMK1D,CPNE1,SAMHD1,SRC,LBP,PRKCQ,TOP1,PLCG1,CHD6,NCOA3,KCNB1,PTPN1,CYP24A1,P…
GO:BP	plasma membrane bounded cell projection organization	GO:0120036	5.27231e-06	5.278	759	2141	167	14142	TNIK,PRKCI,ROBO2,WWTR1,CEP70,CFAP410,TRPM2,RAB5A,APP,ATG3,BOC,GSK3B,KALRN,PAK2,UST,SLC35A1,SNX1,NEO1,GLDN,BLOC1S6,SYNE2,PSEN1,NUMB,IFT43,TTC8,SPG11,SS18L1,CAMK1D,CEP250,CPNE1,SRC,SDC4,B4GALT5,CD44,TTC17,LRP4,ARAP1,CEP164,RDX,MYO7A,YAP1,SDCCAG8,GORAB,ABL2,CAMSAP2,ARHGEF7,WASF3,FBXW8,LIMK2,YWHAH,SNAP29,CRKL,RGMA,IQGAP1,CSPG4,PTPN9,SEMA7A,PRKD1,TRIP11,CLMN,EVL,ASAP1,EXT1,SEPTIN9,BAIAP2,CSNK1D,PMP22,…
GO:BP	cellular aromatic compound metabolic process	GO:0006725	5.38652e-06	5.26869	3695	2141	657	14142	SKIL,PRKCI,CCNL1,DHX36,MBNL1,WWTR1,ZBTB38,NMNAT3,RIPK4,PDE9A,PKNOX1,RRP1B,PDXK,RRP1,PFKL,RUNX1,DYRK1A,ERG,KAT2B,GABPA,APP,USP16,PAXBP1,NSUN3,CPOX,ZNF148,TFRC,BCL6,TBL1XR1,SCAF8,L3MBTL3,PTPRK,ASCC3,AK9,TRAF3IP2,HDAC2,SMPDL3A,NCOA7,PGM3,PHIP,PHF3,SMOC2,SMAD3,DIS3L,RBM23,TENT2,ZNF609,USP3,RORA,TCF12,RFX7,LEO1,MYEF2,SAMD4A,ARID4A,PPM1A,MTHFD1,TLE3,ZFYVE26,EXD2,RBM25,PSEN1,LIN52,GSTZ1,PIAS1,FOXN3,TDP1…
GO:BP	regulation of supramolecular fiber organization	GO:1902903	5.53643e-06	5.25677	238	2141	67	14142	APP,PHLDB2,PAK2,IQGAP2,CGNL1,FERMT2,PSEN1,TTC8,DSTN,RPS3,FCHSD2,ARAP1,NUMA1,RDX,CAMSAP2,CLIP1,SSH1,TJP1,CFL2,EVL,WASHC5,CYRIB,TBCD,SSH2,TAOK1,NCKAP1,CYFIP1,ARPC2,CDC42,ASAP3,ACTR3,GMFG,SMAD4,ATXN7,TRIM27,ELN,BAIAP2L1,CCL24,DLC1,SCIN,AKAP9,WASL,MET,NAV3,LIMA1,NCKAP1L,EPS8,WDR1,SLIT2,PTK2B,C9ORF72,CDK5RAP2,GSN,TMOD1,KANK1,FER,TUBB4A,DAPK3,COLGALT1,SYNPO,RASA1,CYRIA,ITGB1BP1,NCK2,EMILIN1,MAPRE3,VBP1
GO:BP	negative regulation of multicellular organismal process	GO:0051241	6.37126e-06	5.19577	539	2141	126	14142	PDCD10,PIK3CB,PLCL2,ABI3BP,TIGIT,BCL6,THBS2,MCC,FBN1,SYNJ2BP,PSEN1,VASH1,FERMT1,ZBTB46,ANGPT4,LBP,STK4,LRP4,SPI1,ARRB1,LGR4,COL4A2,CUL4A,STARD13,FGF2,P2RX4,ATP2A2,SH2B3,CMKLR1,PATZ1,YWHAH,FBXW7,HOMER2,ADAMTS7,DNAJA4,PML,EVL,YY1,GRHL2,STK3,NPLOC4,HGS,ZNF750,JUP,MAP2K6,NTN1,EPHA2,SERPINE2,SLC11A1,KLF7,MUL1,BMPR2,STAT1,ADCY7,RNF125,ROCK1,THOC1,LDLRAD4,SMAD4,BCL2,IP6K1,SEMA3F,STAB1,PTPRG,CTNNB1,TNFRS…
GO:BP	response to transforming growth factor beta	GO:0071559	7.96651e-06	5.09873	152	2141	48	14142	SKIL,VEPH1,NRROS,PTPRK,CD109,SMAD3,FBN1,FERMT2,PPM1A,FERMT1,PMEPA1,SRC,SPI1,COL4A2,CRKL,PTK2,MAPK7,ITGB6,COL3A1,ZEB2,WWOX,GLG1,ROCK1,LDLRAD4,SMAD2,SMAD4,TGFBR2,DAB2,ZNF451,GCNT2,HTRA1,SMURF1,CREBBP,ZMIZ1,TGFBR3,HIPK2,CAV1,EP300,APPL2,CHST11,LEMD3,TGFBR1,SMAD5,NR3C1,MEF2C,ADAM17,ENG,EMILIN1
GO:BP	immune system process	GO:0002376	8.11696e-06	5.09061	1437	2141	285	14142	SKIL,PIK3CB,UBA5,UBASH3A,PKNOX1,TRPM2,MCM3AP,PLCL2,JAM2,APP,IFNAR1,CD47,TIGIT,PARP14,SNX4,TFRC,NRROS,BCL6,MASP1,L3MBTL3,MAP3K7,TRAF3IP2,PGM3,SMAD3,MMP14,SERINC5,TENT2,DAPK2,RORA,ADAM10,LEO1,FBN1,BLOC1S6,LGALS3,ARID4A,MTHFD1,ACTN1,PSEN1,ZBTB46,CAMK1D,NCOA6,SLA2,SAMHD1,SRC,CTNNBL1,LBP,PRKCQ,PLCG1,SERINC3,STK4,SDC4,JAG1,DHTKD1,CD44,SPI1,PTPRJ,RPS3,LPXN,CLPB,TRIM21,SMPD1,CADM1,ZBTB16,DUSP10,ITPKB,CDC…
GO:BP	cell projection organization	GO:0030030	8.8416e-06	5.05347	765	2141	167	14142	TNIK,PRKCI,ROBO2,WWTR1,CEP70,CFAP410,TRPM2,RAB5A,APP,ATG3,BOC,GSK3B,KALRN,PAK2,UST,SLC35A1,SNX1,NEO1,GLDN,BLOC1S6,SYNE2,PSEN1,NUMB,IFT43,TTC8,SPG11,SS18L1,CAMK1D,CEP250,CPNE1,SRC,SDC4,B4GALT5,CD44,TTC17,LRP4,ARAP1,CEP164,RDX,MYO7A,YAP1,SDCCAG8,GORAB,ABL2,CAMSAP2,ARHGEF7,WASF3,FBXW8,LIMK2,YWHAH,SNAP29,CRKL,RGMA,IQGAP1,CSPG4,PTPN9,SEMA7A,PRKD1,TRIP11,CLMN,EVL,ASAP1,EXT1,SEPTIN9,BAIAP2,CSNK1D,PMP22,…
GO:BP	positive regulation of canonical Wnt signaling pathway	GO:0090263	9.10529e-06	5.04071	69	2141	28	14142	TBL1XR1,PPM1A,SRC,USP47,YAP1,LGR4,FGF2,LRRK1,UBR5,CSNK1D,TTC21B,ZEB2,FGF10,TNKS2,FAM53B,TNKS,WLS,CAV1,WNK1,CAPRIN2,LRRK2,NFKB1,VCP,KANK1,DAPK3,UBE2B,USP34,XIAP
GO:BP	endothelial cell migration	GO:0043542	1.04753e-05	4.97983	140	2141	45	14142	PDCD10,PIK3CB,SASH1,SMOC2,RHOJ,SYNJ2BP,VASH1,ANGPT4,PLCG1,PIK3C2A,AKT3,STARD13,FGF2,P2RX4,PATZ1,DNAJA4,PRKD1,MAP3K3,JUP,NF1,PRKCA,FAP,EPHA2,BMPR2,PDCD6,EMP2,MMRN2,ETS1,ZC3H12A,S100A2,SEMA4A,HDAC9,MET,PDGFB,HMOX1,DCN,ANXA3,SLIT2,PTK2B,CALR,MEF2C,ADAM17,ITGB1BP1,NOTCH1,DAB2IP
GO:BP	establishment of protein localization to organelle	GO:0072594	1.04753e-05	4.97983	218	2141	62	14142	KPNA4,SSR3,PTTG1IP,MAN1A1,PEX3,SRP19,PSEN1,FERMT1,PEX16,SORL1,RAB3GAP2,MFN2,LAMP1,IPO5,EIF4ENIF1,FBXW7,PRKD1,TRAM1,UBR5,SNX16,HGS,STAT3,JUP,TIMM22,GGA3,KPNA6,PINK1,HERPUD1,LONP2,MBTPS1,TIMM21,MON1A,SEC61A1,RAB7A,CHCHD4,EDEM1,NUP155,PEX6,RAB23,TRAM2,SMURF1,HK1,TOMM20,HIKESHI,ZC3H12A,MTERF4,SORT1,M6PR,PEX26,FBXO7,APPL2,LRRK2,PPP3CA,SCARB2,SYK,TNPO2,MACROH2A1,NUP214,RANBP2,CCT4,RAB10,FLNA
GO:BP	cellular response to transforming growth factor beta stimulus	GO:0071560	1.07403e-05	4.96898	149	2141	47	14142	SKIL,VEPH1,NRROS,PTPRK,CD109,SMAD3,FBN1,FERMT2,PPM1A,FERMT1,PMEPA1,SRC,SPI1,COL4A2,CRKL,PTK2,MAPK7,ITGB6,COL3A1,ZEB2,WWOX,GLG1,LDLRAD4,SMAD2,SMAD4,TGFBR2,DAB2,ZNF451,GCNT2,HTRA1,SMURF1,CREBBP,ZMIZ1,TGFBR3,HIPK2,CAV1,EP300,APPL2,CHST11,LEMD3,TGFBR1,SMAD5,NR3C1,MEF2C,ADAM17,ENG,EMILIN1
GO:BP	peptidyl-serine phosphorylation	GO:0018105	1.16507e-05	4.93365	172	2141	52	14142	PRKCI,PDCD10,ATR,DYRK1A,PLCL2,APP,GSK3B,TFRC,PAK2,RPS6KA5,TOP1,STK4,CD44,IKBKE,MAPKAPK2,FNIP2,MAPK1,NTRK3,PRKD1,MARK3,RIPK2,CSNK1D,ERN1,MAPK7,STK39,CAB39,PINK1,ROCK1,BCL2,RAF1,TGFBR2,MAPK13,LMTK2,IKBKB,TNKS,BCAR3,DOCK7,AKAP9,HIPK2,CAV1,WNK1,PDGFB,MAPK12,CAPRIN2,PWP1,LRRK2,TGFBR1,FNIP1,CSNK1G3,MAPK9,MAPKAP1,NCK2
GO:BP	organic substance catabolic process	GO:1901575	1.21845e-05	4.91419	1211	2141	245	14142	DHX36,WWTR1,PDE9A,PFKL,PTTG1IP,PIK3R4,APP,LTN1,USP16,ITSN1,GSK3B,SNX9,TRAF3IP2,MAN1A1,SMPDL3A,FUCA2,AIG1,DIS3L,TENT2,DMGDH,USP3,ARIH1,SAMD4A,PSMA3,PSEN1,AREL1,SEL1L,PIAS1,ABHD12,GPCPD1,TRPC4AP,SAMHD1,PLCG1,FBH1,PTPN1,CYP24A1,PLCB1,CD44,ARRB1,SMPD1,PATL1,USP47,SORL1,CBL,RDX,ACAT1,CUL5,UBE4B,COP1,DHX9,EDEM3,UTP25,PKP1,IKBKE,MAPKAPK2,PFKFB2,PCID2,CUL4A,DIS3,PAN3,ESD,UBAC2,MGST2,FGF2,FBXW8,ACADS,EIF4…
GO:BP	regulation of cell differentiation	GO:0045595	1.29808e-05	4.8867	803	2141	173	14142	SKIL,PRKCI,ROBO2,WWTR1,ABI3BP,PHLDB2,BOC,KALRN,BCL6,SMAD3,MMP14,RORA,TCF12,LEO1,FBN1,BLOC1S6,FERMT2,PSEN1,NUMB,ZBTB46,SS18L1,CPNE1,STK4,NCOA3,JAG1,LRP4,SPI1,SCUBE2,RASSF10,DDX6,ZBTB16,YAP1,DUSP10,ITPKB,ERRFI1,CDC73,RAB7B,ATP11A,PCID2,CUL4A,MEDAG,WDFY2,FGF2,FBXW8,TBX3,CMKLR1,EIF4ENIF1,YWHAH,MAPK1,CRKL,FBXW7,ADAMTS7,SEMA7A,PRKD1,SETD3,PTK2,KLF10,GRHL2,STK3,RIPK2,ZNF750,NBR1,STAT3,IKZF3,SPAG9,NTN1,P…
GO:BP	protein-containing complex assembly	GO:0065003	1.39544e-05	4.85529	916	2141	193	14142	ATR,TRPM2,USP16,GSK3B,TFRC,CLDN1,SNX9,STXBP5,SHPRH,SENP6,SDHAF4,SMAD3,IQGAP2,ADAM10,FERMT2,LGALS3,PPM1A,FERMT1,OSBPL2,PMEPA1,ANGPT4,SAMHD1,SRC,KCNB1,EIF3M,TTC17,CELF1,RPS3,FCHSD2,NUMA1,NUP98,RIC3,SORL1,YAP1,AIDA,AHCTF1,COX20,SOAT1,DHX9,LAMC1,CAMSAP2,IKBKE,TUBGCP3,KCNRG,LCP1,CLYBL,SMARCA5,FNIP2,CLIP1,SSH1,TFIP11,HIRA,PML,EVL,WARS1,AGO2,PTK2,WASHC5,EXT1,CYRIB,CSNK1D,TBCD,SKAP1,LUC7L3,SSH2,ACACA,CLT…
GO:BP	regulation of cytoskeleton organization	GO:0051493	1.42107e-05	4.84738	328	2141	84	14142	CEP70,TRPM2,KAT2B,PHLDB2,GSK3B,PAK2,SENP6,IQGAP2,CGNL1,FERMT2,TTC8,DSTN,RPS3,FCHSD2,ARAP1,NUMA1,RDX,CAMSAP2,BORA,CLIP1,SSH1,NTRK3,TJP1,CFL2,EVL,WASHC5,CYRIB,BAIAP2,TBCD,PAFAH1B1,SSH2,TAOK1,CLTC,NCKAP1,CYFIP1,ARPC2,CDC42,ASAP3,ACTR3,GRHL3,GMFG,ROCK1,SMAD4,PLXNB1,ATXN7,TRIM27,ELN,BAIAP2L1,NUBP1,CCL24,DLC1,TRAF3IP1,GPSM2,NOTCH2,SCIN,AKAP9,WASL,MET,GNAI1,NAV3,LIMA1,NCKAP1L,EPS8,AFAP1,WDR1,RNF4,SLIT2,…
GO:BP	peptidyl-serine modification	GO:0018209	1.43465e-05	4.84325	187	2141	55	14142	PRKCI,PDCD10,ATR,DYRK1A,PLCL2,APP,GSK3B,TFRC,PAK2,GALNT16,RPS6KA5,TOP1,STK4,CD44,IKBKE,MAPKAPK2,FNIP2,MAPK1,NTRK3,PRKD1,MARK3,RIPK2,CSNK1D,ERN1,MAPK7,STK39,CAB39,PINK1,GALNT1,ROCK1,BCL2,RAF1,TGFBR2,MAPK13,LMTK2,GALNT2,IKBKB,TNKS,BCAR3,DOCK7,AKAP9,HIPK2,CAV1,WNK1,PDGFB,MAPK12,CAPRIN2,PWP1,LRRK2,TGFBR1,FNIP1,CSNK1G3,MAPK9,MAPKAP1,NCK2
GO:BP	transforming growth factor beta receptor signaling pathway	GO:0007179	1.44576e-05	4.8399	124	2141	41	14142	SKIL,VEPH1,NRROS,PTPRK,CD109,SMAD3,FBN1,FERMT2,PPM1A,FERMT1,PMEPA1,SRC,SPI1,PTK2,ITGB6,COL3A1,ZEB2,GLG1,LDLRAD4,SMAD2,SMAD4,TGFBR2,DAB2,ZNF451,GCNT2,HTRA1,SMURF1,CREBBP,ZMIZ1,TGFBR3,HIPK2,CAV1,EP300,APPL2,CHST11,LEMD3,TGFBR1,SMAD5,ADAM17,ENG,EMILIN1
GO:BP	organic cyclic compound metabolic process	GO:1901360	1.467e-05	4.83357	3808	2141	671	14142	SKIL,PRKCI,CCNL1,DHX36,MBNL1,WWTR1,ZBTB38,NMNAT3,RIPK4,ABCG1,PDE9A,PKNOX1,RRP1B,PDXK,RRP1,PFKL,RUNX1,DYRK1A,ERG,KAT2B,GABPA,APP,USP16,PAXBP1,NSUN3,CPOX,ZNF148,TFRC,BCL6,TBL1XR1,SCAF8,L3MBTL3,PTPRK,ASCC3,AK9,TRAF3IP2,HDAC2,SMPDL3A,NCOA7,PGM3,PHIP,PHF3,SMOC2,SMAD3,DIS3L,RBM23,TENT2,ZNF609,USP3,RORA,TCF12,RFX7,LEO1,MYEF2,SAMD4A,ARID4A,PPM1A,MTHFD1,GPHN,TLE3,ZFYVE26,EXD2,RBM25,PSEN1,LIN52,GSTZ1,PIAS1…
GO:BP	negative regulation of RNA metabolic process	GO:0051253	1.55391e-05	4.80857	772	2141	167	14142	SKIL,DHX36,WWTR1,ZBTB38,KAT2B,ZNF148,BCL6,TBL1XR1,SCAF8,PTPRK,TRAF3IP2,HDAC2,SMAD3,TENT2,ARID4A,PSEN1,PIAS1,FOXN3,RPS6KA5,SLA2,SPI1,APBB1,USP47,ZBTB16,YAP1,LGR4,MTHFR,CDC73,DHX9,RNF2,ATF3,PKP1,KDM5B,IKBKE,MAPKAPK2,KLF12,DACH1,FNIP2,SUDS3,TBX3,MORC2,EIF4ENIF1,PML,MEF2A,YY1,NCOA2,TRPS1,KLF10,MTDH,MTERF3,RUNX1T1,WWP1,CBX2,ZNF750,BRCA1,STAT3,NCOR1,RECQL5,CIR1,SRSF4,NAB1,KHDRBS1,SLC11A1,XRCC5,KLF7,NIF…
GO:BP	gene expression	GO:0010467	1.58357e-05	4.80036	3892	2141	684	14142	SKIL,PRKCI,PDCD10,CCNL1,DHX36,MBNL1,EIF2A,WWTR1,ZBTB38,PIK3CB,TMPRSS2,RIPK4,UBASH3A,PKNOX1,RRP1B,RRP1,MCM3AP,RUNX1,SETD4,DYRK1A,ERG,KAT2B,GABPA,APP,USP16,PAXBP1,NSUN3,CD47,TIGIT,PARP14,ZNF148,TFRC,NRROS,BCL6,FXR1,TBL1XR1,SCAF8,L3MBTL3,PTPRK,MAP3K7,TRAF3IP2,HDAC2,NCOA7,PHIP,PHF3,SMAD3,MMP14,RBM23,TENT2,C14ORF93,ZNF609,RORA,ADAM10,TCF12,RFX7,LEO1,MYEF2,SAMD4A,ARID4A,PPM1A,TLE3,RBM25,PSEN1,LIN52,PIA…
GO:BP	embryo development	GO:0009790	1.59619e-05	4.79692	586	2141	133	14142	SKIL,COL6A1,PHLDB2,LAMA2,SMAD3,MMP14,CERT1,ADAM10,LEO1,FBN1,MTHFD1,PSEN1,VASH1,POFUT1,PLCG1,STK4,SDC4,B4GALT5,EXT2,LRP4,ZBTB16,MYO7A,YAP1,GORAB,MFN2,MTHFR,RNF2,COL4A2,CUL4A,PDGFC,SH2B3,FBXW8,TBX3,SMARCB1,MAPK1,RGMA,TJP1,EXT1,FZD6,GRHL2,STK3,PRKAR1A,BRCA1,RUNDC1,FKBP10,COPS3,MAPK7,NTN1,PAFAH1B1,NSRP1,LRP2,CIR1,COL5A2,EPHA2,TTLL4,BMPR2,ECE1,GRHL3,CMTM3,CNOT1,RPGRIP1L,LAMA3,RBBP8,MIB1,SMAD2,SMAD4,SE…
GO:BP	negative regulation of protein modification process	GO:0031400	1.59734e-05	4.7966	324	2141	83	14142	WWTR1,PARP14,MICAL1,NCOA7,FGFR1OP,PSEN1,PMEPA1,PPP1R16B,PTPN1,SPI1,PTPRJ,RPS3,ARRB1,TRIM21,SMPD1,DUSP10,AIDA,ERRFI1,NIBAN1,IVNS1ABP,LAX1,FRY,SH2B3,SMARCB1,CRKL,NTRK3,IGF1R,WARS1,OXR1,UBR5,DEPTOR,PRKAR1A,BRCA1,YWHAE,PID1,MGAT5,U2AF2,RASIP1,SPHK2,XRCC1,ROCK1,LDLRAD4,PRKAR2A,CTNNB1,ZNF451,JARID2,TRIM27,CDYL,PPP1R11,ITPRIP,IKBKB,MFHAS1,P3H1,ZC3H12A,TRAF3IP1,GBA,TIPRL,CAV1,PRKAG2,FBLN1,FBXO7,PWP1,IRAK…
GO:BP	cellular macromolecule catabolic process	GO:0044265	1.65091e-05	4.78228	679	2141	150	14142	DHX36,WWTR1,PTTG1IP,LTN1,USP16,GSK3B,TRAF3IP2,MAN1A1,DIS3L,TENT2,USP3,ARIH1,SAMD4A,PSMA3,PSEN1,AREL1,SEL1L,PIAS1,TRPC4AP,FBH1,ARRB1,PATL1,USP47,CBL,RDX,CUL5,UBE4B,COP1,DHX9,EDEM3,PKP1,IKBKE,MAPKAPK2,PCID2,CUL4A,DIS3,PAN3,UBAC2,FBXW8,EIF4ENIF1,FBXW7,ADAMTS7,PML,PSMA6,FBXO33,UBE3A,PPP2R5C,AGO2,DENND3,WWP1,USP36,SGSH,NPLOC4,PSME3,OSBPL7,SPOP,SMG6,FAP,UBR3,PUM1,DIS3L2,CUL3,UBR4,SLC11A1,CNOT1,HERPUD1,…
GO:BP	regulation of chromosome organization	GO:0033044	1.65945e-05	4.78004	202	2141	58	14142	DHX36,PAXBP1,BCL6,SENP6,RPS6KA5,SRC,PRKCQ,ARRB1,NUMA1,MRE11,PCID2,MORC2,SMARCB1,MAPK1,PML,PRKD1,NSMCE2,RAD21,NBN,BRCA1,SMG6,CUL3,XRCC5,PINK1,HECW2,BRD7,SPHK2,ERCC1,XRCC1,SMAD4,CTNNB1,C6ORF89,JARID2,TNKS2,SLF2,LCMT1,GLYR1,MAD1L1,TNKS,SFPQ,CHTOP,SMG5,MIER1,ATF7IP,PPHLN1,RNF4,CDK5RAP2,PHF19,SLF1,DNMT1,AKAP8L,MACROH2A1,UPF1,WDR5,CCT4,ATRX,OGT,PHF8
GO:BP	cellular response to hormone stimulus	GO:0032870	1.8133e-05	4.74153	280	2141	74	14142	PRKCI,ROBO2,UBA5,KAT2B,PHIP,ECHDC3,PTPRA,SRC,PRKCQ,PTPN1,P2RY6,SORL1,YAP1,CASP9,TBC1D4,RNF6,YWHAH,ABHD2,CTSH,UBE3A,PTK2,UBR5,BRCA1,STAT3,NCOR1,ACACA,BCAS3,PID1,PADI2,CNOT1,NPC1,ROCK1,RAB31,PIAS2,SMARCC1,TMF1,DAB2,GHR,SLIT3,CCND3,DAXX,BAIAP2L1,ZMIZ1,THRB,CAPN10,AHCYL1,BCAR3,LEPROT,HDAC9,TRIM24,CAV1,DDX17,EP300,RBFOX2,CNOT2,ADCY6,ATP2B1,NFKB1,USO1,SLIT2,CTSB,UGCG,KLF9,KANK1,JAK2,CALR,INSR,SLC27A1,N…
GO:BP	cell-cell signaling by wnt	GO:0198738	2.01366e-05	4.69601	261	2141	70	14142	WWTR1,RAB5A,TBL1XR1,MCC,FERMT2,PPM1A,PSEN1,FERMT1,SRC,STK4,SULF2,CTNND1,LRP4,USP47,YAP1,LGR4,CDC73,UBAC2,CPE,JADE1,FGF2,C12ORF43,LRRK1,EXT1,FZD6,UBR5,STK3,CSNK1D,TTC21B,GRHL3,ZEB2,WWOX,MITF,CTNNB1,RBMS3,DAB2,FGF10,TNKS2,LDB1,TCF7L2,FAM53B,TNKS,FZD4,CELSR2,WLS,CDK14,MDFIC,CAV1,WNK1,SOX10,CAPRIN2,LRRK2,LMBR1L,NFKB1,PKD2,INVS,VCP,GNAQ,KANK1,MLLT3,DAPK3,UBE2B,G3BP1,NOTCH1,STRN,DAB2IP,TCF7L1,USP34,KDM…
GO:BP	cellular response to organonitrogen compound	GO:0071417	2.08803e-05	4.68026	281	2141	74	14142	PRKCI,TRPM2,KAT2B,GABPA,APP,PHIP,PSEN1,ECHDC3,PTPRA,SRC,PRKCQ,PTPN1,P2RY6,SORL1,TBC1D4,P2RX4,SSH1,MAPK1,IGF1R,PTK2,RIPK2,BRCA1,STAT3,JUP,RECQL5,COL3A1,COL5A2,COL16A1,PID1,ROCK1,RAB31,SMARCC1,CTNNB1,CPEB4,GHR,UBR2,CCND3,MAPK13,CPEB3,NEURL1,BAIAP2L1,ACTB,SH3BP4,CAPN10,AHCYL1,RAP1A,BCAR3,LEPROT,HDAC9,AKAP9,NOD1,CAV1,ITPR2,HSP90B1,IGF1,MDM2,LRRK2,ADCY6,GPD1,ATP2B1,LAMTOR3,NFKB1,USO1,SLIT2,PKD2,KANK1,…
GO:BP	nucleobase-containing compound biosynthetic process	GO:0034654	2.21114e-05	4.65538	2537	2141	465	14142	SKIL,PRKCI,CCNL1,DHX36,WWTR1,ZBTB38,NMNAT3,RIPK4,PDE9A,PKNOX1,RRP1B,RUNX1,ERG,KAT2B,GABPA,APP,USP16,PAXBP1,ZNF148,TFRC,BCL6,TBL1XR1,SCAF8,L3MBTL3,PTPRK,AK9,HDAC2,SMPDL3A,NCOA7,PGM3,PHIP,PHF3,SMOC2,SMAD3,RBM23,ZNF609,RORA,TCF12,RFX7,LEO1,MYEF2,ARID4A,PPM1A,MTHFD1,TLE3,PSEN1,LIN52,PIAS1,FOXN3,RPS6KA5,ACSS1,DIDO1,TAF4,SFMBT2,CAMK1D,NCOA6,SLA2,SAMHD1,SRC,RPRD1B,PRKCQ,CHD6,NCOA3,ZNFX1,JAG1,ELP4,HIPK3,…
GO:BP	transmembrane receptor protein tyrosine kinase signaling pathway	GO:0007169	2.21148e-05	4.65532	352	2141	88	14142	PIK3CB,PHIP,SMOC2,PSEN1,PTPRA,ANGPT4,SRC,PRKCQ,PLCG1,PTPN1,PTPRJ,SORL1,CBL,PDGFD,ERRFI1,MAPKAPK2,COL4A2,GAB1,FGF2,PDGFC,SH2B3,MAPK1,CRKL,FBXW7,NTRK3,IQGAP1,CSPG4,PRKD1,IGF1R,PTK2,EXT1,HGS,STAT3,EPHA2,PID1,CCBE1,SMARCC1,RAB7A,RAF1,CTNNB1,GHR,FGF10,PDCD6,CCND3,ANKS1A,DDR1,PLCE1,NEURL1,AFAP1L2,FGFR2,PLEKHA1,BAIAP2L1,HIP1,MMRN2,PLAT,GIGYF2,GPC1,SORT1,F3,BCAR3,LEPROT,ROR1,IGFBP3,MET,PTPN12,PDGFB,IGF1,…
GO:BP	Wnt signaling pathway	GO:0016055	2.28258e-05	4.64157	257	2141	69	14142	WWTR1,RAB5A,TBL1XR1,MCC,FERMT2,PPM1A,PSEN1,FERMT1,SRC,STK4,SULF2,CTNND1,LRP4,USP47,YAP1,LGR4,CDC73,UBAC2,CPE,JADE1,FGF2,C12ORF43,LRRK1,EXT1,FZD6,UBR5,STK3,CSNK1D,TTC21B,GRHL3,ZEB2,WWOX,MITF,CTNNB1,RBMS3,DAB2,FGF10,TNKS2,LDB1,TCF7L2,FAM53B,TNKS,FZD4,CELSR2,WLS,CDK14,MDFIC,CAV1,WNK1,SOX10,CAPRIN2,LRRK2,LMBR1L,NFKB1,INVS,VCP,GNAQ,KANK1,MLLT3,DAPK3,UBE2B,G3BP1,NOTCH1,STRN,DAB2IP,TCF7L1,USP34,KDM6A,XI…
GO:BP	regulation of cell-matrix adhesion	GO:0001952	2.35143e-05	4.62867	72	2141	28	14142	PIK3CB,PHLDB2,GSK3B,BCL6,UTRN,FERMT2,FERMT1,PTPRA,JAG1,PTPRJ,PTK2,JUP,SKAP1,MINK1,COL16A1,ROCK1,BCL2,DDR1,LDB1,SLK,EMP2,VCL,DLC1,CDK6,PTK2B,DAPK3,RASA1,ITGB1BP1
GO:BP	autophagy	GO:0006914	2.37953e-05	4.62351	292	2141	76	14142	UBA5,ATG3,VPS13C,PSEN1,SPTLC2,SOGA1,TRIM21,TMEM41B,PIK3C2A,RAB3GAP2,VPS13D,MFN2,QSOX1,ATP2A2,HSPB8,TPCN1,MTMR3,SNAP29,FBXW7,PRKD1,ATG2B,PACS2,MTDH,RIPK2,USP36,WDR45B,NBR1,STAT3,ULK2,VMP1,STX12,MUL1,PINK1,RASIP1,NPC1,RMC1,ROCK1,MTCL1,EPG5,BCL2,WDR6,RAB7A,FBXL2,ATG7,FYCO1,RAB23,VTI1A,SMURF1,FOXK1,NRBF2,ZC3H12A,ATG16L1,SH3BP4,BOK,ATG4B,GBA,S100A8,UBQLN4,NOD1,HDAC10,HMOX1,FBXO7,LRRK2,DCN,WDFY3,HTT,TB…
GO:BP	process utilizing autophagic mechanism	GO:0061919	2.37953e-05	4.62351	292	2141	76	14142	UBA5,ATG3,VPS13C,PSEN1,SPTLC2,SOGA1,TRIM21,TMEM41B,PIK3C2A,RAB3GAP2,VPS13D,MFN2,QSOX1,ATP2A2,HSPB8,TPCN1,MTMR3,SNAP29,FBXW7,PRKD1,ATG2B,PACS2,MTDH,RIPK2,USP36,WDR45B,NBR1,STAT3,ULK2,VMP1,STX12,MUL1,PINK1,RASIP1,NPC1,RMC1,ROCK1,MTCL1,EPG5,BCL2,WDR6,RAB7A,FBXL2,ATG7,FYCO1,RAB23,VTI1A,SMURF1,FOXK1,NRBF2,ZC3H12A,ATG16L1,SH3BP4,BOK,ATG4B,GBA,S100A8,UBQLN4,NOD1,HDAC10,HMOX1,FBXO7,LRRK2,DCN,WDFY3,HTT,TB…
GO:BP	actin filament organization	GO:0007015	2.6246e-05	4.58094	258	2141	69	14142	PRKCI,PHLDB2,PAK2,MICAL1,IQGAP2,CGNL1,FERMT2,ACTN1,TTC8,NEBL,DSTN,SRC,TTC17,ARRB1,FCHSD2,ARAP1,MICAL2,RDX,LCP1,SSH1,TJP1,CFL2,EVL,WASHC5,CYRIB,BAIAP2,SSH2,NCKAP1,CYFIP1,CUL3,ARPC2,CDC42,ASAP3,ACTR3,GMFG,BCL2,CD2AP,TRIM27,ELN,BAIAP2L1,EMP2,CCL24,MCU,DLC1,SORBS2,SCIN,WASL,MET,HSP90B1,LIMA1,NCKAP1L,EPS8,WDR1,SLIT2,PTK2B,C9ORF72,SORBS3,GSN,TMOD1,KANK1,FER,CTNNA1,SYNPO,RASA1,CYRIA,ITGB1BP1,NCK2,FLNA,D…
GO:BP	posttranscriptional regulation of gene expression	GO:0010608	2.71899e-05	4.56559	283	2141	74	14142	DHX36,EIF2A,USP16,NSUN3,FXR1,TRAF3IP2,TENT2,SAMD4A,CELF1,RPS3,PATL1,DDX6,DHX9,NIBAN1,IKBKE,MAPKAPK2,PCID2,PAN3,EIF4ENIF1,AGO2,STAT3,NCOR1,PUM1,KHDRBS1,SLC11A1,PINK1,CNOT1,FTO,ZC3H18,AARS1,LSM14A,ROCK1,EEFSEC,RPUSD3,LIMD1,CPEB4,GCNT2,CPEB3,NEURL1,PSTK,RCC1L,FUS,TNRC6A,ZC3H7A,CARHSP1,TRAP1,DPH2,ZC3H12A,THRAP3,AGO4,GIGYF2,MOV10,CAV1,TNRC6B,ZC3H7B,POLDIP3,PLXNB2,BCDIN3D,LARP4,EIF4E,PPP3CA,DAPK1,CALR,…
GO:BP	gene silencing	GO:0016458	3.05251e-05	4.51534	89	2141	32	14142	FXR1,HDAC2,CELF1,DDX6,MTHFR,DHX9,EIF4ENIF1,AGO2,STAT3,NCOR1,PUM1,CNOT1,SMCHD1,LIMD1,UBR2,TNRC6A,ZC3H7A,ZC3H12A,AGO4,GIGYF2,MOV10,MIER1,SND1,TNRC6B,ZC3H7B,BCDIN3D,PPP3CA,DNMT1,DOT1L,UBE2B,PUM2,PUS10
GO:BP	regulation of cell death	GO:0010941	3.09884e-05	4.5088	899	2141	188	14142	SKIL,PRKCI,PDCD10,PIK3CB,RRP1B,PTTG1IP,GSK3B,TFRC,PAK2,BCL6,IL20RA,MICAL1,NCOA7,PHIP,RPS6KA2,DAPK2,FERMT2,LGALS3,RBM25,PSEN1,AREL1,ANGPT4,SRC,CTNNBL1,PRKCQ,PLCG1,SERINC3,STK4,FBH1,PTPN1,ADNP,HIPK3,CAT,CD44,API5,CELF1,RPS3,SMPD1,APBB1,USP47,CBL,BACE1,ZBTB16,YAP1,MRE11,TP53BP2,ITPKB,MFN2,CASP9,ATF3,PCID2,NAA16,FGF2,SUDS3,TBX3,FBXW7,CTSH,PML,PRKD1,IGF1R,PTK2,OXR1,STK3,MTDH,RIPK2,DEPTOR,BRCA1,PSME3,I…
GO:BP	stress-activated MAPK cascade	GO:0051403	3.11603e-05	4.5064	132	2141	42	14142	TNIK,PDCD10,APP,SASH1,MAP3K7,PTPN1,PLCB1,SPI1,DUSP10,AIDA,MAPKAPK2,MAPK1,IGF1R,STK3,RIPK2,ERN1,MAP3K3,NBR1,NCOR1,MINK1,PAFAH1B1,TAOK1,SPHK1,MUL1,ARL6IP5,ZNF622,MAPK13,FAS,ERCC6,MFHAS1,ZC3H12A,STK25,MAGI3,HIPK2,NOD1,MDFIC,PTK2B,PJA2,MAPK9,MAP4K4,XDH,DAB2IP
GO:BP	regulation of cellular response to growth factor stimulus	GO:0090287	3.16424e-05	4.49973	173	2141	51	14142	SKIL,VEPH1,PIK3CB,NRROS,CD109,SMOC2,SMAD3,NEO1,FBN1,PPM1A,FERMT1,PMEPA1,PTPN1,FGF2,RGMA,HGS,LRP2,BMPR2,ZEB2,GLG1,LDLRAD4,SMAD2,SMAD4,CCBE1,CTNNB1,DAB2,FGF10,PDCD6,ZNF451,HTRA1,SMURF1,CREBBP,MMRN2,GPC1,NOTCH2,HIPK2,KCP,CAV1,EP300,CHST11,LEMD3,DCN,SLIT2,SEMA6A,ADAM17,NOTCH1,XDH,CRIM1,DAB2IP,ENG,EMILIN1
GO:BP	multicellular organismal process	GO:0032501	3.24074e-05	4.48936	4000	2141	698	14142	TNIK,SKIL,PRKCI,PDCD10,ROBO2,DHX36,WWTR1,PIK3CB,UBA5,UBASH3A,PDE9A,PKNOX1,TRPM2,COL6A1,MCM3AP,SETD4,DOP1B,PLCL2,RAB5A,APP,SYNJ1,ABI3BP,BBX,CD47,PHLDB2,BOC,TIGIT,GSK3B,KALRN,SNX4,TFRC,NRROS,PAK2,CCDC50,CLDN1,BCL6,FXR1,UST,IL20RA,SASH1,L3MBTL3,LAMA2,SLC35A1,MAP3K7,TRAF3IP2,CEP85L,PGM3,THBS2,SMOC2,SMAD3,MMP14,SERINC5,TENT2,F2RL2,CERT1,MCC,ZNF609,NEO1,RORA,ADAM10,TCF12,LEO1,GLDN,FBN1,BLOC1S6,FERMT2,A…
GO:BP	regulation of chromatin organization	GO:1902275	3.39806e-05	4.46877	128	2141	41	14142	PAXBP1,BCL6,RPS6KA5,SPI1,ARRB1,MTHFR,SETD7,MORC2,SMARCB1,PRKD1,UBR5,BRCA1,TADA2A,TLK1,IWS1,PINK1,PADI2,BRD7,SPHK2,SMAD4,CTNNB1,C6ORF89,ZNF451,JARID2,GLYR1,ALKBH4,CHTOP,MIER1,ATF7IP,PPHLN1,PHF19,MLLT3,DNMT1,AKAP8L,KDM4B,UBE2B,MACROH2A1,WDR5,ATRX,OGT,PHF8
GO:BP	tissue development	GO:0009888	3.43525e-05	4.46404	1003	2141	206	14142	SKIL,PDCD10,ROBO2,WWTR1,RIPK4,COL6A1,PHLDB2,GSK3B,SMAD3,MMP14,LEO1,MYO9A,FERMT2,LGALS3,ARID4A,MTHFD1,PSEN1,SPTLC2,TTC8,NEBL,SLC24A3,FERMT1,TBC1D20,POFUT1,TRPC4AP,SRC,PPP1R16B,STK4,SDC4,NCOA3,EHF,CD44,EXT2,LRP4,SPI1,SCUBE2,SORL1,TAGLN,ZBTB16,RDX,MYO7A,YAP1,LGR4,GORAB,MTHFR,ERRFI1,ATF3,KDM5B,COL4A1,COL4A2,TFDP1,STARD13,PGRMC2,FGF2,FBXW8,TBX3,MAPK1,RGMA,CTSH,ADAMTS7,MEF2A,TRIP11,BTBD7,EXT1,FZD6,KLF1…
GO:BP	regulation of cell population proliferation	GO:0042127	3.44972e-05	4.46222	895	2141	187	14142	PRKCI,PDCD10,WWTR1,SETD4,KAT2B,APP,PAXBP1,ABI3BP,CD47,TFRC,CLDN1,BCL6,PTPRK,HDAC2,FGFR1OP,RPS6KA2,SMAD3,MCC,ZNF609,ADAM10,FERMT2,LGALS3,SYNJ2BP,VASH1,PIAS1,FERMT1,RPRD1B,PPP1R16B,PRKCQ,PLCG1,STK4,SDC4,PTPRJ,RPS3,P2RY6,SCUBE2,RASSF10,SAAL1,ZBTB16,YAP1,AKT3,MFN2,CDC73,DHX9,PTPN14,KDM5B,CUL4A,TFDP1,FGF2,RAPGEF2,PDGFC,SH2B3,TBX3,SMARCB1,MAPK1,CRKL,NTRK3,CTSH,PML,PRKD1,CLMN,IGF1R,PPP2R5C,JAG2,NDRG1,PT…
GO:BP	regulation of apoptotic process	GO:0042981	3.5918e-05	4.44469	811	2141	172	14142	SKIL,PRKCI,PDCD10,PIK3CB,RRP1B,PTTG1IP,GSK3B,TFRC,PAK2,BCL6,IL20RA,MICAL1,PHIP,RPS6KA2,DAPK2,LGALS3,RBM25,PSEN1,AREL1,ANGPT4,SRC,CTNNBL1,PRKCQ,PLCG1,SERINC3,STK4,FBH1,PTPN1,ADNP,HIPK3,CAT,CD44,API5,RPS3,SMPD1,APBB1,USP47,CBL,BACE1,ZBTB16,YAP1,MRE11,TP53BP2,ITPKB,MFN2,CASP9,ATF3,PCID2,NAA16,SUDS3,TBX3,FBXW7,CTSH,PML,IGF1R,PTK2,OXR1,STK3,MTDH,RIPK2,DEPTOR,BRCA1,PSME3,IKZF3,MAPK7,MAP2K4,MYO18A,PRKCA…
GO:BP	cell-substrate junction assembly	GO:0007044	3.66001e-05	4.43652	58	2141	24	14142	PHLDB2,PTPRK,FERMT2,ACTN1,PTPRA,SRC,PTPRJ,LAMC1,THSD1,PTK2,PLEC,RCC2,COL16A1,TNS1,ROCK1,BCL2,LDB1,SLK,VCL,DLC1,PIP5K1A,TLN1,DAPK3,ITGB1BP1
GO:BP	adherens junction organization	GO:0034332	3.78986e-05	4.42138	21	2141	13	14142	PAK2,ADAM10,FERMT2,NUMB,RDX,CDC42,CTNNB1,DSP,ACTB,VCL,DLG5,JAM3,ADD1
GO:BP	protein autophosphorylation	GO:0046777	3.80215e-05	4.41997	142	2141	44	14142	TNIK,ATR,DYRK1A,GSK3B,PAK2,SRC,STK4,SIK2,MRE11,ERRFI1,PRKD1,IGF1R,MARK3,PTK2,NBN,ERN1,MAP3K3,ULK2,MINK1,TOM1L1,STK39,PINK1,OXSR1,STK10,DDR1,SLK,FGFR2,LMTK2,STK25,CAV1,GPNMB,PDGFB,IRAK3,LRRK2,MOB1B,KIT,PTK2B,DAPK1,FER,INSR,DAPK3,PDGFRB,VRK2,ENG
GO:BP	cytosolic transport	GO:0016482	4.00597e-05	4.39729	107	2141	36	14142	DNAJC13,DOP1B,RAB5A,SNX1,SRC,FAM160A2,DENND5A,SORL1,RDX,STX6,RAB7B,LAMP1,SNX16,SPAG9,CLTC,AKTIP,RAB7A,DAB2,TRIM27,VTI1A,LMTK2,EMP2,USP7,SNX8,HOOK3,EPS15,SORT1,VPS50,WDR91,CCDC91,LRRK2,TBC1D14,RAB14,RIC1,TMEM87B,EHD3
GO:BP	heterocycle biosynthetic process	GO:0018130	4.00833e-05	4.39704	2588	2141	471	14142	SKIL,PRKCI,CCNL1,DHX36,WWTR1,ZBTB38,NMNAT3,RIPK4,PDE9A,PKNOX1,RRP1B,PDXK,RUNX1,ERG,KAT2B,GABPA,APP,USP16,PAXBP1,CPOX,ZNF148,TFRC,BCL6,TBL1XR1,SCAF8,L3MBTL3,PTPRK,AK9,HDAC2,SMPDL3A,NCOA7,PGM3,PHIP,PHF3,SMOC2,SMAD3,RBM23,ZNF609,RORA,TCF12,RFX7,LEO1,MYEF2,ARID4A,PPM1A,MTHFD1,GPHN,TLE3,PSEN1,LIN52,PIAS1,FOXN3,RPS6KA5,ACSS1,DIDO1,TAF4,SFMBT2,CAMK1D,NCOA6,SLA2,SAMHD1,SRC,RPRD1B,PRKCQ,CHD6,NCOA3,ZNFX1,J…
GO:BP	negative regulation of cellular component movement	GO:0051271	4.1432e-05	4.38266	184	2141	53	14142	PDCD10,PHLDB2,PTPRK,MCC,ACTN1,SYNJ2BP,VASH1,ANGPT4,JAG1,PTPRJ,DACH1,STARD13,LRCH1,FGF2,PATZ1,ABHD2,DNAJA4,EVL,STAT3,JUP,NF1,COL3A1,PADI2,CLIC4,LDLRAD4,BCL2,NISCH,PTPRG,MITF,PRKG1,DLG5,BMPR1A,MMRN2,DLC1,TMIGD3,TGFBR3,TCAF1,WASL,NAV3,CD9,FBLN1,ARID2,DCN,SLIT2,KANK1,CALR,IL27RA,MEF2C,ITGB1BP1,NOTCH1,DAB2IP,ENG,EMILIN1
GO:BP	regulation of DNA metabolic process	GO:0051052	4.16716e-05	4.38016	232	2141	63	14142	DHX36,TFRC,BCL6,SMOC2,SRC,PRKCQ,FBH1,SPI1,RPS3,FAM168A,MRE11,DHX9,CUL4A,TFDP1,DACH1,RFC3,OTUD4,FGF2,MAPK1,PML,UBR5,GRHL2,NBN,BRCA1,SMG6,RECQL5,XRCC5,BMPR2,ERCC1,XRCC1,THOC1,SMCHD1,PPP4R2,CTNNB1,WDR48,FGF10,RNF8,TNKS2,MMS19,SLF2,FUS,PPP4C,USP7,SHLD2,ERCC6,WRN,TNKS,UBQLN4,SMG5,DNAJC2,PDGFB,HDAC10,ARID2,SMARCAD1,SLF1,IL27RA,UBE2B,UPF1,NIBAN2,CCT4,BABAM2,MPV17,BRCC3
GO:BP	stress-activated protein kinase signaling cascade	GO:0031098	4.16716e-05	4.38016	138	2141	43	14142	TNIK,PDCD10,RNF13,APP,SASH1,MAP3K7,PTPN1,PLCB1,SPI1,DUSP10,AIDA,MAPKAPK2,MAPK1,IGF1R,STK3,RIPK2,ERN1,MAP3K3,NBR1,NCOR1,MINK1,PAFAH1B1,TAOK1,SPHK1,MUL1,ARL6IP5,ZNF622,MAPK13,FAS,ERCC6,MFHAS1,ZC3H12A,STK25,MAGI3,HIPK2,NOD1,MDFIC,PTK2B,PJA2,MAPK9,MAP4K4,XDH,DAB2IP
GO:BP	regulation of programmed cell death	GO:0043067	4.47653e-05	4.34906	831	2141	175	14142	SKIL,PRKCI,PDCD10,PIK3CB,RRP1B,PTTG1IP,GSK3B,TFRC,PAK2,BCL6,IL20RA,MICAL1,PHIP,RPS6KA2,DAPK2,LGALS3,RBM25,PSEN1,AREL1,ANGPT4,SRC,CTNNBL1,PRKCQ,PLCG1,SERINC3,STK4,FBH1,PTPN1,ADNP,HIPK3,CAT,CD44,API5,RPS3,SMPD1,APBB1,USP47,CBL,BACE1,ZBTB16,YAP1,MRE11,TP53BP2,ITPKB,MFN2,CASP9,ATF3,PCID2,NAA16,FGF2,SUDS3,TBX3,FBXW7,CTSH,PML,IGF1R,PTK2,OXR1,STK3,MTDH,RIPK2,DEPTOR,BRCA1,PSME3,IKZF3,MAPK7,MAP2K4,MYO18A,…
GO:BP	positive regulation of Wnt signaling pathway	GO:0030177	5.03173e-05	4.29828	91	2141	32	14142	TBL1XR1,PPM1A,SRC,SULF2,USP47,YAP1,LGR4,CDC73,FGF2,LRRK1,UBR5,CSNK1D,TTC21B,ZEB2,DAB2,FGF10,TNKS2,FAM53B,TNKS,WLS,CAV1,WNK1,CAPRIN2,LRRK2,NFKB1,VCP,KANK1,MLLT3,DAPK3,UBE2B,USP34,XIAP
GO:BP	protein localization to cell-cell junction	GO:0150105	5.50175e-05	4.2595	16	2141	11	14142	PAK2,CGNL1,TJP1,PECAM1,LSR,DSP,ACTB,VCL,DLG5,JAK1,MAPK9
GO:BP	macromolecule catabolic process	GO:0009057	5.69282e-05	4.24467	806	2141	170	14142	DHX36,WWTR1,PTTG1IP,PIK3R4,LTN1,USP16,GSK3B,SNX9,TRAF3IP2,MAN1A1,DIS3L,TENT2,USP3,ARIH1,SAMD4A,PSMA3,PSEN1,AREL1,SEL1L,PIAS1,TRPC4AP,FBH1,PTPN1,CD44,ARRB1,PATL1,USP47,SORL1,CBL,RDX,CUL5,UBE4B,COP1,DHX9,EDEM3,UTP25,PKP1,IKBKE,MAPKAPK2,PCID2,CUL4A,DIS3,PAN3,UBAC2,FGF2,FBXW8,EIF4ENIF1,FBXW7,RGMA,ADAMTS7,PML,PSMA6,FBXO33,UBE3A,PPP2R5C,AGO2,DENND3,EXT1,AZIN1,RNF19A,WWP1,USP36,SGSH,NPLOC4,PSME3,OSBPL7,…
GO:BP	positive regulation of gene expression	GO:0010628	5.95507e-05	4.22511	656	2141	143	14142	PDCD10,DHX36,PIK3CB,SETD4,DYRK1A,GABPA,APP,USP16,TIGIT,TFRC,MAP3K7,TRAF3IP2,SMAD3,C14ORF93,RORA,TCF12,SAMD4A,PSEN1,SLC24A3,FERMT1,SRC,LBP,PRKCQ,ARFGEF2,SPI1,CELF1,RPS3,NUP98,SORL1,CADM1,RDX,YAP1,DHX9,NIBAN1,ATF3,DENND1B,PKP1,KDM5B,RAB7B,IKBKE,MAPKAPK2,FGF2,EIF4ENIF1,MAPK1,NTRK3,CTSH,DNAJA4,SEMA7A,MEF2A,YY1,WARS1,AGO2,UBR5,RIPK2,CYRIB,HGS,ERN1,BRCA1,STAT3,NCOR1,TTC21B,KHDRBS1,KPNA6,PID1,SLC11A1,PI…
GO:BP	membrane organization	GO:0061024	6.02262e-05	4.22021	392	2141	94	14142	RTP1,VPS8,SNX9,CERT1,GLDN,BLOC1S6,GPHN,ADCK1,SPG11,OSBPL2,TBC1D20,LRP4,FCHSD2,SMPD1,MFN2,TOR1AIP1,STX6,ATP2A2,PI4KA,CRKL,NDRG1,MTSS1,BAIAP2,HGS,PAFAH1B1,TIMM22,MYO18A,RHOT1,SPHK1,BIN1,CUL3,MUL1,PINK1,CAVIN2,CDC42,EMC10,GRAMD1A,NPC1,VAPA,BCL2,RAB7A,TMCC1,SEC13,NUP155,SNX18,PDCD6,LEMD2,BAG6,TRAM2,VTI1A,RCC1L,SMURF1,BAIAP2L1,EMP2,RHOT2,ALKBH4,GNPAT,ANK3,PICALM,BOK,NAXE,OMA1,INSIG1,CHCHD3,WASL,ELMO1,…
GO:BP	cell morphogenesis involved in differentiation	GO:0000904	6.02262e-05	4.22021	335	2141	83	14142	TNIK,ROBO2,BOC,KALRN,UST,NEO1,FERMT2,ACTN1,PSEN1,NUMB,TTC8,SPG11,SS18L1,TBC1D20,SRC,B4GALT5,LRP4,SPI1,MYO7A,LAMC1,FBXW8,YWHAH,CRKL,SEMA7A,PTK2,EXT1,GRHL2,TBCD,NTN1,PAFAH1B1,CYFIP1,EPHA2,BMPR2,CDC42,SIPA1L3,B4GALT6,ROCK1,SMAD4,BCL2,PLXNB1,SEMA3F,CTNNB1,EMB,SLIT3,CUL7,NEDD9,ZFYVE27,CDH23,TOP2B,ST14,PICALM,SZT2,STK25,SEMA4A,DOCK7,CRPPA,WASL,MET,LAMB1,EP300,FBLN1,PLXNB2,LRRK2,DIP2B,PPP3CA,WDR1,SLIT2,…
GO:BP	regulation of dephosphorylation	GO:0035303	6.09208e-05	4.21523	122	2141	39	14142	RRP1B,SRC,PPP1R16B,SMPD1,GPATCH2,CAMTA1,PPP2R5A,RBM26,FARP1,MTMR3,SFI1,IQGAP1,YWHAE,PINK1,MGAT5,PPP6R1,CALM3,CCDC8,ROCK1,PPP4R2,ITGA1,PPP1R11,MARF1,IKBKB,MFHAS1,DLC1,GBA,TIPRL,SMG5,PPP1R12A,WNK1,PPP6R2,HSP90B1,NCKAP1L,HTT,SEMA4D,FKBP15,ELL,PDGFRB
GO:BP	response to nitrogen compound	GO:1901698	6.19806e-05	4.20774	461	2141	107	14142	PRKCI,TRPM2,KAT2B,GABPA,APP,MAN1A1,PHIP,PSEN1,SEL1L,ECHDC3,PTPRA,SRC,PRKCQ,PTPN1,P2RY6,SORL1,DHX9,EDEM3,TBC1D4,UBAC2,P2RX4,SSH1,MAPK1,CRKL,HOMER2,IGF1R,PTK2,EXT1,RIPK2,NPLOC4,BRCA1,STAT3,JUP,RECQL5,COL3A1,COL5A2,COL16A1,PID1,MUL1,RFTN2,HERPUD1,NPC1,RIOK3,ROCK1,USP14,COLEC12,RAB31,EPG5,SMARCC1,GNAI2,EDEM1,CTNNB1,STT3B,CPEB4,GHR,NDUFS4,UBR2,CCND3,MAPK13,DAXX,BAG6,CPEB3,NEURL1,RGS10,BAIAP2L1,ACTB,SD…
GO:BP	positive regulation of protein-containing complex assembly	GO:0031334	6.52672e-05	4.18531	154	2141	46	14142	ATR,GSK3B,TFRC,IQGAP2,FERMT2,LGALS3,FERMT1,SRC,RPS3,FCHSD2,NUMA1,LCP1,FNIP2,CLIP1,EVL,WARS1,WASHC5,SKAP1,NCKAP1,CYFIP1,ARPC2,ACTR3,RASIP1,GMFG,TRIM27,SLF2,BAIAP2L1,CCL24,FAF1,SCIN,AKAP9,WASL,MET,NAV3,NCKAP1L,PTK2B,SYK,CDK5RAP2,GSN,VCP,SLF1,FER,FNIP1,MAPK9,DAB2IP,NCK2
GO:BP	regulation of mRNA metabolic process	GO:1903311	6.60353e-05	4.18022	168	2141	49	14142	DHX36,TRAF3IP2,RBM23,LEO1,SAMD4A,RBM25,CELF1,NUP98,PATL1,CDC73,DHX9,PKP1,IKBKE,MAPKAPK2,PCID2,PAN3,EIF4ENIF1,AGO2,VIRMA,NSRP1,SRSF4,IWS1,PUM1,KHDRBS1,SLC11A1,CNOT1,FTO,U2AF2,ROCK1,RBM5,CPEB3,FUS,CARHSP1,MAGOH,ZC3H12A,THRAP3,GIGYF2,AHCYL1,MOV10,ZC3HAV1,DDX17,TNRC6B,CPSF6,YTHDC1,FAM172A,UPF1,PUM2,NBAS,TIA1
GO:BP	cell-substrate junction organization	GO:0150115	7.09117e-05	4.14928	60	2141	24	14142	PHLDB2,PTPRK,FERMT2,ACTN1,PTPRA,SRC,PTPRJ,LAMC1,THSD1,PTK2,PLEC,RCC2,COL16A1,TNS1,ROCK1,BCL2,LDB1,SLK,VCL,DLC1,PIP5K1A,TLN1,DAPK3,ITGB1BP1
GO:BP	regulation of blood vessel endothelial cell migration	GO:0043535	7.3529e-05	4.13354	64	2141	25	14142	PDCD10,RHOJ,VASH1,ANGPT4,PLCG1,PIK3C2A,AKT3,STARD13,FGF2,P2RX4,PRKD1,MAP3K3,JUP,NF1,PRKCA,EPHA2,MMRN2,ETS1,HDAC9,PDGFB,HMOX1,MEF2C,ADAM17,ITGB1BP1,NOTCH1
GO:BP	negative regulation of locomotion	GO:0040013	7.99976e-05	4.09692	188	2141	53	14142	PDCD10,ROBO2,PHLDB2,PTPRK,MCC,SYNJ2BP,VASH1,ANGPT4,JAG1,PTPRJ,DACH1,STARD13,LRCH1,FGF2,PATZ1,ABHD2,DNAJA4,EVL,STAT3,JUP,NF1,COL3A1,PADI2,CLIC4,LDLRAD4,BCL2,SEMA3F,NISCH,PTPRG,MITF,PRKG1,DLG5,BMPR1A,MMRN2,DLC1,TMIGD3,TCAF1,WASL,NAV3,FBLN1,ARID2,DCN,SLIT2,KANK1,CALR,IL27RA,MEF2C,ITGB1BP1,NOTCH1,DAB2IP,ENG,EMILIN1,PLXNA3
GO:BP	aromatic compound biosynthetic process	GO:0019438	8.00869e-05	4.09644	2586	2141	468	14142	SKIL,PRKCI,CCNL1,DHX36,WWTR1,ZBTB38,NMNAT3,RIPK4,PDE9A,PKNOX1,RRP1B,PDXK,RUNX1,ERG,KAT2B,GABPA,APP,USP16,PAXBP1,CPOX,ZNF148,TFRC,BCL6,TBL1XR1,SCAF8,L3MBTL3,PTPRK,AK9,HDAC2,SMPDL3A,NCOA7,PGM3,PHIP,PHF3,SMOC2,SMAD3,RBM23,ZNF609,RORA,TCF12,RFX7,LEO1,MYEF2,ARID4A,PPM1A,MTHFD1,TLE3,PSEN1,LIN52,PIAS1,FOXN3,RPS6KA5,ACSS1,DIDO1,TAF4,SFMBT2,CAMK1D,NCOA6,SLA2,SAMHD1,SRC,RPRD1B,PRKCQ,CHD6,NCOA3,ZNFX1,JAG1,E…
GO:BP	vesicle organization	GO:0016050	8.11488e-05	4.09072	146	2141	44	14142	DNAJC13,SYNJ1,VPS8,AP3B1,SPG11,RAB22A,TBC1D20,SDC4,ARFGEF2,FAM160A2,MYO7A,STX6,HPS4,PAFAH1B1,MYO18A,SPHK1,CUL3,ALS2,AKTIP,VAPA,BCL2,RAB7A,TMF1,TMCC1,SEC13,PDCD6,KIF13A,HPS1,HOOK3,PICALM,RAB38,MFSD14A,SORT1,INSIG1,SEC24D,SEC31A,USO1,CLCN3,RAB8A,SEC24A,SQSTM1,SEC16A,TGFBRAP1,RAB1A
GO:BP	transmembrane receptor protein serine/threonine kinase signaling pathway	GO:0007178	8.20455e-05	4.08595	222	2141	60	14142	SKIL,VEPH1,WWTR1,NRROS,PTPRK,CD109,SMAD3,NEO1,FBN1,FERMT2,PPM1A,FERMT1,PMEPA1,SRC,SPI1,RGMA,PTK2,EXT1,ITGB6,LRP2,COL3A1,BMPR2,ZEB2,ACVR2A,GLG1,LDLRAD4,SMAD2,SMAD4,TGFBR2,DAB2,FGF10,ZNF451,HIVEP1,GCNT2,HTRA1,SMURF1,CREBBP,ZMIZ1,BMPR1A,RBPMS,NOTCH2,TGFBR3,HIPK2,KCP,CAV1,EP300,BTBD11,APPL2,CHST11,LEMD3,TGFBR1,JAK2,RGMB,JADE2,SMAD5,ADAM17,NOTCH1,CRIM1,ENG,EMILIN1
GO:BP	regulation of Wnt signaling pathway	GO:0030111	8.49322e-05	4.07093	198	2141	55	14142	WWTR1,TBL1XR1,MCC,PPM1A,PSEN1,FERMT1,SRC,STK4,SULF2,CTNND1,LRP4,USP47,YAP1,LGR4,CDC73,UBAC2,JADE1,FGF2,LRRK1,FZD6,UBR5,STK3,CSNK1D,TTC21B,ZEB2,WWOX,RBMS3,DAB2,FGF10,TNKS2,TCF7L2,FAM53B,TNKS,WLS,CDK14,MDFIC,CAV1,WNK1,SOX10,CAPRIN2,LRRK2,LMBR1L,NFKB1,INVS,VCP,GNAQ,KANK1,MLLT3,DAPK3,UBE2B,G3BP1,NOTCH1,DAB2IP,USP34,XIAP
GO:BP	response to cytokine	GO:0034097	8.84911e-05	4.0531	454	2141	105	14142	MYNN,PDCD10,IFNAR1,ST3GAL6,CD47,PARP14,TFRC,IL20RA,TRAF3IP2,YTHDC2,RORA,ADAM10,RPS6KA5,CPNE1,SAMHD1,SRC,PLCB1,SPI1,RPS3,TRIM21,SMPD1,YAP1,DHX9,KDM5B,IKBKE,MAPKAPK2,LRCH1,OTUD4,SH2B3,MAPK1,CRKL,ADAMTS7,PML,EXT1,RIPK2,BRCA1,STAT3,MAPK7,XAF1,PAFAH1B1,PRKCA,SPHK1,NMI,STK39,COL3A1,SLC11A1,XRCC5,MUL1,CDC42,STAT1,PADI2,ACTR3,SMAD4,BCL2,HYAL1,CX3CR1,OXSR1,IL7R,LIFR,GHR,SLIT3,TNFRSF21,MAPK13,JARID2,IFIT2,…
GO:BP	endosomal transport	GO:0016197	9.15187e-05	4.03849	133	2141	41	14142	VPS26C,SNX4,SNX9,SNX1,AP5S1,DENND5A,SORL1,STX6,DENND1B,RAB7B,RAB35,WASHC5,SPAG9,CLTC,ALS2,CCDC93,RAB7A,TMCC1,CMTM6,SNX18,VPS52,TRIM27,VTI1A,LMTK2,VPS35L,USP7,RAB11FIP3,SNX8,PICALM,SORT1,VPS50,MICALL1,LRRK2,TBC1D14,RAB14,VCP,RIC1,TMEM87B,DENND1A,EHD3,RAB10
GO:BP	macromolecule biosynthetic process	GO:0009059	9.15187e-05	4.03849	3273	2141	578	14142	SKIL,PRKCI,CCNL1,DHX36,EIF2A,WWTR1,ATR,ZBTB38,RIPK4,PKNOX1,RRP1B,POFUT2,RUNX1,ERG,KAT2B,GABPA,APP,USP16,PAXBP1,NSUN3,ST3GAL6,B4GALT4,ZNF148,TFRC,BCL6,FXR1,TBL1XR1,SCAF8,L3MBTL3,PTPRK,HDAC2,NCOA7,PGM3,PHIP,PHF3,SMOC2,SMAD3,RBM23,ZNF609,RORA,TCF12,RFX7,LEO1,MYEF2,SAMD4A,ARID4A,PPM1A,TLE3,EXD2,GALNT16,PSEN1,LIN52,PIAS1,FOXN3,RPS6KA5,MGME1,DIDO1,TAF4,KIN,POFUT1,SFMBT2,CAMK1D,NCOA6,SLA2,SAMHD1,SRC,RPR…
GO:BP	negative regulation of macromolecule biosynthetic process	GO:0010558	9.31504e-05	4.03082	847	2141	176	14142	SKIL,DHX36,WWTR1,ATR,ZBTB38,ZNF148,BCL6,TBL1XR1,SCAF8,PTPRK,HDAC2,SMAD3,SAMD4A,ARID4A,PSEN1,PIAS1,FOXN3,RPS6KA5,SLA2,SRC,SPI1,RPS3,APBB1,PATL1,USP47,DDX6,ZBTB16,YAP1,LGR4,MTHFR,CDC73,RNF2,ATF3,KDM5B,KLF12,DACH1,PAN3,FNIP2,SUDS3,TBX3,MORC2,EIF4ENIF1,PML,MEF2A,YY1,AGO2,NCOA2,TRPS1,KLF10,MTDH,MTERF3,RUNX1T1,WWP1,CBX2,ZNF750,BRCA1,STAT3,NCOR1,CLTC,RECQL5,CIR1,NAB1,PUM1,KHDRBS1,XRCC5,KLF7,BMPR2,NIF3L1…
GO:BP	neuron projection development	GO:0031175	9.33159e-05	4.03004	428	2141	100	14142	TNIK,PRKCI,ROBO2,BOC,GSK3B,KALRN,PAK2,UST,NEO1,BLOC1S6,PSEN1,NUMB,TTC8,SPG11,SS18L1,CAMK1D,CPNE1,SDC4,B4GALT5,LRP4,MYO7A,ABL2,CAMSAP2,FBXW8,YWHAH,CRKL,RGMA,IQGAP1,PTPN9,SEMA7A,PRKD1,TRIP11,CLMN,EXT1,BAIAP2,NTN1,PAFAH1B1,LRP2,CYFIP1,MUL1,BMPR2,ALS2,CDC42,B4GALT6,ROCK1,VAPA,SMAD4,NEDD4L,BCL2,PLXNB1,SEMA3F,CTNNB1,EMB,SLIT3,CUL7,MYLIP,DTNBP1,DDR1,ZFYVE27,NEURL1,SHTN1,PRKG1,SMURF1,SDK1,CDH23,CAMK2G,DL…
GO:BP	tissue morphogenesis	GO:0048729	9.40388e-05	4.02669	339	2141	83	14142	PDCD10,RIPK4,PHLDB2,SMAD3,MMP14,MYO9A,FERMT2,MTHFD1,PSEN1,TTC8,FERMT1,SRC,STK4,SDC4,CD44,EXT2,YAP1,LGR4,GORAB,MTHFR,KDM5B,COL4A1,STARD13,FGF2,TBX3,RGMA,CTSH,BTBD7,EXT1,FZD6,GRHL2,STK3,PRKAR1A,NTN1,PAFAH1B1,LRP2,COL3A1,EPHA2,BMPR2,CDC42,GRHL3,RPGRIP1L,RASIP1,MIB1,GREB1L,SMAD4,BCL2,CTNNB1,DAB2,FGF10,ITGA2,VPS52,DSP,DDR1,ACTB,VCL,DLG5,BMPR1A,ST14,TRAF3IP1,NOTCH2,PRKACB,CCM2,MET,SOX10,PLXNB2,TXNRD1,T…
GO:BP	negative regulation of phosphorus metabolic process	GO:0010563	0.000104102	3.98254	309	2141	77	14142	WWTR1,RRP1B,PARP14,MICAL1,FGFR1OP,PSEN1,PMEPA1,PPP1R16B,PTPN1,PTPRJ,SMPD1,GPATCH2,DUSP10,AIDA,ERRFI1,NIBAN1,PPP2R5A,LAX1,RBM26,FARP1,SH2B3,PIK3IP1,SFI1,CRKL,NTRK3,IQGAP1,IGF1R,WARS1,DEPTOR,PRKAR1A,STAT3,NCOR1,YWHAE,PID1,MGAT5,RASIP1,CCDC8,ROCK1,LDLRAD4,PRKAR2A,TRIM27,PPP1R11,ITPRIP,MARF1,IKBKB,MFHAS1,ZC3H12A,TRAF3IP1,GBA,TIPRL,CAV1,PRKAG2,WNK1,PDGFB,FBLN1,FBXO7,PWP1,IRAK3,NCKAP1L,SLIT2,C9ORF72,SE…
GO:BP	negative regulation of phosphate metabolic process	GO:0045936	0.000104102	3.98254	309	2141	77	14142	WWTR1,RRP1B,PARP14,MICAL1,FGFR1OP,PSEN1,PMEPA1,PPP1R16B,PTPN1,PTPRJ,SMPD1,GPATCH2,DUSP10,AIDA,ERRFI1,NIBAN1,PPP2R5A,LAX1,RBM26,FARP1,SH2B3,PIK3IP1,SFI1,CRKL,NTRK3,IQGAP1,IGF1R,WARS1,DEPTOR,PRKAR1A,STAT3,NCOR1,YWHAE,PID1,MGAT5,RASIP1,CCDC8,ROCK1,LDLRAD4,PRKAR2A,TRIM27,PPP1R11,ITPRIP,MARF1,IKBKB,MFHAS1,ZC3H12A,TRAF3IP1,GBA,TIPRL,CAV1,PRKAG2,WNK1,PDGFB,FBLN1,FBXO7,PWP1,IRAK3,NCKAP1L,SLIT2,C9ORF72,SE…
GO:BP	neurogenesis	GO:0022008	0.000105794	3.97554	736	2141	156	14142	TNIK,PRKCI,ROBO2,APP,BOC,GSK3B,KALRN,NRROS,PAK2,BCL6,UST,CEP85L,ZNF609,NEO1,RORA,TCF12,GLDN,BLOC1S6,SYNE2,PSEN1,NUMB,TTC8,SPG11,SS18L1,CAMK1D,CPNE1,SDC4,B4GALT5,LRP4,RASSF10,DDX6,MYO7A,YAP1,SDCCAG8,SCYL3,ABL2,CAMSAP2,WASF3,FGF2,FBXW8,EIF4ENIF1,YWHAH,MAPK1,CRKL,RGMA,IQGAP1,CSPG4,PTPN9,SEMA7A,PRKD1,TRIP11,CLMN,NDRG1,EXT1,BAIAP2,TBCD,STAT3,SPAG9,NTN1,PAFAH1B1,TTC21B,LRP2,COL3A1,BIN1,ERCC3,HS6ST1,CYF…
GO:BP	negative regulation of cell migration	GO:0030336	0.000108538	3.96442	171	2141	49	14142	PDCD10,PHLDB2,PTPRK,MCC,SYNJ2BP,VASH1,ANGPT4,JAG1,PTPRJ,DACH1,STARD13,LRCH1,FGF2,PATZ1,ABHD2,DNAJA4,EVL,STAT3,JUP,NF1,COL3A1,PADI2,CLIC4,LDLRAD4,BCL2,NISCH,PTPRG,MITF,PRKG1,DLG5,BMPR1A,MMRN2,DLC1,TMIGD3,TCAF1,WASL,NAV3,ARID2,DCN,SLIT2,KANK1,CALR,IL27RA,MEF2C,ITGB1BP1,NOTCH1,DAB2IP,ENG,EMILIN1
GO:BP	cellular macromolecule biosynthetic process	GO:0034645	0.00011047	3.95676	3247	2141	573	14142	SKIL,PRKCI,CCNL1,DHX36,EIF2A,WWTR1,ATR,ZBTB38,RIPK4,PKNOX1,RRP1B,POFUT2,RUNX1,ERG,KAT2B,GABPA,APP,USP16,PAXBP1,NSUN3,ST3GAL6,B4GALT4,ZNF148,TFRC,BCL6,FXR1,TBL1XR1,SCAF8,L3MBTL3,PTPRK,HDAC2,NCOA7,PGM3,PHIP,PHF3,SMOC2,SMAD3,RBM23,ZNF609,RORA,TCF12,RFX7,LEO1,MYEF2,SAMD4A,ARID4A,PPM1A,TLE3,EXD2,GALNT16,PSEN1,LIN52,PIAS1,FOXN3,RPS6KA5,MGME1,DIDO1,TAF4,KIN,POFUT1,SFMBT2,CAMK1D,NCOA6,SLA2,SAMHD1,SRC,RPR…
GO:BP	wound healing	GO:0042060	0.000113991	3.94313	200	2141	55	14142	PDCD10,ABI3BP,PHLDB2,CLDN1,CD109,SMOC2,SMAD3,F2RL2,BLOC1S6,FERMT2,FERMT1,PRKCQ,SDC4,CD44,SMPD1,YAP1,FGF2,SH2B3,HPS4,PTK2,EXT1,FZD6,FKBP10,PRKCA,ITGB6,COL3A1,SERPINE2,SLC11A1,GRHL3,FGF10,C6ORF89,F13A1,DDR1,PAPSS2,PRKG1,ST3GAL4,NOTCH2,F3,CAV1,CD9,VWF,PDGFB,FBLN1,HMOX1,IGF1,ELK3,ANO6,ITGA5,MMRN1,B4GALT1,EPB41L4B,KANK1,ADAM17,MERTK,FLNA
GO:BP	regulation of protein dephosphorylation	GO:0035304	0.000132077	3.87917	62	2141	24	14142	PPP1R16B,SMPD1,CAMTA1,PPP2R5A,YWHAE,PINK1,MGAT5,PPP6R1,CALM3,ROCK1,PPP4R2,ITGA1,PPP1R11,IKBKB,MFHAS1,DLC1,GBA,TIPRL,PPP1R12A,PPP6R2,HSP90B1,NCKAP1L,HTT,PDGFRB
GO:BP	cellular response to DNA damage stimulus	GO:0006974	0.000132521	3.87771	534	2141	119	14142	SKIL,ATR,ZBTB38,CFAP410,PTTG1IP,USP16,BCL6,ASCC3,SHPRH,USP3,ZFYVE26,EXD2,SUSD6,PSEN1,FOXN3,TDP1,AP5S1,KIN,NCOA6,SAMHD1,FBH1,CD44,ALKBH3,DDB2,RPS3,FAM168A,APBB1,USP47,YAP1,DCUN1D5,MRE11,CASP9,DHX9,IKBKE,MAPKAPK2,CUL4A,SETD7,UNG,ALKBH2,MORC2,MAPK1,PML,WDR76,YY1,NDRG1,TONSL,NSMCE2,UBR5,NBN,FAAP100,BRCA1,TAOK1,RAD51C,RECQL5,ERCC3,EPHA2,XRCC5,ZBTB40,FTO,LIG1,ERCC1,XRCC1,RBBP8,THOC1,SMCHD1,BCL2,PPP4R2,…
GO:BP	positive regulation of DNA metabolic process	GO:0051054	0.00013359	3.87423	135	2141	41	14142	DHX36,TFRC,SMOC2,PRKCQ,RPS3,FAM168A,MRE11,DHX9,RFC3,OTUD4,FGF2,MAPK1,PML,GRHL2,NBN,BRCA1,XRCC5,ERCC1,XRCC1,SMCHD1,CTNNB1,WDR48,FGF10,RNF8,TNKS2,MMS19,SLF2,FUS,USP7,SHLD2,ERCC6,WRN,TNKS,PDGFB,HDAC10,ARID2,SLF1,UBE2B,CCT4,BABAM2,BRCC3
GO:BP	positive regulation of vasculature development	GO:1904018	0.000139255	3.85619	91	2141	31	14142	SASH1,SMOC2,ANGPT4,PLCG1,GAB1,FGF2,CTSH,TJP1,PRKD1,AGO2,MTDH,BRCA1,STAT3,JUP,PRKCA,SPHK1,EMC10,HYAL1,PDCD6,CCL24,ETS1,ZC3H12A,F3,JAK1,HIPK2,ITGB8,HMOX1,ITGA5,ANXA3,PTK2B,ENG
GO:BP	positive regulation of angiogenesis	GO:0045766	0.000139255	3.85619	91	2141	31	14142	SASH1,SMOC2,ANGPT4,PLCG1,GAB1,FGF2,CTSH,TJP1,PRKD1,AGO2,MTDH,BRCA1,STAT3,JUP,PRKCA,SPHK1,EMC10,HYAL1,PDCD6,CCL24,ETS1,ZC3H12A,F3,JAK1,HIPK2,ITGB8,HMOX1,ITGA5,ANXA3,PTK2B,ENG
GO:BP	cell surface receptor signaling pathway involved in cell-cell signaling	GO:1905114	0.000139255	3.85619	291	2141	73	14142	WWTR1,RAB5A,APP,TBL1XR1,MCC,FERMT2,PPM1A,PSEN1,FERMT1,SRC,STK4,SULF2,CTNND1,LRP4,USP47,YAP1,LGR4,CDC73,UBAC2,CPE,JADE1,FGF2,C12ORF43,CHRNA3,LRRK1,EXT1,FZD6,UBR5,STK3,CSNK1D,TTC21B,GRHL3,ZEB2,WWOX,MITF,CTNNB1,RBMS3,DAB2,FGF10,TNKS2,LDB1,TCF7L2,FAM53B,TNKS,FZD4,CELSR2,WLS,CDK14,MDFIC,CAV1,WNK1,SOX10,CAPRIN2,LRRK2,LMBR1L,PPP3CA,NFKB1,INVS,VCP,GNAQ,KANK1,MLLT3,S1PR2,DAPK3,UBE2B,G3BP1,NOTCH1,STRN,DAB2…
GO:BP	nucleocytoplasmic transport	GO:0006913	0.000142219	3.84704	187	2141	52	14142	KPNA4,PTTG1IP,MCM3AP,GSK3B,LSG1,NEMF,PPM1A,PSEN1,FERMT1,NUP98,DHX9,PTPN14,IPO5,PPP1CC,EIF4ENIF1,PRKD1,UBR5,STAT3,JUP,YWHAE,IWS1,KHDRBS1,KPNA6,MBTPS1,THOC1,NUP155,RAB23,NUP153,DDX39B,TCF7L2,SMURF1,XPO6,HIKESHI,ZC3H12A,CHTOP,AHCYL1,POLDIP3,APPL2,XPOT,NUP107,CPSF6,PPP3CA,YTHDC1,SYK,XPO7,TNPO2,CALR,AKAP8L,RGS14,NUP214,RANBP2,FLNA
GO:BP	regulation of cellular amide metabolic process	GO:0034248	0.000144641	3.83971	236	2141	62	14142	DHX36,EIF2A,ABCG1,USP16,NSUN3,FXR1,SAMD4A,RPS3,PATL1,SORL1,DDX6,DHX9,NIBAN1,PAN3,EIF4ENIF1,AGO2,STAT3,GGA3,SPHK1,PDK1,BIN1,PUM1,KHDRBS1,PINK1,CNOT1,FTO,AARS1,SPHK2,LSM14A,ROCK1,EEFSEC,RPUSD3,CPEB4,CPEB3,NEURL1,PSTK,RCC1L,TNRC6A,TRAP1,PICALM,DPH2,ZC3H12A,AGO4,GIGYF2,MOV10,TNRC6B,POLDIP3,PLXNB2,IGF1,LARP4,EIF4E,DAPK1,CALR,DAPK3,PRR16,MPV17L2,ETF1,UPF1,LRPPRC,RTN4,NCK2,TIA1
GO:BP	double-strand break repair	GO:0006302	0.000145652	3.83669	154	2141	45	14142	ZFYVE26,EXD2,TDP1,AP5S1,SAMHD1,FBH1,MRE11,PML,YY1,TONSL,NSMCE2,UBR5,NBN,BRCA1,RAD51C,RECQL5,XRCC5,ERCC1,XRCC1,RBBP8,SMCHD1,PPP4R2,WDR48,RNF8,MMS19,SLF2,FUS,PPP4C,PALB2,MARF1,SHLD2,ERCC6,WRN,SFPQ,UBQLN4,ARID2,SMARCAD1,VCP,SLF1,UIMC1,XRCC4,DDX1,SETX,BABAM2,BRCC3
GO:BP	ubiquitin-dependent protein catabolic process	GO:0006511	0.000151589	3.81933	359	2141	86	14142	WWTR1,LTN1,USP16,GSK3B,MAN1A1,USP3,ARIH1,PSMA3,PSEN1,AREL1,PIAS1,TRPC4AP,ARRB1,USP47,CBL,CUL5,UBE4B,COP1,EDEM3,CUL4A,FBXW8,FBXW7,PML,PSMA6,FBXO33,UBE3A,PPP2R5C,WWP1,USP36,NPLOC4,SPOP,UBR3,CUL3,UBR4,HERPUD1,RNF125,MIB1,USP14,NEDD4L,SMARCC1,CRBN,EDEM1,CTNNB1,FBXL2,STT3B,MARCHF6,FBXL7,DAB2,UBR2,RNF8,PPP1R11,BAG6,FBXO9,CACUL1,ATE1,UBE2D1,SMURF1,USP7,GNA12,GBA,UBQLN4,USP33,USP24,HIPK2,CNOT4,UBE2H,CAV1…
GO:BP	negative regulation of protein-containing complex assembly	GO:0031333	0.00016273	3.78853	79	2141	28	14142	GSK3B,PPM1A,PMEPA1,SRC,SORL1,AIDA,SSH1,TFIP11,CYRIB,TBCD,SSH2,CDC42,RIOK3,LDLRAD4,RAF1,LCMT1,NLRC3,JAM3,TRAF3IP1,GBA,SCIN,EP300,EPS8,SLIT2,GSN,TMOD1,KANK1,TUBB4A
GO:BP	glycoprotein metabolic process	GO:0009100	0.000163591	3.78624	227	2141	60	14142	POFUT2,ST3GAL6,B4GALT4,MAN1A1,PGM3,GALNT16,PSEN1,POFUT1,SULF2,B4GALT5,EXT2,SOAT1,EDEM3,COG3,TMTC4,TRIP11,EXT1,ENGASE,SGSH,DHDDS,UGGT1,MGAT5,GALNT1,B4GALT6,NPC1,BCL2,RPN1,GXYLT2,EDEM1,POMGNT2,CTNNB1,STT3B,GCNT2,OGA,TCF7L2,XYLT1,GALNT2,FUT10,AGA,ST3GAL4,STT3A,GPC1,CRPPA,C1GALT1,TMTC1,LARGE1,CHST11,IGF1,TMTC2,TMEM165,B4GALT1,EXTL3,GALNT7,ST8SIA4,POMT1,TET3,ST3GAL5,RAB1A,MAGT1,OGT
GO:BP	regulation of DNA-binding transcription factor activity	GO:0051090	0.000163957	3.78527	262	2141	67	14142	PRKCI,RIPK4,APP,TFRC,HDAC2,RPS6KA5,CAMK1D,PRKCQ,CAT,SPI1,RPS3,ARRB1,TRIM21,DHX9,RNF2,RAB7B,TFDP1,CMKLR1,SMARCB1,SLCO3A1,CRTC3,PRKD1,PSMA6,FZD6,STK3,MTDH,RIPK2,JUP,MED13,SPHK1,PINK1,CARF,CTNNB1,LTF,TRIM27,TRIM26,TCF7L2,USP7,NLRC3,CARD11,ARID5B,IKBKB,ANKRD42,FZD4,FAF1,ZC3H12A,TMIGD3,ROR1,HIPK2,NOD1,CAV1,KDM5A,EP300,IRAK3,PPP3CA,ANXA3,KIT,PKD2,PTCH1,SYK,FER,CACTIN,NLRP3,IL18R1,DAB2IP,COMMD1,FLNA
GO:BP	nuclear transport	GO:0051169	0.000164657	3.78342	188	2141	52	14142	KPNA4,PTTG1IP,MCM3AP,GSK3B,LSG1,NEMF,PPM1A,PSEN1,FERMT1,NUP98,DHX9,PTPN14,IPO5,PPP1CC,EIF4ENIF1,PRKD1,UBR5,STAT3,JUP,YWHAE,IWS1,KHDRBS1,KPNA6,MBTPS1,THOC1,NUP155,RAB23,NUP153,DDX39B,TCF7L2,SMURF1,XPO6,HIKESHI,ZC3H12A,CHTOP,AHCYL1,POLDIP3,APPL2,XPOT,NUP107,CPSF6,PPP3CA,YTHDC1,SYK,XPO7,TNPO2,CALR,AKAP8L,RGS14,NUP214,RANBP2,FLNA
GO:BP	actin cytoskeleton reorganization	GO:0031532	0.000175156	3.75658	67	2141	25	14142	TNIK,TRPM2,IQGAP2,PTPN1,GAB1,NTRK3,MINK1,CDC42,GMFG,FGF10,BAIAP2L1,MCU,PIP5K1A,NOTCH2,MKLN1,PARVG,EPS8,KIT,PTK2B,FER,S1PR2,DAPK3,PDLIM4,ANTXR1,FLNA
GO:BP	morphogenesis of an epithelium	GO:0002009	0.000176822	3.75246	288	2141	72	14142	PDCD10,RIPK4,PHLDB2,SMAD3,MMP14,MYO9A,FERMT2,MTHFD1,PSEN1,TTC8,FERMT1,SRC,STK4,SDC4,CD44,YAP1,LGR4,GORAB,MTHFR,KDM5B,COL4A1,STARD13,FGF2,RGMA,CTSH,BTBD7,EXT1,FZD6,GRHL2,STK3,NTN1,PAFAH1B1,LRP2,EPHA2,CDC42,GRHL3,RPGRIP1L,RASIP1,MIB1,GREB1L,SMAD4,BCL2,CTNNB1,DAB2,FGF10,DDR1,ACTB,VCL,DLG5,ST14,TRAF3IP1,NOTCH2,PRKACB,CCM2,MET,SOX10,PLXNB2,TIMELESS,ITGA5,WDR1,LIAS,SLIT2,PKD2,MLLT3,OSR1,ADAM17,NOTCH1,S…
GO:BP	glycosylation	GO:0070085	0.000181217	3.7418	160	2141	46	14142	POFUT2,ST3GAL6,B4GALT4,PGM3,GALNT16,PSEN1,POFUT1,B4GALT5,EXT2,COG6,COG3,TMTC4,TRIP11,EXT1,DHDDS,UGGT1,MGAT5,GALNT1,B4GALT6,NPC1,RPN1,GXYLT2,POMGNT2,STT3B,GCNT2,GALNT2,FUT10,ST3GAL4,STT3A,GBA,PIGM,CRPPA,C1GALT1,TMTC1,LARGE1,TMTC2,TMEM165,B4GALT1,EXTL3,GALNT7,ST8SIA4,POMT1,TET3,ST3GAL5,MAGT1,OGT
GO:BP	positive regulation of cell death	GO:0010942	0.000193876	3.71248	330	2141	80	14142	SKIL,PRKCI,PIK3CB,RRP1B,GSK3B,PAK2,BCL6,IL20RA,RPS6KA2,PSEN1,CTNNBL1,PLCG1,SERINC3,STK4,FBH1,CELF1,RPS3,SMPD1,APBB1,BACE1,ZBTB16,TP53BP2,MFN2,CASP9,ATF3,SUDS3,FBXW7,CTSH,PML,STK3,RIPK2,MAP2K4,FAP,ITGA6,BIN1,ERCC3,STK17B,SPHK2,RBM5,ACOX2,ARL6IP5,SLC6A6,SHQ1,CTNNB1,ATG7,ZNF622,DAXX,FAS,IFIT2,NEURL1,CCAR1,DLC1,PICALM,FAF1,ZC3H12A,SFPQ,INPP5D,BOK,S100A8,NOTCH2,OMA1,SCIN,ING3,STK17A,CAV1,HMOX1,LRRK2,A…
GO:BP	immune system development	GO:0002520	0.00020075	3.69734	539	2141	119	14142	UBA5,PKNOX1,TRPM2,MCM3AP,PLCL2,APP,TFRC,NRROS,BCL6,L3MBTL3,TRAF3IP2,PGM3,SMAD3,MMP14,TENT2,RORA,LEO1,FBN1,ARID4A,ACTN1,PSEN1,ZBTB46,NCOA6,SAMHD1,SRC,CTNNBL1,STK4,DHTKD1,SPI1,ZBTB16,DUSP10,ITPKB,CDC73,MR1,RAB7B,ARHGEF7,PCID2,CUL4A,SH2B3,PATZ1,MAPK1,CRKL,FBXW7,YY1,JAG2,TPD52,EXT1,KLF10,STK3,RIPK2,STAT3,IKZF3,PAFAH1B1,ITGB6,EPHA2,XRCC5,STAT1,ACVR2A,ERCC1,SIPA1L3,THOC1,BCL2,MITF,RAF1,CTNNB1,SLC25A38,…
GO:BP	organic cyclic compound biosynthetic process	GO:1901362	0.000201362	3.69602	2659	2141	476	14142	SKIL,PRKCI,CCNL1,DHX36,WWTR1,ZBTB38,NMNAT3,RIPK4,PDE9A,PKNOX1,RRP1B,PDXK,RUNX1,ERG,KAT2B,GABPA,APP,USP16,PAXBP1,CPOX,ZNF148,TFRC,BCL6,TBL1XR1,SCAF8,L3MBTL3,PTPRK,AK9,HDAC2,SMPDL3A,NCOA7,PGM3,PHIP,PHF3,SMOC2,SMAD3,RBM23,ZNF609,RORA,TCF12,RFX7,LEO1,MYEF2,ARID4A,PPM1A,MTHFD1,GPHN,TLE3,PSEN1,LIN52,PIAS1,FOXN3,RPS6KA5,ACSS1,DIDO1,TAF4,SFMBT2,CAMK1D,NCOA6,SLA2,SAMHD1,SRC,RPRD1B,PRKCQ,CHD6,NCOA3,ZNFX1,J…
GO:BP	response to organonitrogen compound	GO:0010243	0.000208064	3.6818	415	2141	96	14142	PRKCI,TRPM2,KAT2B,GABPA,APP,MAN1A1,PHIP,PSEN1,SEL1L,ECHDC3,PTPRA,SRC,PRKCQ,PTPN1,P2RY6,SORL1,EDEM3,TBC1D4,UBAC2,P2RX4,SSH1,MAPK1,HOMER2,IGF1R,PTK2,EXT1,RIPK2,NPLOC4,BRCA1,STAT3,JUP,RECQL5,COL3A1,COL5A2,COL16A1,PID1,HERPUD1,NPC1,ROCK1,USP14,RAB31,SMARCC1,EDEM1,CTNNB1,STT3B,CPEB4,GHR,NDUFS4,UBR2,CCND3,MAPK13,BAG6,CPEB3,NEURL1,BAIAP2L1,ACTB,SDK1,SH3BP4,CAPN10,SORT1,AHCYL1,RAP1A,BCAR3,TGFBR3,LEPROT,H…
GO:BP	negative regulation of cell motility	GO:2000146	0.000211117	3.67548	180	2141	50	14142	PDCD10,PHLDB2,PTPRK,MCC,SYNJ2BP,VASH1,ANGPT4,JAG1,PTPRJ,DACH1,STARD13,LRCH1,FGF2,PATZ1,ABHD2,DNAJA4,EVL,STAT3,JUP,NF1,COL3A1,PADI2,CLIC4,LDLRAD4,BCL2,NISCH,PTPRG,MITF,PRKG1,DLG5,BMPR1A,MMRN2,DLC1,TMIGD3,TCAF1,WASL,NAV3,FBLN1,ARID2,DCN,SLIT2,KANK1,CALR,IL27RA,MEF2C,ITGB1BP1,NOTCH1,DAB2IP,ENG,EMILIN1
GO:BP	regulation of actin filament-based process	GO:0032970	0.000212952	3.67172	229	2141	60	14142	TRPM2,PHLDB2,PAK2,IQGAP2,CGNL1,FERMT2,TTC8,DSTN,FCHSD2,ARAP1,RDX,SSH1,NTRK3,TJP1,CFL2,EVL,WASHC5,CYRIB,BAIAP2,JUP,SSH2,NCKAP1,CYFIP1,ARPC2,CDC42,ASAP3,ACTR3,GRHL3,GMFG,ROCK1,SMAD4,TRIM27,DSP,ELN,BAIAP2L1,CCL24,DLC1,NOTCH2,SCIN,AKAP9,WASL,CAV1,MET,LIMA1,NCKAP1L,EPS8,WDR1,SLIT2,PTK2B,C9ORF72,GSN,TMOD1,KANK1,FER,DAPK3,SYNPO,RASA1,CYRIA,ITGB1BP1,NCK2
GO:BP	establishment of localization	GO:0051234	0.000227461	3.64309	2998	2141	530	14142	PRKCI,PDCD10,KPNA4,SSR3,SLC9A9,ATR,SLC25A36,ESYT3,DNAJC13,ABCG1,SLC37A1,PFKL,TRPM2,PTTG1IP,POFUT2,MCM3AP,DOP1B,VPS26C,RAB5A,SYNJ1,ITSN1,CD47,PHLDB2,ATG3,GSK3B,KALRN,SNX4,TFRC,LSG1,ATP13A5,RTP1,VPS8,IGF2R,SNX9,REPS1,SLC18B1,STXBP5,SLC35A1,MICAL1,TRAF3IP2,MAN1A1,PEX3,AP3B1,CERT1,SRP19,MCC,NEMF,SNX1,MYO1E,ADAM10,BLOC1S6,LGALS3,PPM1A,SYNE2,VTI1B,SLC39A9,PSEN1,NUMB,IFT43,VIPAS39,SEL1L,SPG11,USP6NL,RRB…
GO:BP	leukocyte activation	GO:0045321	0.000229393	3.63942	459	2141	104	14142	PKNOX1,PLCL2,APP,CD47,TIGIT,SNX4,TFRC,BCL6,TRAF3IP2,SMAD3,MMP14,RORA,ADAM10,BLOC1S6,LGALS3,PSEN1,SLA2,LBP,PRKCQ,SDC4,CD44,SPI1,RPS3,ZBTB16,DUSP10,ITPKB,MR1,LAX1,PCID2,LAMP1,LCP1,PATZ1,CRTC3,YY1,JAG2,NDRG1,TPD52,PAG1,RIPK2,CYRIB,PRKAR1A,STAT3,IKZF3,MYO18A,SPHK1,NMI,ITGB6,SLC11A1,SPHK2,ERCC1,CD22,THOC1,BCL2,CTNNB1,TGFBR2,FGF10,CCND3,BAG6,ITGAL,NLRC3,CARD11,MAD1L1,PPP3CB,DLG5,SHLD2,MFHAS1,CTPS1,ZC3H…
GO:BP	posttranscriptional gene silencing	GO:0016441	0.000232599	3.63339	60	2141	23	14142	FXR1,CELF1,DDX6,DHX9,EIF4ENIF1,AGO2,STAT3,NCOR1,PUM1,CNOT1,LIMD1,TNRC6A,ZC3H7A,ZC3H12A,AGO4,GIGYF2,MOV10,TNRC6B,ZC3H7B,BCDIN3D,PPP3CA,PUM2,PUS10
GO:BP	regulation of cellular component size	GO:0032535	0.000236113	3.62688	210	2141	56	14142	RAB5A,IQGAP2,DSTN,RAB22A,FCHSD2,RDX,SSH1,SEMA7A,CFL2,EVL,WASHC5,DEPTOR,CYRIB,NTN1,SSH2,NCKAP1,CYFIP1,ARPC2,BMPR2,ALS2,ACTR3,GMFG,SEMA3F,TRIM27,ZFYVE27,ELN,BAIAP2L1,CCL24,PICALM,VAV3,SCIN,WASL,ANO6,LIMA1,DIP2B,NCKAP1L,EPS8,WDR1,ADD1,SLIT2,PTK2B,CLCN3,SEMA4D,GSN,TMOD1,KANK1,DPYSL2,FER,VAV1,PRR16,RASA1,CYRIA,VAV2,RTN4,NCK2,PLXNA3
GO:BP	regulation of actin cytoskeleton organization	GO:0032956	0.000236113	3.62688	210	2141	56	14142	TRPM2,PHLDB2,PAK2,IQGAP2,CGNL1,FERMT2,TTC8,DSTN,FCHSD2,ARAP1,RDX,SSH1,NTRK3,TJP1,CFL2,EVL,WASHC5,CYRIB,BAIAP2,SSH2,NCKAP1,CYFIP1,ARPC2,CDC42,ASAP3,ACTR3,GRHL3,GMFG,ROCK1,SMAD4,TRIM27,ELN,BAIAP2L1,CCL24,DLC1,NOTCH2,SCIN,WASL,MET,LIMA1,NCKAP1L,EPS8,WDR1,SLIT2,PTK2B,C9ORF72,GSN,TMOD1,KANK1,FER,DAPK3,SYNPO,RASA1,CYRIA,ITGB1BP1,NCK2
GO:BP	negative regulation of cellular macromolecule biosynthetic process	GO:2000113	0.00024829	3.60504	839	2141	172	14142	SKIL,DHX36,WWTR1,ATR,ZBTB38,ZNF148,BCL6,TBL1XR1,SCAF8,PTPRK,HDAC2,SMAD3,SAMD4A,ARID4A,PSEN1,PIAS1,FOXN3,RPS6KA5,SLA2,SRC,SPI1,RPS3,APBB1,PATL1,USP47,DDX6,ZBTB16,YAP1,LGR4,MTHFR,CDC73,RNF2,ATF3,KDM5B,KLF12,DACH1,PAN3,FNIP2,SUDS3,TBX3,MORC2,EIF4ENIF1,PML,MEF2A,YY1,AGO2,NCOA2,TRPS1,KLF10,MTDH,MTERF3,RUNX1T1,WWP1,CBX2,ZNF750,BRCA1,STAT3,NCOR1,RECQL5,CIR1,NAB1,PUM1,KHDRBS1,XRCC5,KLF7,BMPR2,ZEB2,CNOT1,…
GO:BP	positive regulation of apoptotic process	GO:0043065	0.000249677	3.60262	291	2141	72	14142	SKIL,PRKCI,PIK3CB,RRP1B,PAK2,BCL6,IL20RA,RPS6KA2,PSEN1,CTNNBL1,PLCG1,SERINC3,STK4,FBH1,RPS3,SMPD1,APBB1,BACE1,ZBTB16,TP53BP2,MFN2,CASP9,ATF3,SUDS3,FBXW7,CTSH,PML,STK3,RIPK2,MAP2K4,FAP,ITGA6,BIN1,ERCC3,STK17B,SPHK2,RBM5,ARL6IP5,SHQ1,CTNNB1,ATG7,ZNF622,FAS,IFIT2,NEURL1,CCAR1,DLC1,FAF1,ZC3H12A,SFPQ,INPP5D,BOK,S100A8,NOTCH2,OMA1,SCIN,ING3,STK17A,CAV1,HMOX1,ANO6,HTT,SLIT2,B4GALT1,TGFBR1,DAPK3,FNIP1,TN…
GO:BP	response to organic cyclic compound	GO:0014070	0.000266633	3.57409	333	2141	80	14142	UBA5,TRPM2,GABPA,PAK2,RORA,SRC,NCOA3,CYP24A1,P2RY6,YAP1,CASP9,DHX9,RNF6,P2RX4,SSH1,YWHAH,MAPK1,ABHD2,HOMER2,UBE3A,NCOA2,UBR5,RIPK2,BRCA1,STAT3,JUP,OSBPL7,NCOR1,RECQL5,MUL1,RFTN2,PADI2,CNOT1,GRAMD1A,NPC1,RIOK3,COLEC12,EPG5,PIAS2,SMAD2,BCL2,TMF1,ARL6IP5,CTNNB1,TGFBR2,DAB2,NDUFS4,SLIT3,DAXX,LCOR,ACTB,SDK1,ZMIZ1,ZC3H12A,RAP1A,AKAP9,INSIG1,CAV1,DDX17,EP300,ITPR2,RBFOX2,HSP90B1,IRAK3,CNOT2,LRRK2,ADCY6,…
GO:BP	transport	GO:0006810	0.000268796	3.57058	2878	2141	510	14142	PRKCI,PDCD10,KPNA4,SSR3,SLC9A9,SLC25A36,ESYT3,DNAJC13,ABCG1,SLC37A1,PFKL,TRPM2,PTTG1IP,POFUT2,MCM3AP,DOP1B,VPS26C,RAB5A,SYNJ1,ITSN1,CD47,ATG3,GSK3B,KALRN,SNX4,TFRC,LSG1,ATP13A5,VPS8,IGF2R,SNX9,REPS1,SLC18B1,STXBP5,SLC35A1,MICAL1,TRAF3IP2,MAN1A1,PEX3,AP3B1,CERT1,SRP19,NEMF,SNX1,MYO1E,ADAM10,BLOC1S6,LGALS3,PPM1A,SYNE2,VTI1B,SLC39A9,PSEN1,NUMB,IFT43,VIPAS39,SEL1L,SPG11,USP6NL,RRBP1,SLC24A3,FERMT1,AP…
GO:BP	positive regulation of programmed cell death	GO:0043068	0.00027027	3.5682	302	2141	74	14142	SKIL,PRKCI,PIK3CB,RRP1B,PAK2,BCL6,IL20RA,RPS6KA2,PSEN1,CTNNBL1,PLCG1,SERINC3,STK4,FBH1,RPS3,SMPD1,APBB1,BACE1,ZBTB16,TP53BP2,MFN2,CASP9,ATF3,SUDS3,FBXW7,CTSH,PML,STK3,RIPK2,MAP2K4,FAP,ITGA6,BIN1,ERCC3,STK17B,SPHK2,RBM5,ARL6IP5,SHQ1,CTNNB1,ATG7,ZNF622,FAS,IFIT2,NEURL1,CCAR1,DLC1,FAF1,ZC3H12A,SFPQ,INPP5D,BOK,S100A8,NOTCH2,OMA1,SCIN,ING3,STK17A,CAV1,HMOX1,LRRK2,ANO6,HTT,SLIT2,B4GALT1,SYK,TGFBR1,DAPK…
GO:BP	protein targeting	GO:0006605	0.000282823	3.54848	130	2141	39	14142	SSR3,MAN1A1,PEX3,SRP19,KCNB1,PEX16,SORL1,MFN2,HPS4,FBXW7,TRAM1,SNX16,HGS,TIMM22,GGA3,PINK1,HERPUD1,LONP2,TIMM21,MON1A,SEC61A1,RAB7A,CHCHD4,EDEM1,PEX6,TRAM2,SMURF1,YWHAG,TOMM20,MTERF4,SORT1,TCAF1,M6PR,PEX26,MICALL1,FBXO7,LRRK2,SCARB2,ITGB1BP1
GO:BP	negative regulation of biosynthetic process	GO:0009890	0.000284935	3.54525	887	2141	180	14142	SKIL,DHX36,WWTR1,ATR,ZBTB38,ZNF148,BCL6,TBL1XR1,SCAF8,PTPRK,HDAC2,SMAD3,SAMD4A,ARID4A,PSEN1,PIAS1,FOXN3,RPS6KA5,SLA2,SRC,SPI1,RPS3,APBB1,PATL1,USP47,DDX6,ZBTB16,YAP1,LGR4,MTHFR,CDC73,RNF2,ATF3,KDM5B,KLF12,DACH1,PAN3,FNIP2,SUDS3,TBX3,MORC2,EIF4ENIF1,PML,MEF2A,YY1,AGO2,NCOA2,TRPS1,KLF10,MTDH,MTERF3,RUNX1T1,WWP1,CBX2,ZNF750,BRCA1,STAT3,NCOR1,CLTC,RECQL5,SPHK1,CIR1,NAB1,PUM1,KHDRBS1,PID1,XRCC5,KLF7,B…
GO:BP	positive regulation of epithelial cell migration	GO:0010634	0.000285994	3.54364	103	2141	33	14142	PIK3CB,SASH1,SMOC2,RHOJ,ANGPT4,SRC,PLCG1,PIK3C2A,AKT3,FGF2,P2RX4,CTSH,PRKD1,MAP3K3,PRKCA,BMPR2,HYAL1,FGF10,PDCD6,ETS1,ZC3H12A,HDAC9,MET,PDGFB,HMOX1,ANXA3,PTK2B,EPB41L4B,DOCK5,CALR,ADAM17,ITGB1BP1,RTN4
GO:BP	neuron differentiation	GO:0030182	0.000292556	3.53379	599	2141	129	14142	TNIK,PRKCI,ROBO2,BOC,GSK3B,KALRN,PAK2,BCL6,UST,NEO1,RORA,TCF12,GLDN,BLOC1S6,PSEN1,NUMB,TTC8,SPG11,SS18L1,CAMK1D,CPNE1,SDC4,B4GALT5,LRP4,DDX6,MYO7A,SCYL3,ABL2,CAMSAP2,FBXW8,EIF4ENIF1,YWHAH,CRKL,RGMA,IQGAP1,PTPN9,SEMA7A,PRKD1,TRIP11,CLMN,EXT1,BAIAP2,TBCD,STAT3,SPAG9,NTN1,PAFAH1B1,TTC21B,LRP2,BIN1,ERCC3,HS6ST1,CYFIP1,EPHA2,MUL1,BMPR2,ALS2,NIF3L1,CDC42,ADNP2,B4GALT6,MIB1,ROCK1,VAPA,SMAD4,NEDD4L,BCL2,…
GO:BP	dephosphorylation	GO:0016311	0.000294566	3.53082	308	2141	75	14142	RRP1B,SYNJ1,SYNJ2,PTPRK,PPM1A,PTPN21,PTPRA,SRC,RPRD1B,PPP1R16B,PTPN1,PTPRJ,SMPD1,GPATCH2,DUSP10,CAMTA1,PTPN14,PPP2R5A,RBM26,FARP1,PPTC7,PPP1CC,SSH1,MTMR3,SFI1,IQGAP1,PTPN9,IMPA1,YWHAE,SSH2,PINK1,MGAT5,PPP6R1,CALM3,CCDC8,PPP5C,RPRD1A,ROCK1,BCL2,PTPRG,PPP4R2,SACM1L,ITGA1,PPP1R11,PTPRE,MARF1,PPP3CB,IKBKB,MFHAS1,DLC1,MTMR7,INPP5D,GBA,TIPRL,SMG5,RPAP2,PTPN12,PPP1R12A,WNK1,PPP6R2,HSP90B1,PPM1H,NCKAP1L,…
GO:BP	positive regulation of MAPK cascade	GO:0043410	0.000294566	3.53082	272	2141	68	14142	TNIK,PDCD10,APP,SASH1,MAP3K7,FERMT2,PSEN1,SRC,PTPN1,PLCB1,CD44,SPI1,RPS3,ARRB1,P2RY6,IKBKE,FGF2,CRKL,FBXW7,NTRK3,IQGAP1,CSPG4,SEMA7A,STK3,RIPK2,ERN1,MAP3K3,MAP2K6,SPAG9,MINK1,TAOK1,KSR1,SPHK1,STK39,MUL1,CDC42,ROCK1,ARL6IP5,CTNNB1,ZNF622,FGF10,GCNT2,PLCE1,FGFR2,ERCC6,MFHAS1,CDON,ZC3H12A,STK25,RAP1A,NOTCH2,BCAR3,HIPK2,IGFBP3,NOD1,MDFIC,PDGFB,IGF1,LRRK2,KIT,PTK2B,PRXL2C,PJA2,INSR,PDGFRB,NOTCH1,XDH,D…
GO:BP	modification-dependent protein catabolic process	GO:0019941	0.000307364	3.51235	366	2141	86	14142	WWTR1,LTN1,USP16,GSK3B,MAN1A1,USP3,ARIH1,PSMA3,PSEN1,AREL1,PIAS1,TRPC4AP,ARRB1,USP47,CBL,CUL5,UBE4B,COP1,EDEM3,CUL4A,FBXW8,FBXW7,PML,PSMA6,FBXO33,UBE3A,PPP2R5C,WWP1,USP36,NPLOC4,SPOP,UBR3,CUL3,UBR4,HERPUD1,RNF125,MIB1,USP14,NEDD4L,SMARCC1,CRBN,EDEM1,CTNNB1,FBXL2,STT3B,MARCHF6,FBXL7,DAB2,UBR2,RNF8,PPP1R11,BAG6,FBXO9,CACUL1,ATE1,UBE2D1,SMURF1,USP7,GNA12,GBA,UBQLN4,USP33,USP24,HIPK2,CNOT4,UBE2H,CAV1…
GO:BP	regulation of actin filament organization	GO:0110053	0.000310605	3.50779	173	2141	48	14142	PHLDB2,PAK2,IQGAP2,CGNL1,FERMT2,TTC8,DSTN,FCHSD2,ARAP1,RDX,SSH1,TJP1,CFL2,EVL,WASHC5,CYRIB,SSH2,NCKAP1,CYFIP1,ARPC2,CDC42,ASAP3,ACTR3,GMFG,TRIM27,ELN,BAIAP2L1,CCL24,DLC1,SCIN,WASL,MET,LIMA1,NCKAP1L,EPS8,WDR1,SLIT2,PTK2B,C9ORF72,GSN,TMOD1,KANK1,FER,SYNPO,RASA1,CYRIA,ITGB1BP1,NCK2
GO:BP	cell activation	GO:0001775	0.000323373	3.4903	523	2141	115	14142	PKNOX1,PLCL2,APP,CD47,TIGIT,SNX4,TFRC,BCL6,TRAF3IP2,SMAD3,MMP14,RORA,ADAM10,BLOC1S6,LGALS3,PSEN1,SLA2,LBP,PRKCQ,SDC4,CD44,SPI1,RPS3,ZBTB16,DUSP10,ITPKB,MR1,LAX1,PCID2,LAMP1,LCP1,SH2B3,PATZ1,CRTC3,YY1,JAG2,NDRG1,TPD52,PAG1,FZD6,RIPK2,CYRIB,PRKAR1A,STAT3,IKZF3,MYO18A,PRKCA,SPHK1,NMI,RPS6KA1,ITGB6,SLC11A1,SPHK2,ERCC1,CD22,THOC1,SMAD4,BCL2,CTNNB1,TGFBR2,FGF10,CCND3,BAG6,PRKG1,ITGAL,NLRC3,CARD11,MAD1L…
GO:BP	generation of neurons	GO:0048699	0.000347702	3.45879	674	2141	142	14142	TNIK,PRKCI,ROBO2,BOC,GSK3B,KALRN,PAK2,BCL6,UST,CEP85L,ZNF609,NEO1,RORA,TCF12,GLDN,BLOC1S6,PSEN1,NUMB,TTC8,SPG11,SS18L1,CAMK1D,CPNE1,SDC4,B4GALT5,LRP4,RASSF10,DDX6,MYO7A,YAP1,SDCCAG8,SCYL3,ABL2,CAMSAP2,FBXW8,EIF4ENIF1,YWHAH,CRKL,RGMA,IQGAP1,PTPN9,SEMA7A,PRKD1,TRIP11,CLMN,EXT1,BAIAP2,TBCD,STAT3,SPAG9,NTN1,PAFAH1B1,TTC21B,LRP2,COL3A1,BIN1,ERCC3,HS6ST1,CYFIP1,EPHA2,SERPINE2,XRCC5,MUL1,BMPR2,ALS2,NIF3…
GO:BP	proteasome-mediated ubiquitin-dependent protein catabolic process	GO:0043161	0.000347702	3.45879	203	2141	54	14142	WWTR1,LTN1,GSK3B,MAN1A1,PSEN1,PIAS1,ARRB1,UBE4B,COP1,EDEM3,CUL4A,FBXW8,FBXW7,PML,FBXO33,PPP2R5C,WWP1,SPOP,UBR3,CUL3,HERPUD1,USP14,NEDD4L,SMARCC1,CRBN,EDEM1,CTNNB1,FBXL2,STT3B,MARCHF6,FBXL7,DAB2,UBR2,BAG6,FBXO9,SMURF1,USP7,GNA12,GBA,UBQLN4,UBE2H,CAV1,HSP90B1,OS9,MDM2,RCHY1,RNF4,FBXL5,VCP,FAF2,UBE2B,MAPK9,COMMD1,OGT
GO:BP	negative regulation of cellular biosynthetic process	GO:0031327	0.000347702	3.45879	873	2141	177	14142	SKIL,DHX36,WWTR1,ATR,ZBTB38,ZNF148,BCL6,TBL1XR1,SCAF8,PTPRK,HDAC2,SMAD3,SAMD4A,ARID4A,PSEN1,PIAS1,FOXN3,RPS6KA5,SLA2,SRC,SPI1,RPS3,APBB1,PATL1,USP47,DDX6,ZBTB16,YAP1,LGR4,MTHFR,CDC73,RNF2,ATF3,KDM5B,KLF12,DACH1,PAN3,FNIP2,SUDS3,TBX3,MORC2,EIF4ENIF1,PML,MEF2A,YY1,AGO2,NCOA2,TRPS1,KLF10,MTDH,MTERF3,RUNX1T1,WWP1,CBX2,ZNF750,BRCA1,STAT3,NCOR1,RECQL5,SPHK1,CIR1,NAB1,PUM1,KHDRBS1,PID1,XRCC5,KLF7,BMPR2,…
GO:BP	response to hormone	GO:0009725	0.000362127	3.44114	336	2141	80	14142	PRKCI,ROBO2,UBA5,KAT2B,PHIP,ECHDC3,PTPRA,SRC,PRKCQ,PTPN1,P2RY6,SORL1,YAP1,CASP9,TBC1D4,RNF6,YWHAH,ABHD2,CTSH,UBE3A,PTK2,NCOA2,UBR5,BRCA1,STAT3,NCOR1,ACACA,BCAS3,LRP2,PID1,PADI2,CNOT1,NPC1,ROCK1,RAB31,PIAS2,BCL2,SMARCC1,TMF1,DAB2,GHR,SLIT3,CCND3,DAXX,GCLC,BAIAP2L1,ZMIZ1,THRB,CAPN10,SORT1,AHCYL1,BCAR3,TGFBR3,LEPROT,HDAC9,TRIM24,CAV1,DDX17,EP300,RBFOX2,CNOT2,ADCY6,ATP2B1,NFKB1,USO1,SLIT2,CTSB,UGCG,K…
GO:BP	cellular component morphogenesis	GO:0032989	0.000403658	3.39399	337	2141	80	14142	TNIK,ROBO2,PHLDB2,BOC,KALRN,UST,CERT1,SNX1,NEO1,PSEN1,NUMB,TTC8,SPG11,NEBL,SS18L1,TBC1D20,CPNE1,SRC,B4GALT5,CD44,LRP4,FBXW8,YWHAH,IQGAP1,SEMA7A,MEF2A,EXT1,PRKAR1A,NTN1,PAFAH1B1,LRP2,CYFIP1,PID1,MUL1,BMPR2,ALS2,CDC42,MYH14,B4GALT6,ROCK1,SMAD4,NEDD4L,BCL2,PLXNB1,SEMA3F,TMF1,CTNNB1,EMB,SLIT3,CUL7,DDR1,ZFYVE27,SHTN1,SMURF1,GNPAT,TOP2B,PICALM,SZT2,STK25,SEMA4A,MFSD14A,DOCK7,CRPPA,WASL,PLXNB2,LRRK2,DIP…
GO:BP	regulation of cell development	GO:0060284	0.000403658	3.39399	239	2141	61	14142	PRKCI,ROBO2,KALRN,FBN1,FERMT2,PSEN1,NUMB,SS18L1,LRP4,RASSF10,YAP1,FBXW8,YWHAH,CRKL,FBXW7,SEMA7A,NTN1,PAFAH1B1,LRP2,BIN1,SERPINE2,XRCC5,BMPR2,CDC42,ROCK1,SMAD4,BCL2,PLXNB1,SEMA3F,CTNNB1,CUL7,NEDD9,ZFYVE27,NEURL1,VCL,BMPR1A,HOOK3,IKBKB,STK25,NOTCH2,SOX10,FBLN1,PLXNB2,IGF1,LRRK2,DIP2B,PPP3CA,SLC9B2,ADD1,SEMA4D,KANK1,DOCK5,ZDHHC21,CALR,S1PR2,JADE2,ITGB1BP1,NOTCH1,RTN4,FLNA,PLXNA3
GO:BP	positive regulation of cell differentiation	GO:0045597	0.000404513	3.39307	433	2141	98	14142	PRKCI,ROBO2,WWTR1,ABI3BP,BOC,KALRN,BCL6,SMAD3,MMP14,TCF12,BLOC1S6,FERMT2,NUMB,ZBTB46,SS18L1,CPNE1,STK4,NCOA3,SCUBE2,RASSF10,ZBTB16,YAP1,DUSP10,ITPKB,RAB7B,ATP11A,PCID2,MEDAG,WDFY2,FGF2,FBXW8,CMKLR1,CRKL,SEMA7A,PRKD1,SETD3,KLF10,STK3,RIPK2,STAT3,SPAG9,NTN1,PAFAH1B1,VEZF1,LRP2,BIN1,SERPINE2,XRCC5,BMPR2,CDC42,STAT1,ACVR2A,SMAD4,BCL2,PLXNB1,SLC6A6,CTNNB1,TGFBR2,LTF,DAB2,CUL7,NEDD9,GCNT2,ZFYVE27,NEURL…
GO:BP	modification-dependent macromolecule catabolic process	GO:0043632	0.000414936	3.38202	369	2141	86	14142	WWTR1,LTN1,USP16,GSK3B,MAN1A1,USP3,ARIH1,PSMA3,PSEN1,AREL1,PIAS1,TRPC4AP,ARRB1,USP47,CBL,CUL5,UBE4B,COP1,EDEM3,CUL4A,FBXW8,FBXW7,PML,PSMA6,FBXO33,UBE3A,PPP2R5C,WWP1,USP36,NPLOC4,SPOP,UBR3,CUL3,UBR4,HERPUD1,RNF125,MIB1,USP14,NEDD4L,SMARCC1,CRBN,EDEM1,CTNNB1,FBXL2,STT3B,MARCHF6,FBXL7,DAB2,UBR2,RNF8,PPP1R11,BAG6,FBXO9,CACUL1,ATE1,UBE2D1,SMURF1,USP7,GNA12,GBA,UBQLN4,USP33,USP24,HIPK2,CNOT4,UBE2H,CAV1…
GO:BP	cell-cell junction organization	GO:0045216	0.000418471	3.37833	96	2141	31	14142	PRKCI,PAK2,CLDN1,SMAD3,ADAM10,FERMT2,NUMB,RDX,EXT1,GRHL2,PECAM1,JUP,PRKCA,EPHA2,CDC42,LSR,ROCK1,CTNNB1,DSP,ACTB,GNPAT,VCL,DLG5,IKBKB,JAM3,CCM2,CAV1,WDR1,ADD1,GRHL1,NPHP1
GO:BP	muscle cell migration	GO:0014812	0.000436057	3.36046	39	2141	17	14142	SORL1,ROCK1,BCL2,DDR1,PRKG1,BMPR1A,PLAT,DOCK7,DOCK4,PDGFB,IGF1,SLIT2,DOCK5,MEGF10,PDGFRB,MEF2C,ITGB1BP1
GO:BP	hematopoietic or lymphoid organ development	GO:0048534	0.00044907	3.34769	505	2141	111	14142	UBA5,PKNOX1,TRPM2,PLCL2,APP,TFRC,NRROS,BCL6,L3MBTL3,TRAF3IP2,PGM3,MMP14,TENT2,RORA,LEO1,FBN1,ARID4A,ACTN1,PSEN1,ZBTB46,NCOA6,SRC,STK4,DHTKD1,SPI1,ZBTB16,DUSP10,ITPKB,CDC73,MR1,RAB7B,ARHGEF7,PCID2,CUL4A,SH2B3,PATZ1,MAPK1,CRKL,FBXW7,YY1,JAG2,TPD52,EXT1,KLF10,STK3,RIPK2,STAT3,IKZF3,PAFAH1B1,ITGB6,EPHA2,XRCC5,STAT1,ACVR2A,ERCC1,SIPA1L3,BCL2,MITF,RAF1,CTNNB1,SLC25A38,FGF10,JARID2,LDB1,SH3PXD2A,CARD11,…
GO:BP	macroautophagy	GO:0016236	0.00044907	3.34769	161	2141	45	14142	UBA5,ATG3,VPS13C,PSEN1,SPTLC2,TMEM41B,RAB3GAP2,VPS13D,MFN2,QSOX1,ATP2A2,HSPB8,MTMR3,SNAP29,PACS2,RIPK2,USP36,WDR45B,NBR1,VMP1,STX12,PINK1,NPC1,RAB7A,ATG7,FYCO1,RAB23,SMURF1,ATG16L1,GBA,UBQLN4,NOD1,HDAC10,HMOX1,LRRK2,DCN,WDFY3,HTT,TBC1D14,C9ORF72,SPTLC1,VCP,SQSTM1,RAB1A,MTMR8
GO:BP	regulation of transforming growth factor beta receptor signaling pathway	GO:0017015	0.00044907	3.34769	79	2141	27	14142	SKIL,VEPH1,NRROS,CD109,SMAD3,FBN1,PPM1A,FERMT1,PMEPA1,ZEB2,GLG1,LDLRAD4,SMAD2,SMAD4,DAB2,ZNF451,HTRA1,SMURF1,CREBBP,HIPK2,CAV1,EP300,CHST11,LEMD3,ADAM17,ENG,EMILIN1
GO:BP	cell junction assembly	GO:0034329	0.000452394	3.34448	200	2141	53	14142	APP,PHLDB2,PAK2,CLDN1,PTPRK,MYO9A,FERMT2,ACTN1,PTPRA,SRC,LRP4,PTPRJ,LAMC1,THSD1,CRKL,PTK2,PLEC,GRHL2,PECAM1,JUP,NTN1,VMP1,PRKCA,RCC2,COL16A1,EPHA2,TNS1,CDC42,LSR,ROCK1,BCL2,PLXNB1,CTNNB1,LDB1,SLK,ACTB,GNPAT,VCL,DLG5,IKBKB,DLC1,JAM3,PIP5K1A,SEMA4A,RAP1A,CAV1,PLXNB2,WDR1,TLN1,DAPK3,ITGB1BP1,NPHP1,OPHN1
GO:BP	positive regulation of proteolysis	GO:0045862	0.000454801	3.34218	205	2141	54	14142	GSK3B,SNX9,HDAC2,SMAD3,PSEN1,PIAS1,SRC,RPS3,CASP9,COP1,FBXW8,FBXW7,RGMA,CTSH,RIPK2,STAT3,OSBPL7,ATP2A3,MUL1,HERPUD1,CCBE1,ARL6IP5,WDR48,DAB2,PDCD6,BAG6,FAS,SMURF1,HIP1,DLC1,PICALM,NRDC,ZC3H12A,BOK,GBA,S100A8,F3,NOD1,CAV1,PSMC2,GRAMD4,MDM2,RCHY1,PTK2B,DAPK1,SYK,GSN,VCP,NLRP3,MAPK9,XDH,DAB2IP,ANTXR1,OGT
GO:BP	negative regulation of immune system process	GO:0002683	0.000457418	3.33969	215	2141	56	14142	UBASH3A,PLCL2,TIGIT,PARP14,BCL6,FBN1,ZBTB46,SLA2,SAMHD1,SDC4,SPI1,PTPRJ,LPXN,TRIM21,LAX1,CUL4A,LRCH1,FBXW7,PAG1,NPLOC4,PRKAR1A,SEC14L1,NMI,COL3A1,MUL1,PADI2,CD22,RNF125,RIOK3,THOC1,CTNNB1,ILRUN,TRIM27,MAD1L1,PPP3CB,DLG5,ZC3H12A,INPP5D,TRAF3IP1,CD84,CDK6,WASL,GPNMB,A2M,FBXO7,IRAK3,SLIT2,IL27RA,CACTIN,ZC3H8,MERTK,RC3H2,IL1RL1,EMILIN1,VSIG4,BTK
GO:BP	protein glycosylation	GO:0006486	0.000487274	3.31223	152	2141	43	14142	POFUT2,ST3GAL6,B4GALT4,PGM3,GALNT16,PSEN1,POFUT1,B4GALT5,EXT2,COG3,TMTC4,TRIP11,EXT1,DHDDS,UGGT1,MGAT5,GALNT1,B4GALT6,NPC1,RPN1,GXYLT2,POMGNT2,STT3B,GCNT2,GALNT2,FUT10,ST3GAL4,STT3A,CRPPA,C1GALT1,TMTC1,LARGE1,TMTC2,TMEM165,B4GALT1,EXTL3,GALNT7,ST8SIA4,POMT1,TET3,ST3GAL5,MAGT1,OGT
GO:BP	macromolecule glycosylation	GO:0043413	0.000487274	3.31223	152	2141	43	14142	POFUT2,ST3GAL6,B4GALT4,PGM3,GALNT16,PSEN1,POFUT1,B4GALT5,EXT2,COG3,TMTC4,TRIP11,EXT1,DHDDS,UGGT1,MGAT5,GALNT1,B4GALT6,NPC1,RPN1,GXYLT2,POMGNT2,STT3B,GCNT2,GALNT2,FUT10,ST3GAL4,STT3A,CRPPA,C1GALT1,TMTC1,LARGE1,TMTC2,TMEM165,B4GALT1,EXTL3,GALNT7,ST8SIA4,POMT1,TET3,ST3GAL5,MAGT1,OGT
GO:BP	regulation of cellular localization	GO:0060341	0.000498187	3.30261	479	2141	106	14142	PRKCI,PDCD10,WWTR1,DNAJC13,GSK3B,SNX4,TFRC,MMP14,ADAM10,FERMT2,LGALS3,PPM1A,VTI1B,PSEN1,NUMB,FERMT1,NSFL1C,TBC1D20,CEP250,SRC,PLCG1,KCNB1,PTPN1,LRP4,SPI1,NUMA1,RIC3,SORL1,RDX,YAP1,STX6,DHX9,PTPN14,PPP2R5A,LAMP1,LCP1,UBAC2,P2RX4,PPP1CC,LIMK2,CRKL,FBXW7,PTPN9,PRKD1,UBR5,ZFAND1,JUP,YWHAE,CLTC,TTC21B,IWS1,KHDRBS1,EPHA2,PID1,ACSL3,KLF7,PINK1,SPHK2,CALM3,NEDD4L,BCL2,EDEM1,CTNNB1,DAB2,ILRUN,RAB23,NUP153…
GO:BP	apoptotic signaling pathway	GO:0097190	0.000498187	3.30261	371	2141	86	14142	SKIL,PDCD10,PTTG1IP,GSK3B,PAK2,IL20RA,PHIP,SMAD3,DAPK2,LGALS3,PSEN1,DIDO1,SRC,SERINC3,STK4,FBH1,PTPN1,CD44,SPI1,RPS3,USP47,YAP1,TP53BP2,UBE4B,CASP9,ATF3,IKBKE,P2RX4,FBXW7,CTSH,PML,STK3,DEPTOR,ERN1,BRCA1,PSME3,MAPK7,ATP2A3,RHOT1,ITGA6,PDK1,EPHA2,MUL1,PINK1,CFLAR,HERPUD1,BCL2,ARL6IP5,ITPR1,RAF1,CTNNB1,ZNF622,FGF10,PPARD,BAG6,FAS,ITPRIP,RRN3,RHOT2,HIP1,ERCC6,FAF1,SFPQ,STK25,BOK,S100A8,SORT1,TM2D1,HI…
GO:BP	in utero embryonic development	GO:0001701	0.000516496	3.28693	231	2141	59	14142	SKIL,SMAD3,CERT1,ADAM10,VASH1,PLCG1,STK4,YAP1,MFN2,CUL4A,FBXW8,SMARCB1,MAPK1,TJP1,GRHL2,STK3,RUNDC1,FKBP10,COPS3,NSRP1,CIR1,TTLL4,CMTM3,CNOT1,RPGRIP1L,RBBP8,MIB1,SMAD4,TASOR,CTNNB1,SH3PXD2A,PALB2,RRN3,ADCY9,HS3ST6,GNA12,BMPR1A,ST14,CPT2,OTUD7B,CHTOP,NOTCH2,CCM2,SOX10,RTCB,CHST11,IGF1,SEC24D,ADD1,PKD2,APBA1,PRKCSH,APBA3,SLC39A3,UBE2B,NOTCH1,BIRC6,RTN4,KDM6A
GO:BP	carbohydrate derivative metabolic process	GO:1901135	0.000528907	3.27662	635	2141	134	14142	PDE9A,PFKL,POFUT2,APP,ST3GAL6,B4GALT4,AK9,MAN1A1,FUCA2,PGM3,RORA,GALNT16,PSEN1,ACSS1,ITIH5,POFUT1,SAMHD1,PFKFB3,PIGT,SULF2,B4GALT5,PDHX,CD44,EXT2,CHST1,ACAT1,ADSS2,PGD,SOAT1,EDEM3,PFKFB2,COG3,TMTC4,FGF2,TRIP11,EXT1,ENGASE,SGSH,STAT3,NCOR1,ACACA,CLTC,PRPSAP1,DHDDS,PDK1,UGGT1,EPHA2,PID1,MGAT5,ADCY7,AP2A1,SPHK2,GALNT1,B4GALT6,NPC1,PIGN,BCL2,NME6,HYAL1,RPN1,SUCLG2,GXYLT2,EDEM1,POMGNT2,CTNNB1,STT3B,RA…
GO:BP	focal adhesion assembly	GO:0048041	0.000533251	3.27307	51	2141	20	14142	PHLDB2,PTPRK,FERMT2,ACTN1,PTPRA,SRC,PTPRJ,THSD1,PTK2,RCC2,COL16A1,ROCK1,BCL2,LDB1,SLK,VCL,DLC1,PIP5K1A,DAPK3,ITGB1BP1
GO:BP	regulation of plasma membrane bounded cell projection organization	GO:0120035	0.000548773	3.26061	293	2141	71	14142	TNIK,PRKCI,ROBO2,TRPM2,RAB5A,ATG3,KALRN,UST,SYNE2,PSEN1,SS18L1,CAMK1D,SRC,CD44,LRP4,ARAP1,RDX,YAP1,SDCCAG8,ABL2,CAMSAP2,FBXW8,LIMK2,YWHAH,CRKL,RGMA,PTPN9,SEMA7A,PRKD1,EVL,SEPTIN9,NTN1,PAFAH1B1,NCKAP1,CYFIP1,EPHA2,BMPR2,CDC42,ACTR3,PLXNB1,SEMA3F,MYO10,CUL7,MYLIP,PLCE1,ZFYVE27,NEURL1,RABEP2,CAMK2G,STK25,RAP1A,CAV1,EP300,PLXNB2,FBXO7,LRRK2,DIP2B,PPP3CA,HTT,TAPT1,SLIT2,PTK2B,SEMA4D,KANK1,DPYSL2,FER,P…
GO:BP	blood vessel endothelial cell migration	GO:0043534	0.000562799	3.24965	80	2141	27	14142	PDCD10,RHOJ,VASH1,ANGPT4,PLCG1,PIK3C2A,AKT3,STARD13,FGF2,P2RX4,PRKD1,MAP3K3,JUP,NF1,PRKCA,EPHA2,EMP2,MMRN2,ETS1,HDAC9,PDGFB,HMOX1,SLIT2,MEF2C,ADAM17,ITGB1BP1,NOTCH1
GO:BP	positive regulation of endothelial cell migration	GO:0010595	0.000602134	3.22031	76	2141	26	14142	PIK3CB,SASH1,SMOC2,RHOJ,ANGPT4,PLCG1,PIK3C2A,AKT3,FGF2,P2RX4,PRKD1,MAP3K3,PRKCA,BMPR2,PDCD6,ETS1,ZC3H12A,HDAC9,MET,PDGFB,HMOX1,ANXA3,PTK2B,CALR,ADAM17,ITGB1BP1
GO:BP	positive regulation of DNA-binding transcription factor activity	GO:0051091	0.000606505	3.21717	163	2141	45	14142	PRKCI,RIPK4,APP,TFRC,RPS6KA5,CAMK1D,PRKCQ,CAT,RPS3,TRIM21,DHX9,RAB7B,TFDP1,SMARCB1,SLCO3A1,CRTC3,PRKD1,PSMA6,STK3,MTDH,RIPK2,JUP,SPHK1,PINK1,CTNNB1,LTF,TRIM27,TRIM26,CARD11,ARID5B,IKBKB,ANKRD42,FZD4,ROR1,HIPK2,NOD1,CAV1,EP300,IRAK3,PPP3CA,ANXA3,KIT,FER,NLRP3,IL18R1
GO:BP	cell junction organization	GO:0034330	0.000634386	3.19765	331	2141	78	14142	PRKCI,APP,PHLDB2,KALRN,PAK2,CLDN1,PTPRK,SMAD3,ADAM10,MYO9A,FERMT2,GPHN,ACTN1,PSEN1,NUMB,PTPRA,SRC,LRP4,PTPRJ,RDX,LAMC1,WASF3,THSD1,CRKL,PTK2,PLEC,EXT1,GRHL2,YWHAZ,BAIAP2,PECAM1,JUP,NTN1,PAFAH1B1,VMP1,PRKCA,RCC2,COL16A1,EPHA2,TNS1,ALS2,CDC42,LSR,ROCK1,BCL2,PLXNB1,SEMA3F,CTNNB1,DSP,LDB1,NEURL1,SLK,ACTB,GNPAT,VCL,DLG5,ARHGAP22,IKBKB,DLC1,JAM3,PIP5K1A,SEMA4A,RAP1A,NFIA,WASL,CCM2,CAV1,PLXNB2,LRRK2,WDR…
GO:BP	regulation of anatomical structure size	GO:0090066	0.000654373	3.18417	279	2141	68	14142	RAB5A,IQGAP2,DSTN,RAB22A,EXT2,FCHSD2,RDX,SSH1,SEMA7A,CFL2,EVL,WASHC5,EXT1,DEPTOR,CYRIB,NTN1,SSH2,NCKAP1,CYFIP1,ARPC2,BMPR2,ALS2,ACTR3,GMFG,ROCK1,SEMA3F,GCLC,TRIM27,HTR7,ZFYVE27,PRKG1,ELN,BAIAP2L1,CCL24,PICALM,VAV3,SCIN,WASL,DOCK4,CAV1,ANO6,ADCY6,LIMA1,DIP2B,NCKAP1L,EPS8,WDR1,ADD1,SLIT2,PTK2B,CLCN3,SEMA4D,GSN,TMOD1,KANK1,DOCK5,ZDHHC21,DPYSL2,FER,VAV1,PRR16,RASA1,CYRIA,ITGB1BP1,VAV2,RTN4,NCK2,PLXNA3
GO:BP	vesicle-mediated transport to the plasma membrane	GO:0098876	0.000657929	3.18182	85	2141	28	14142	VPS26C,SNX4,ARFGEF2,SORL1,STX6,DENND1B,RABEP1,GGA3,ACSL3,CCDC93,RAB31,RAB7A,CMTM6,VPS52,EXOC2,LMTK2,VPS35L,RAB11FIP3,ANK3,VPS50,MICALL1,RAB14,SNAP47,DENND1A,SPTBN1,VAMP5,COMMD1,EHD3
GO:BP	glycoprotein biosynthetic process	GO:0009101	0.000661674	3.17936	188	2141	50	14142	POFUT2,ST3GAL6,B4GALT4,PGM3,GALNT16,PSEN1,POFUT1,B4GALT5,EXT2,SOAT1,COG3,TMTC4,TRIP11,EXT1,DHDDS,UGGT1,MGAT5,GALNT1,B4GALT6,NPC1,BCL2,RPN1,GXYLT2,POMGNT2,CTNNB1,STT3B,GCNT2,TCF7L2,XYLT1,GALNT2,FUT10,ST3GAL4,STT3A,CRPPA,C1GALT1,TMTC1,LARGE1,CHST11,IGF1,TMTC2,TMEM165,B4GALT1,EXTL3,GALNT7,ST8SIA4,POMT1,TET3,ST3GAL5,MAGT1,OGT
GO:BP	regulation of cell projection organization	GO:0031344	0.00068229	3.16603	295	2141	71	14142	TNIK,PRKCI,ROBO2,TRPM2,RAB5A,ATG3,KALRN,UST,SYNE2,PSEN1,SS18L1,CAMK1D,SRC,CD44,LRP4,ARAP1,RDX,YAP1,SDCCAG8,ABL2,CAMSAP2,FBXW8,LIMK2,YWHAH,CRKL,RGMA,PTPN9,SEMA7A,PRKD1,EVL,SEPTIN9,NTN1,PAFAH1B1,NCKAP1,CYFIP1,EPHA2,BMPR2,CDC42,ACTR3,PLXNB1,SEMA3F,MYO10,CUL7,MYLIP,PLCE1,ZFYVE27,NEURL1,RABEP2,CAMK2G,STK25,RAP1A,CAV1,EP300,PLXNB2,FBXO7,LRRK2,DIP2B,PPP3CA,HTT,TAPT1,SLIT2,PTK2B,SEMA4D,KANK1,DPYSL2,FER,P…
GO:BP	regulation of cellular response to transforming growth factor beta stimulus	GO:1903844	0.000709296	3.14917	81	2141	27	14142	SKIL,VEPH1,NRROS,CD109,SMAD3,FBN1,PPM1A,FERMT1,PMEPA1,ZEB2,GLG1,LDLRAD4,SMAD2,SMAD4,DAB2,ZNF451,HTRA1,SMURF1,CREBBP,HIPK2,CAV1,EP300,CHST11,LEMD3,ADAM17,ENG,EMILIN1
GO:BP	response to lipid	GO:0033993	0.000720268	3.14251	327	2141	77	14142	UBA5,ABCG1,SASH1,RORA,SRC,LBP,NCOA3,CYP24A1,SPI1,YAP1,CASP9,ABL2,MAPKAPK2,RNF6,YWHAH,MAPK1,ABHD2,CTSH,UBE3A,NCOA2,UBR5,MTDH,RIPK2,BRCA1,STAT3,OSBPL7,NCOR1,PRKCA,SLC11A1,PADI2,CNOT1,SPHK2,GRAMD1A,ADNP2,NPC1,PIAS2,SMAD2,BCL2,TMF1,CTNNB1,TGFBR2,LTF,DAB2,SLIT3,DAXX,LCOR,ZMIZ1,ZC3H12A,S100A14,INSIG1,CAV1,DDX17,EP300,RBFOX2,IRAK3,CNOT2,ADCY6,MGST1,NFKB1,LIAS,SLIT2,PTK2B,NUGGC,PTCH1,TGFBR1,KLF9,CALR,CAC…
GO:BP	post-Golgi vesicle-mediated transport	GO:0006892	0.000721943	3.1415	52	2141	20	14142	DOP1B,ARFGEF2,SORL1,LAMP1,RABEP1,GGA3,ACSL3,CCDC93,RAB31,EXOC2,VPS35L,ANK3,EPS15,SORT1,CCDC91,RAB14,SPTBN1,VAMP5,COMMD1,EHD3
GO:BP	protein localization to membrane	GO:0072657	0.000739008	3.13135	322	2141	76	14142	TNIK,PRKCI,SSR3,RTP1,PEX3,MMP14,SRP19,ADAM10,LGALS3,GPHN,VTI1B,NUMB,TTC8,TTC7B,KCNB1,PEX16,LRP4,RDX,RAB3GAP2,ATP1B1,PPP2R5A,CPE,CRKL,PTPN9,PACS2,EFR3A,TRAM1,HGS,JUP,SKAP1,RABEP1,TIMM22,CLTC,GGA3,GORASP2,EPHA2,PID1,ACSL3,EMC10,NPC1,ROCK1,RAB31,SEC61A1,RAB7A,ARL6IP5,SH3PXD2B,FYB1,DAB2,BAG6,TRAM2,ZFYVE27,ITGAL,ACTB,EMP2,ANK3,IKBKB,PICALM,RAB38,PIP5K1A,RAP1A,TCAF1,PEX26,MICALL1,PTCH1,ATP13A1,SNAP47,S…
GO:BP	regulation of translation	GO:0006417	0.000767073	3.11516	199	2141	52	14142	DHX36,EIF2A,USP16,NSUN3,FXR1,SAMD4A,RPS3,PATL1,DDX6,DHX9,NIBAN1,PAN3,EIF4ENIF1,AGO2,STAT3,PUM1,KHDRBS1,PINK1,CNOT1,FTO,AARS1,LSM14A,ROCK1,EEFSEC,RPUSD3,CPEB4,CPEB3,NEURL1,PSTK,RCC1L,TNRC6A,TRAP1,DPH2,ZC3H12A,AGO4,GIGYF2,MOV10,TNRC6B,POLDIP3,PLXNB2,LARP4,EIF4E,DAPK1,CALR,DAPK3,PRR16,MPV17L2,ETF1,UPF1,LRPPRC,NCK2,TIA1
GO:BP	response to wounding	GO:0009611	0.000825601	3.08323	245	2141	61	14142	PDCD10,NMNAT3,ABI3BP,PHLDB2,CLDN1,CD109,SMOC2,SMAD3,F2RL2,BLOC1S6,FERMT2,VASH1,FERMT1,PRKCQ,SDC4,CD44,SMPD1,YAP1,FGF2,SH2B3,HPS4,RGMA,ABHD2,PTK2,EXT1,FZD6,FKBP10,MAP2K4,PRKCA,ITGB6,COL3A1,SERPINE2,SLC11A1,GRHL3,BCL2,FGF10,C6ORF89,F13A1,DDR1,PAPSS2,PRKG1,ST3GAL4,NOTCH2,F3,CAV1,CD9,VWF,PDGFB,FBLN1,HMOX1,IGF1,ELK3,ANO6,ITGA5,MMRN1,B4GALT1,EPB41L4B,KANK1,ADAM17,MERTK,FLNA
GO:BP	vesicle cargo loading	GO:0035459	0.00082566	3.0832	14	2141	9	14142	TBC1D20,SEC13,KIF13A,PICALM,INSIG1,SEC24D,SEC31A,SEC24A,RAB1A
GO:BP	plasma membrane bounded cell projection morphogenesis	GO:0120039	0.000827853	3.08205	276	2141	67	14142	TNIK,ROBO2,BOC,KALRN,UST,SNX1,NEO1,PSEN1,NUMB,TTC8,SPG11,SS18L1,CPNE1,SRC,B4GALT5,CD44,LRP4,FBXW8,YWHAH,IQGAP1,SEMA7A,EXT1,NTN1,PAFAH1B1,LRP2,CYFIP1,MUL1,BMPR2,ALS2,CDC42,B4GALT6,ROCK1,SMAD4,NEDD4L,BCL2,PLXNB1,SEMA3F,CTNNB1,EMB,SLIT3,CUL7,DDR1,ZFYVE27,SHTN1,SMURF1,TOP2B,PICALM,SZT2,STK25,SEMA4A,DOCK7,CRPPA,WASL,PLXNB2,LRRK2,DIP2B,PPP3CA,SLIT2,C9ORF72,SEMA4D,KANK1,DPYSL2,JADE2,NOTCH1,RTN4,ITSN2,PL…
GO:BP	cell projection morphogenesis	GO:0048858	0.000827853	3.08205	276	2141	67	14142	TNIK,ROBO2,BOC,KALRN,UST,SNX1,NEO1,PSEN1,NUMB,TTC8,SPG11,SS18L1,CPNE1,SRC,B4GALT5,CD44,LRP4,FBXW8,YWHAH,IQGAP1,SEMA7A,EXT1,NTN1,PAFAH1B1,LRP2,CYFIP1,MUL1,BMPR2,ALS2,CDC42,B4GALT6,ROCK1,SMAD4,NEDD4L,BCL2,PLXNB1,SEMA3F,CTNNB1,EMB,SLIT3,CUL7,DDR1,ZFYVE27,SHTN1,SMURF1,TOP2B,PICALM,SZT2,STK25,SEMA4A,DOCK7,CRPPA,WASL,PLXNB2,LRRK2,DIP2B,PPP3CA,SLIT2,C9ORF72,SEMA4D,KANK1,DPYSL2,JADE2,NOTCH1,RTN4,ITSN2,PL…
GO:BP	regulation of proteolysis	GO:0030162	0.00083186	3.07995	398	2141	90	14142	GSK3B,PAK2,SNX9,MICAL1,HDAC2,SMAD3,PSMA3,PSEN1,PIAS1,SRC,CD44,RPS3,TRIM21,USP47,SORL1,CASP9,COP1,PCID2,OTUD4,FBXW8,FBXW7,RGMA,CTSH,PML,UBE3A,RIPK2,TIMP2,PSME3,STAT3,OSBPL7,ATP2A3,RPS6KA1,BIN1,SERPINE2,MUL1,HERPUD1,GLG1,USP14,CCBE1,SMARCC1,TMF1,ARL6IP5,WDR48,LTF,DAB2,PDCD6,BAG6,FAS,SMURF1,USP7,GNA12,HIP1,PLAT,DLC1,PICALM,NRDC,ZC3H12A,BOK,GBA,S100A8,UBQLN4,F3,PRKACB,HIPK2,NOD1,CAV1,PSMC2,GRAMD4,MDM…
GO:BP	positive regulation of immune system process	GO:0002684	0.00084581	3.07273	469	2141	103	14142	PIK3CB,UBASH3A,PLCL2,JAM2,APP,CD47,SNX4,TFRC,BCL6,MASP1,MAP3K7,MMP14,DAPK2,ADAM10,BLOC1S6,LGALS3,PSEN1,ZBTB46,SLA2,LBP,PRKCQ,PLCG1,SPI1,PTPRJ,RPS3,LPXN,CADM1,ZBTB16,DUSP10,ITPKB,MR1,DENND1B,IKBKE,PCID2,LAMP1,SLC15A4,CMKLR1,MAPK1,CRKL,SEMA7A,PTK2,KLF10,RIPK2,CYRIB,SKAP1,MYO18A,STK39,KHDRBS1,SLC11A1,XRCC5,CMTM3,SPHK2,CD22,RIOK3,BCL2,OXSR1,TGFBR2,LCP2,FGF10,BAG6,C2,PLEKHA1,CARD11,CCL24,MCU,SHLD2,JAM…
GO:BP	hemopoiesis	GO:0030097	0.00084581	3.07273	480	2141	105	14142	UBA5,PKNOX1,TRPM2,PLCL2,APP,TFRC,NRROS,BCL6,L3MBTL3,TRAF3IP2,PGM3,MMP14,TENT2,RORA,LEO1,FBN1,ARID4A,ACTN1,PSEN1,ZBTB46,NCOA6,SRC,STK4,DHTKD1,SPI1,ZBTB16,DUSP10,ITPKB,CDC73,MR1,RAB7B,ARHGEF7,PCID2,CUL4A,SH2B3,PATZ1,FBXW7,YY1,JAG2,TPD52,EXT1,KLF10,STK3,RIPK2,STAT3,IKZF3,PAFAH1B1,ITGB6,EPHA2,XRCC5,STAT1,ACVR2A,ERCC1,SIPA1L3,BCL2,MITF,CTNNB1,SLC25A38,LDB1,SH3PXD2A,CARD11,PPP3CB,KAT6A,MFHAS1,FLI1,ETS1…
GO:BP	smooth muscle cell migration	GO:0014909	0.000855315	3.06787	30	2141	14	14142	SORL1,BCL2,DDR1,PRKG1,BMPR1A,PLAT,DOCK7,DOCK4,PDGFB,IGF1,SLIT2,DOCK5,PDGFRB,MEF2C
GO:BP	cell part morphogenesis	GO:0032990	0.000855315	3.06787	292	2141	70	14142	TNIK,ROBO2,BOC,KALRN,UST,CERT1,SNX1,NEO1,PSEN1,NUMB,TTC8,SPG11,SS18L1,CPNE1,SRC,B4GALT5,CD44,LRP4,FBXW8,YWHAH,IQGAP1,SEMA7A,EXT1,NTN1,PAFAH1B1,LRP2,CYFIP1,PID1,MUL1,BMPR2,ALS2,CDC42,MYH14,B4GALT6,ROCK1,SMAD4,NEDD4L,BCL2,PLXNB1,SEMA3F,CTNNB1,EMB,SLIT3,CUL7,DDR1,ZFYVE27,SHTN1,SMURF1,TOP2B,PICALM,SZT2,STK25,SEMA4A,DOCK7,CRPPA,WASL,PLXNB2,LRRK2,DIP2B,PPP3CA,SLIT2,C9ORF72,SEMA4D,KANK1,DPYSL2,JADE2,NOT…
GO:BP	cellular response to organic cyclic compound	GO:0071407	0.000869836	3.06056	261	2141	64	14142	UBA5,TRPM2,GABPA,PAK2,RORA,SRC,NCOA3,P2RY6,YAP1,CASP9,DHX9,RNF6,P2RX4,SSH1,YWHAH,MAPK1,ABHD2,UBE3A,UBR5,BRCA1,JUP,OSBPL7,NCOR1,RECQL5,MUL1,PADI2,CNOT1,GRAMD1A,NPC1,RIOK3,COLEC12,EPG5,PIAS2,TMF1,ARL6IP5,CTNNB1,DAB2,DAXX,LCOR,ACTB,ZMIZ1,ZC3H12A,RAP1A,AKAP9,INSIG1,CAV1,DDX17,EP300,ITPR2,RBFOX2,HSP90B1,CNOT2,LRRK2,ADCY6,GPD1,NFKB1,PKD2,PTCH1,KLF9,SLC1A1,CALR,CTNNA1,NR3C1,FLNA
GO:BP	response to arsenic-containing substance	GO:0046685	0.000876397	3.0573	17	2141	10	14142	DHX36,ZFAND1,MAPK13,DAXX,GSTO1,ZC3H12A,HMOX1,SLC38A2,RNF4,VCP
GO:BP	cytokine production	GO:0001816	0.000892168	3.04955	426	2141	95	14142	DHX36,UBASH3A,SETD4,APP,CD47,TIGIT,NRROS,BCL6,MAP3K7,SMAD3,RORA,PSEN1,FERMT1,LBP,PRKCQ,ARFGEF2,RPS3,ARRB1,SORL1,CADM1,LGR4,DHX9,DENND1B,RAB7B,MAPKAPK2,CMKLR1,IQGAP1,HOMER2,SEMA7A,YY1,RIPK2,CYRIB,NPLOC4,BRCA1,STAT3,SPHK1,ITGB6,KPNA6,EPHA2,SLC11A1,MUL1,STAT1,ADCY7,SPHK2,RNF125,RIOK3,SMAD4,CCBE1,TMF1,LTF,MAPK13,ILRUN,TRIM27,AFAP1L2,NLRC3,CARD11,BMPR1A,ANKRD42,MAST2,ZC3H12A,INPP5D,TRAF3IP1,GBA,OTUD7B…
GO:BP	regulation of small GTPase mediated signal transduction	GO:0051056	0.000911819	3.04009	137	2141	39	14142	PIK3CB,BCL6,CGNL1,SRC,ARFGEF2,ARRB1,CBL,ITPKB,MFN2,AKAP13,RALGAPA1,CYRIB,COL3A1,CUL3,RASIP1,CYTH2,SIPA1L3,FGF10,CD2AP,STK19,PLCE1,PSD3,DLC1,CDON,NOTCH2,MET,IGF1,SLIT2,KANK1,CDC42SE2,ARHGAP26,RASA1,NOTCH1,DENND1A,MAPKAP1,GARNL3,PSD4,OGT,OPHN1
GO:BP	integrin-mediated signaling pathway	GO:0007229	0.000919374	3.03651	61	2141	22	14142	ITGB2,FERMT2,FERMT1,PTPRA,SRC,SEMA7A,PTK2,RCC2,ITGB6,COL3A1,CDC42,FYB1,ITGA2,EMP2,ITGB8,ITGA5,PTK2B,TLN1,VAV1,ADAM17,ITGB1BP1,FLNA
GO:BP	regulation of cytokine production	GO:0001817	0.000923501	3.03456	421	2141	94	14142	DHX36,UBASH3A,SETD4,APP,CD47,TIGIT,BCL6,MAP3K7,SMAD3,RORA,PSEN1,FERMT1,LBP,PRKCQ,ARFGEF2,RPS3,ARRB1,SORL1,CADM1,LGR4,DHX9,DENND1B,RAB7B,MAPKAPK2,CMKLR1,IQGAP1,HOMER2,SEMA7A,YY1,RIPK2,CYRIB,NPLOC4,BRCA1,STAT3,SPHK1,ITGB6,KPNA6,EPHA2,SLC11A1,MUL1,STAT1,ADCY7,SPHK2,RNF125,RIOK3,SMAD4,CCBE1,TMF1,LTF,MAPK13,ILRUN,TRIM27,AFAP1L2,NLRC3,CARD11,BMPR1A,ANKRD42,MAST2,ZC3H12A,INPP5D,TRAF3IP1,GBA,OTUD7B,F3,CD…
GO:BP	cell development	GO:0048468	0.000927001	3.03292	1012	2141	198	14142	TNIK,PRKCI,ROBO2,APP,BOC,GSK3B,KALRN,NRROS,PAK2,BCL6,UST,L3MBTL3,SLC35A1,SMAD3,NEO1,GLDN,FBN1,BLOC1S6,FERMT2,ARID4A,ACTN1,PSEN1,NUMB,TTC8,SPG11,NEBL,SS18L1,TBC1D20,CAMK1D,CPNE1,SRC,PPP1R16B,SDC4,B4GALT5,LRP4,SPI1,CELF1,RASSF10,ZBTB16,RDX,MYO7A,YAP1,SCYL3,ABL2,LAMC1,RNF2,CAMSAP2,WASF3,FGF2,ATP2A2,SH2B3,FBXW8,TBX3,YWHAH,MAPK1,CRKL,FBXW7,RGMA,ABHD2,IQGAP1,PTPN9,SEMA7A,PRKD1,MEF2A,TRIP11,CLMN,YY1,NDR…
GO:BP	gene silencing by miRNA	GO:0035195	0.000939182	3.02725	57	2141	21	14142	FXR1,DDX6,DHX9,EIF4ENIF1,AGO2,STAT3,NCOR1,PUM1,CNOT1,LIMD1,TNRC6A,ZC3H7A,ZC3H12A,AGO4,MOV10,TNRC6B,ZC3H7B,BCDIN3D,PPP3CA,PUM2,PUS10
GO:BP	regulation of transmembrane receptor protein serine/threonine kinase signaling pathway	GO:0090092	0.00097529	3.01087	147	2141	41	14142	SKIL,VEPH1,NRROS,CD109,SMAD3,NEO1,FBN1,PPM1A,FERMT1,PMEPA1,RGMA,LRP2,BMPR2,ZEB2,ACVR2A,GLG1,LDLRAD4,SMAD2,SMAD4,DAB2,FGF10,ZNF451,HTRA1,SMURF1,CREBBP,BMPR1A,RBPMS,NOTCH2,HIPK2,KCP,CAV1,EP300,CHST11,LEMD3,TGFBR1,JAK2,ADAM17,NOTCH1,CRIM1,ENG,EMILIN1
GO:BP	protein localization to cell periphery	GO:1990778	0.00097529	3.01087	206	2141	53	14142	TNIK,PRKCI,MMP14,ADAM10,LGALS3,VTI1B,NUMB,TTC8,TTC7B,NUMA1,RDX,ATP1B1,PPP2R5A,PTPN9,PACS2,EFR3A,JUP,SKAP1,RABEP1,CLTC,GGA3,GORASP2,EPHA2,PID1,ACSL3,ROCK1,RAB31,RAB7A,ARL6IP5,FYB1,DAB2,ZFYVE27,ACTB,NUBP1,EMP2,ANK3,IKBKB,PICALM,PIP5K1A,GPSM2,RAP1A,GNAI1,PTCH1,SNAP47,SQSTM1,ITGB1BP1,SEC16A,RHOQ,TTC7A,SPTBN1,VAMP5,EHD3,FLNA
GO:BP	proteasomal protein catabolic process	GO:0010498	0.000980744	3.00844	257	2141	63	14142	WWTR1,LTN1,GSK3B,MAN1A1,PSEN1,SEL1L,PIAS1,ARRB1,UBE4B,COP1,EDEM3,CUL4A,UBAC2,FBXW8,FBXW7,PML,FBXO33,PPP2R5C,WWP1,NPLOC4,PSME3,OSBPL7,SPOP,UBR3,CUL3,HERPUD1,USP14,NEDD4L,SMARCC1,TMF1,CRBN,EDEM1,CTNNB1,FBXL2,STT3B,MARCHF6,FBXL7,DAB2,UBR2,BAG6,FBXO9,ATE1,SMURF1,USP7,GNA12,GBA,UBQLN4,UBE2H,CAV1,PSMC2,HSP90B1,OS9,MDM2,RCHY1,RNF4,FBXL5,VCP,FAF2,UBE2B,MAPK9,DAB2IP,COMMD1,OGT
GO:BP	negative regulation of cellular amide metabolic process	GO:0034249	0.000998196	3.00078	105	2141	32	14142	DHX36,SAMD4A,RPS3,PATL1,SORL1,DDX6,PAN3,EIF4ENIF1,AGO2,STAT3,GGA3,SPHK1,BIN1,PUM1,CNOT1,FTO,LSM14A,ROCK1,CPEB3,TNRC6A,ZC3H12A,AGO4,GIGYF2,MOV10,TNRC6B,IGF1,DAPK1,CALR,DAPK3,UPF1,RTN4,TIA1
GO:BP	Golgi organization	GO:0007030	0.00107159	2.96997	70	2141	24	14142	PDCD10,USP6NL,TBC1D20,STX6,CAMSAP2,COG3,FBXW8,PRKD1,TRIP11,YWHAZ,CSNK1D,MYO18A,VTI1A,RAB30,HIKESHI,STK25,AKAP9,LRRK2,STX18,HTT,USO1,SURF4,RAB1A,EHD3
GO:BP	negative regulation of nucleic acid-templated transcription	GO:1903507	0.0010804	2.96641	708	2141	145	14142	SKIL,WWTR1,ZBTB38,ZNF148,BCL6,TBL1XR1,SCAF8,PTPRK,HDAC2,SMAD3,ARID4A,PSEN1,PIAS1,FOXN3,RPS6KA5,SLA2,SPI1,APBB1,USP47,ZBTB16,YAP1,LGR4,MTHFR,CDC73,RNF2,ATF3,KDM5B,KLF12,DACH1,FNIP2,SUDS3,TBX3,MORC2,PML,MEF2A,YY1,NCOA2,TRPS1,KLF10,MTDH,MTERF3,RUNX1T1,WWP1,CBX2,ZNF750,BRCA1,NCOR1,RECQL5,CIR1,NAB1,KHDRBS1,XRCC5,KLF7,NIF3L1,ZEB2,CNOT1,BRD7,TCF25,SMCHD1,SMAD2,SMAD4,CNBP,MITF,NR2C2,CTNNB1,LIMD1,DAB2,UBR…
GO:BP	negative regulation of RNA biosynthetic process	GO:1902679	0.0010804	2.96641	708	2141	145	14142	SKIL,WWTR1,ZBTB38,ZNF148,BCL6,TBL1XR1,SCAF8,PTPRK,HDAC2,SMAD3,ARID4A,PSEN1,PIAS1,FOXN3,RPS6KA5,SLA2,SPI1,APBB1,USP47,ZBTB16,YAP1,LGR4,MTHFR,CDC73,RNF2,ATF3,KDM5B,KLF12,DACH1,FNIP2,SUDS3,TBX3,MORC2,PML,MEF2A,YY1,NCOA2,TRPS1,KLF10,MTDH,MTERF3,RUNX1T1,WWP1,CBX2,ZNF750,BRCA1,NCOR1,RECQL5,CIR1,NAB1,KHDRBS1,XRCC5,KLF7,NIF3L1,ZEB2,CNOT1,BRD7,TCF25,SMCHD1,SMAD2,SMAD4,CNBP,MITF,NR2C2,CTNNB1,LIMD1,DAB2,UBR…
GO:BP	protein dephosphorylation	GO:0006470	0.00111192	2.95393	197	2141	51	14142	PTPRK,PPM1A,PTPN21,PTPRA,RPRD1B,PPP1R16B,PTPN1,PTPRJ,SMPD1,DUSP10,CAMTA1,PTPN14,PPP2R5A,PPTC7,PPP1CC,SSH1,MTMR3,PTPN9,YWHAE,SSH2,PINK1,MGAT5,PPP6R1,CALM3,PPP5C,RPRD1A,ROCK1,BCL2,PTPRG,PPP4R2,ITGA1,PPP1R11,PTPRE,PPP3CB,IKBKB,MFHAS1,DLC1,GBA,TIPRL,RPAP2,PTPN12,PPP1R12A,PPP6R2,HSP90B1,PPM1H,NCKAP1L,PPP3CA,HTT,PPP3CC,PDGFRB,PPP4R3B
GO:BP	organic substance biosynthetic process	GO:1901576	0.00112617	2.9484	3925	2141	669	14142	SKIL,PRKCI,CCNL1,DHX36,EIF2A,WWTR1,ATR,ZBTB38,NMNAT3,PIK3CB,RIPK4,PDE9A,PKNOX1,RRP1B,PDXK,POFUT2,RUNX1,ERG,KAT2B,GABPA,APP,USP16,PAXBP1,NSUN3,CPOX,ST3GAL6,B4GALT4,HACD2,ZNF148,TFRC,PCYT1A,BCL6,FXR1,TBL1XR1,SCAF8,L3MBTL3,PTPRK,AK9,HDAC2,SMPDL3A,NCOA7,PGM3,PHIP,PHF3,SMOC2,SMAD3,RBM23,ZNF609,RORA,TCF12,RFX7,LEO1,MYEF2,SAMD4A,ARID4A,PPM1A,MTHFD1,GPHN,TLE3,EXD2,GALNT16,PSEN1,LIN52,SPTLC2,PIAS1,FOXN3,T…
GO:BP	lymphocyte activation	GO:0046649	0.00112624	2.94837	380	2141	86	14142	PKNOX1,PLCL2,CD47,TIGIT,TFRC,BCL6,TRAF3IP2,SMAD3,MMP14,RORA,BLOC1S6,LGALS3,PSEN1,SLA2,PRKCQ,SDC4,CD44,SPI1,RPS3,ZBTB16,DUSP10,ITPKB,MR1,LAX1,PCID2,LAMP1,LCP1,PATZ1,YY1,JAG2,TPD52,PAG1,RIPK2,CYRIB,PRKAR1A,STAT3,IKZF3,SLC11A1,ERCC1,CD22,THOC1,BCL2,CTNNB1,TGFBR2,FGF10,CCND3,BAG6,ITGAL,NLRC3,CARD11,MAD1L1,PPP3CB,DLG5,SHLD2,CTPS1,ZC3H12A,INPP5D,GBA,SEMA4A,VAV3,NOTCH2,IKZF1,CAV1,GPNMB,LGALS1,EP300,FBXO…
GO:BP	regulation of histone modification	GO:0031056	0.00120248	2.91992	106	2141	32	14142	PAXBP1,BCL6,RPS6KA5,SPI1,ARRB1,MTHFR,SETD7,SMARCB1,PRKD1,UBR5,BRCA1,TADA2A,IWS1,PINK1,BRD7,SPHK2,SMAD4,CTNNB1,C6ORF89,ZNF451,JARID2,GLYR1,CHTOP,PHF19,DNMT1,AKAP8L,KDM4B,UBE2B,MACROH2A1,WDR5,ATRX,OGT
GO:BP	regulation of stress-activated protein kinase signaling cascade	GO:0070302	0.00120248	2.91992	106	2141	32	14142	PDCD10,RNF13,APP,SASH1,PLCB1,SPI1,DUSP10,AIDA,IGF1R,STK3,RIPK2,MAP3K3,NBR1,NCOR1,MINK1,PAFAH1B1,TAOK1,SPHK1,ARL6IP5,ZNF622,FAS,MFHAS1,ZC3H12A,STK25,MAGI3,HIPK2,NOD1,PTK2B,PJA2,MAP4K4,XDH,DAB2IP
GO:BP	cellular response to stimulus	GO:0051716	0.00121608	2.91504	5142	2141	858	14142	TNIK,SKIL,PRKCI,MYNN,PDCD10,ROBO2,VEPH1,DHX36,EIF2A,RNF13,WWTR1,ATR,ZBTB38,PIK3CB,UBA5,UBASH3A,PDE9A,CFAP410,TRPM2,PTTG1IP,ITGB2,SH3BP5,PLCL2,RAB5A,KAT2B,GABPA,APP,USP16,IFNAR1,ITSN1,RCAN1,ST3GAL6,CBLB,CD47,BOC,GSK3B,PARP14,TFRC,NRROS,PAK2,BCL6,TBL1XR1,TAGAP,IL20RA,SASH1,PDE7B,ARHGAP18,PTPRK,MAP3K7,ASCC3,SHPRH,TRAF3IP2,HDAC2,MAN1A1,NCOA7,PHIP,CD109,SMOC2,AFDN,RPS6KA2,SMAD3,RASL12,MMP14,IQGAP2,F2R…
GO:BP	post-transcriptional gene silencing by RNA	GO:0035194	0.00122346	2.91241	58	2141	21	14142	FXR1,DDX6,DHX9,EIF4ENIF1,AGO2,STAT3,NCOR1,PUM1,CNOT1,LIMD1,TNRC6A,ZC3H7A,ZC3H12A,AGO4,MOV10,TNRC6B,ZC3H7B,BCDIN3D,PPP3CA,PUM2,PUS10
GO:BP	negative regulation of epithelial cell migration	GO:0010633	0.00126014	2.89958	50	2141	19	14142	PDCD10,MCC,SYNJ2BP,VASH1,ANGPT4,STARD13,FGF2,PATZ1,DNAJA4,EVL,JUP,PTPRG,MMRN2,DCN,SLIT2,MEF2C,ITGB1BP1,NOTCH1,DAB2IP
GO:BP	positive regulation of DNA repair	GO:0045739	0.00126014	2.89958	50	2141	19	14142	RPS3,FAM168A,DHX9,BRCA1,XRCC1,SMCHD1,WDR48,FGF10,RNF8,MMS19,SLF2,FUS,SHLD2,ERCC6,HDAC10,ARID2,SLF1,BABAM2,BRCC3
GO:BP	negative regulation of molecular function	GO:0044092	0.00126351	2.89842	597	2141	125	14142	WWTR1,RRP1B,GSK3B,PAK2,MICAL1,HDAC2,FGFR1OP,PSEN1,TTC8,CPNE1,SRC,PTPN1,CAT,CD44,SPI1,PTPRJ,ARRB1,TRIM21,SMPD1,USP47,SORL1,RDX,GPATCH2,DUSP10,AIDA,ERRFI1,RNF2,PPP2R5A,LAX1,PCID2,NDFIP2,RBM26,KCNRG,LRCH1,FARP1,ATP2A2,SH2B3,CMKLR1,TFIP11,PIK3IP1,SFI1,RGMA,IGF1R,WARS1,FZD6,GEM,DEPTOR,TIMP2,PRKAR1A,ATP2A3,YWHAE,MED13,ZNF593,RCC2,RPS6KA1,STK39,BIN1,MGAT5,RASIP1,SPHK2,CALM3,CCDC8,ROCK1,NEDD4L,PRKAR2A,LT…
GO:BP	negative regulation of developmental process	GO:0051093	0.00133934	2.87311	486	2141	105	14142	SKIL,WWTR1,PIK3CB,TFRC,BCL6,THBS2,SMAD3,RORA,LEO1,FBN1,FERMT2,SYNJ2BP,PSEN1,VASH1,ADCK1,FERMT1,ZBTB46,ANGPT4,STK4,JAG1,LRP4,SPI1,DDX6,ZBTB16,YAP1,ITPKB,AKT3,CDC73,COL4A2,CUL4A,TBX3,EIF4ENIF1,YWHAH,MAPK1,FBXW7,RGMA,ADAMTS7,PML,GRHL2,STK3,HGS,ZNF750,MAP3K3,NBR1,STAT3,NTN1,COL5A2,EPHA2,KLF7,MUL1,PINK1,BMPR2,STAT1,MIB1,ROCK1,THOC1,LDLRAD4,SMAD4,BCL2,SEMA3F,STAB1,CTNNB1,FGF10,LDB1,GTF2I,BMPR1A,HOOK3,W…
GO:BP	skin development	GO:0043588	0.00134301	2.87192	154	2141	42	14142	CLDN1,TRAF3IP2,PSEN1,FERMT1,TRPC4AP,STK4,NCOA3,LRP4,YAP1,LGR4,GORAB,ERRFI1,FZD6,GRHL2,JUP,ITGB6,ITGA6,COL3A1,COL5A2,EPHA2,GRHL3,CLIC4,LSR,ROCK1,SMAD4,BCL2,CTNNB1,WDR48,FGF10,DSP,LDB1,ASAH1,ST14,ASH1L,MET,UGCG,ZDHHC21,MACROH2A1,GRHL1,NOTCH1,SOS1,FOSL2
GO:BP	osteoclast development	GO:0036035	0.00138808	2.85758	7	2141	6	14142	FBN1,SRC,FBXW7,PAFAH1B1,NOTCH2,SLC9B2
GO:BP	negative regulation of vascular endothelial growth factor receptor signaling pathway	GO:0030948	0.00138808	2.85758	7	2141	6	14142	PTPN1,HGS,PDCD6,MMRN2,DAB2IP,EMILIN1
GO:BP	regulation of autophagy	GO:0010506	0.00140012	2.85383	169	2141	45	14142	VPS13C,SPTLC2,SOGA1,TRIM21,PIK3C2A,RAB3GAP2,VPS13D,QSOX1,HSPB8,TPCN1,FBXW7,PRKD1,MTDH,RIPK2,USP36,STAT3,PINK1,RASIP1,NPC1,RMC1,ROCK1,MTCL1,BCL2,WDR6,FBXL2,ATG7,FYCO1,FOXK1,ZC3H12A,ATG16L1,SH3BP4,BOK,UBQLN4,NOD1,HMOX1,FBXO7,LRRK2,DCN,HTT,TBC1D14,C9ORF72,DAPK1,SPTLC1,RAB8A,MTMR8
GO:BP	regulation of kinase activity	GO:0043549	0.00140012	2.85383	448	2141	98	14142	TNIK,PDCD10,CCNL1,WWTR1,PIK3R4,PAK2,SNX9,SASH1,MAP3K7,FGFR1OP,FERMT2,PSEN1,ANGPT4,SRC,PTPN1,PTPRJ,RPS3,SMPD1,MRE11,DUSP10,AIDA,ERRFI1,PPP2R5A,LAX1,IKBKE,FGF2,SH2B3,PIK3IP1,CRKL,FBXW7,NTRK3,IQGAP1,CSPG4,IGF1R,WARS1,PTK2,NBN,DEPTOR,HGS,ERN1,PRKAR1A,MAP2K6,SPAG9,KSR1,TOM1L1,STK39,CAB39,SLC11A1,XRCC5,MUL1,ALS2,CDC42,CCNT2,RASIP1,PRKAR2A,RAF1,LTF,ZNF622,LCP2,FGF10,CCND3,DAXX,NEDD9,TRIM27,PLCE1,LDB1,NE…
GO:BP	establishment or maintenance of cell polarity	GO:0007163	0.00143033	2.84456	107	2141	32	14142	PRKCI,UST,MYO9A,TTC8,FERMT1,NSFL1C,NUMA1,SDCCAG8,CRKL,CYRIB,PAFAH1B1,MYO18A,CDC42,ACTR3,RPGRIP1L,SIPA1L3,FRMD4B,FGF10,SHTN1,RAB11FIP2,ACTB,DLG5,STK25,GPSM2,DOCK7,NCKAP1L,WDR1,HTT,PTK2B,DOCK8,KANK1,OPHN1
GO:BP	regulation of protein polymerization	GO:0032271	0.00148268	2.82895	145	2141	40	14142	IQGAP2,RPS3,FCHSD2,NUMA1,CAMSAP2,CLIP1,SSH1,EVL,WASHC5,CYRIB,TBCD,SSH2,NCKAP1,CYFIP1,ARPC2,ACTR3,GMFG,TRIM27,ELN,BAIAP2L1,CCL24,SCIN,AKAP9,WASL,MET,NAV3,NCKAP1L,EPS8,SLIT2,PTK2B,CDK5RAP2,GSN,TMOD1,KANK1,FER,TUBB4A,RASA1,CYRIA,NCK2,MAPRE3
GO:BP	neuron development	GO:0048666	0.00154607	2.81077	499	2141	107	14142	TNIK,PRKCI,ROBO2,BOC,GSK3B,KALRN,PAK2,UST,NEO1,GLDN,BLOC1S6,PSEN1,NUMB,TTC8,SPG11,SS18L1,CAMK1D,CPNE1,SDC4,B4GALT5,LRP4,MYO7A,SCYL3,ABL2,CAMSAP2,FBXW8,YWHAH,CRKL,RGMA,IQGAP1,PTPN9,SEMA7A,PRKD1,TRIP11,CLMN,EXT1,BAIAP2,TBCD,NTN1,PAFAH1B1,LRP2,HS6ST1,CYFIP1,MUL1,BMPR2,ALS2,CDC42,B4GALT6,ROCK1,VAPA,SMAD4,NEDD4L,BCL2,PLXNB1,SEMA3F,CTNNB1,EMB,SLIT3,CUL7,MYLIP,DTNBP1,DDR1,ZFYVE27,NEURL1,SHTN1,PRKG1,SMUR…
GO:BP	regulation of stress-activated MAPK cascade	GO:0032872	0.00160217	2.79529	103	2141	31	14142	PDCD10,APP,SASH1,PLCB1,SPI1,DUSP10,AIDA,IGF1R,STK3,RIPK2,MAP3K3,NBR1,NCOR1,MINK1,PAFAH1B1,TAOK1,SPHK1,ARL6IP5,ZNF622,FAS,MFHAS1,ZC3H12A,STK25,MAGI3,HIPK2,NOD1,PTK2B,PJA2,MAP4K4,XDH,DAB2IP
GO:BP	cellular response to arsenic-containing substance	GO:0071243	0.00161509	2.7918	15	2141	9	14142	DHX36,ZFAND1,MAPK13,DAXX,GSTO1,ZC3H12A,HMOX1,SLC38A2,VCP
GO:BP	response to interleukin-1	GO:0070555	0.00163818	2.78564	55	2141	20	14142	YTHDC2,RORA,RPS6KA5,SRC,PLCB1,SMPD1,OTUD4,ADAMTS7,RIPK2,PRKCA,HYAL1,MAPK13,IKBKB,ZC3H12A,IRAK3,NFKB1,CACTIN,UPF1,DAB2IP,VRK2
GO:BP	protein localization to endoplasmic reticulum	GO:0070972	0.0016446	2.78394	43	2141	17	14142	SSR3,MAN1A1,SRP19,RAB3GAP2,UBAC2,TRAM1,HERPUD1,VAPA,SEC61A1,EDEM1,TRAM2,ANKRD13C,INSIG1,OS9,LRRK2,RTN4,RAB10
GO:BP	mesenchyme development	GO:0060485	0.00176494	2.75327	151	2141	41	14142	WWTR1,PHLDB2,GSK3B,SMAD3,FERMT2,YAP1,TBX3,MAPK1,EXT1,ZNF750,BMPR2,ROCK1,LDLRAD4,SMAD2,SMAD4,BCL2,SEMA3F,TASOR,CTNNB1,TGFBR2,DAB2,FGF10,PDCD6,CUL7,GCNT2,TCF7L2,DLG5,BMPR1A,TGFBR3,SOX10,DDX17,MDM2,PKD2,TGFBR1,BNC2,FAM172A,OSR1,NOTCH1,DAB2IP,RTN4,ENG
GO:BP	peptidyl-lysine modification	GO:0018205	0.00176494	2.75327	252	2141	61	14142	SETD4,KAT2B,MAP3K7,SENP6,ARID4A,VIPAS39,PIAS1,RPS6KA5,SPI1,ARRB1,SMYD3,SETDB2,SETD7,JADE1,EP400,SMARCB1,NSMCE2,KANSL1,BRCA1,FKBP10,TADA2A,IWS1,MUL1,BRD7,SPHK2,PIAS2,SMAD4,CTNNB1,H1-2,ZNF451,JARID2,BAG6,LDB1,GLYR1,CREBBP,NAA60,ZMIZ1,KAT6A,ASH1L,KMT2C,HDAC9,ING3,EP300,BRD1,HDAC10,PWP1,KANSL2,MCRS1,DIP2B,LIAS,PHF19,DNMT1,KDM4B,DOT1L,MACROH2A1,WDR5,TET3,RANBP2,HCFC1,ATRX,OGT
GO:BP	regulation of extrinsic apoptotic signaling pathway	GO:2001236	0.00177977	2.74964	99	2141	30	14142	SKIL,GSK3B,PAK2,PHIP,LGALS3,SRC,STK4,YAP1,ATF3,PML,STK3,DEPTOR,BRCA1,PSME3,MAPK7,ITGA6,CFLAR,BCL2,RAF1,FGF10,ITPRIP,FAF1,ZC3HC1,CAV1,HMOX1,IGF1,HTT,SH3RF1,TGFBR1,BIRC6
GO:BP	regulation of protein stability	GO:0031647	0.0018429	2.7345	196	2141	50	14142	PDCD10,USP3,SRC,STK4,B4GALT5,CTNND1,TRIM21,ATP1B1,CDC73,UTP25,LAMP1,COG3,NAA16,SUGT1,HPS4,FBXW7,CTSH,PRKD1,STK3,USP36,GGA3,STX12,CUL3,MUL1,PINK1,NEDD4L,BCL2,CMTM6,PEX6,BAG6,USP7,CREBBP,HIP1,P3H1,TRIM24,EP300,FBXO7,IGF1,MDM2,LRRK2,ATF7IP,HTT,GNAQ,CALR,UBE2B,RTN4,CCT4,AAK1,HCFC1,FLNA
GO:BP	proteolysis involved in cellular protein catabolic process	GO:0051603	0.00185572	2.73149	446	2141	97	14142	WWTR1,LTN1,USP16,GSK3B,MAN1A1,USP3,ARIH1,PSMA3,PSEN1,AREL1,SEL1L,PIAS1,TRPC4AP,ARRB1,USP47,CBL,CUL5,UBE4B,COP1,EDEM3,CUL4A,UBAC2,FBXW8,FBXW7,ADAMTS7,PML,PSMA6,FBXO33,UBE3A,PPP2R5C,WWP1,USP36,NPLOC4,PSME3,OSBPL7,SPOP,FAP,UBR3,CUL3,UBR4,HERPUD1,LONP2,RNF125,MIB1,USP14,NEDD4L,SMARCC1,TMF1,CRBN,EDEM1,CTNNB1,FBXL2,STT3B,MARCHF6,FBXL7,DAB2,UBR2,RNF8,PPP1R11,BAG6,FBXO9,CACUL1,ATE1,UBE2D1,SMURF1,USP7,GNA…
GO:BP	vesicle-mediated transport between endosomal compartments	GO:0098927	0.00185572	2.73149	32	2141	14	14142	DNAJC13,RAB5A,SRC,FAM160A2,SORL1,RDX,SNX16,AKTIP,RAB7A,DAB2,LMTK2,EMP2,HOOK3,WDR91
GO:BP	cellular protein catabolic process	GO:0044257	0.00188839	2.72391	485	2141	104	14142	WWTR1,PTTG1IP,LTN1,USP16,GSK3B,MAN1A1,USP3,ARIH1,PSMA3,PSEN1,AREL1,SEL1L,PIAS1,TRPC4AP,ARRB1,USP47,CBL,RDX,CUL5,UBE4B,COP1,EDEM3,CUL4A,UBAC2,FBXW8,FBXW7,ADAMTS7,PML,PSMA6,FBXO33,UBE3A,PPP2R5C,DENND3,WWP1,USP36,NPLOC4,PSME3,OSBPL7,SPOP,FAP,UBR3,CUL3,UBR4,HERPUD1,LONP2,RNF125,MIB1,USP14,NEDD4L,SMARCC1,RAB7A,TMF1,CRBN,EDEM1,CTNNB1,FBXL2,STT3B,MARCHF6,FBXL7,DAB2,UBR2,RNF8,PPP1R11,BAG6,FBXO9,CACUL1,AT…
GO:BP	positive regulation of autophagy	GO:0010508	0.00193798	2.71265	77	2141	25	14142	SPTLC2,TRIM21,PIK3C2A,RAB3GAP2,VPS13D,HSPB8,TPCN1,PRKD1,MTDH,RIPK2,PINK1,ROCK1,FYCO1,ZC3H12A,ATG16L1,SH3BP4,NOD1,HMOX1,FBXO7,LRRK2,DCN,HTT,C9ORF72,DAPK1,SPTLC1
GO:BP	regulation of smooth muscle cell migration	GO:0014910	0.0019403	2.71213	25	2141	12	14142	SORL1,BCL2,PRKG1,BMPR1A,DOCK7,DOCK4,PDGFB,IGF1,SLIT2,DOCK5,PDGFRB,MEF2C
GO:BP	negative regulation of transcription, DNA-templated	GO:0045892	0.00194648	2.71075	706	2141	143	14142	SKIL,WWTR1,ZBTB38,ZNF148,BCL6,TBL1XR1,SCAF8,PTPRK,HDAC2,SMAD3,ARID4A,PSEN1,PIAS1,FOXN3,RPS6KA5,SLA2,SPI1,APBB1,USP47,ZBTB16,YAP1,LGR4,MTHFR,CDC73,RNF2,ATF3,KDM5B,KLF12,DACH1,FNIP2,SUDS3,TBX3,MORC2,PML,MEF2A,YY1,NCOA2,TRPS1,KLF10,MTDH,MTERF3,RUNX1T1,WWP1,CBX2,ZNF750,BRCA1,NCOR1,RECQL5,CIR1,NAB1,KHDRBS1,XRCC5,KLF7,ZEB2,CNOT1,BRD7,TCF25,SMCHD1,SMAD2,SMAD4,CNBP,MITF,NR2C2,CTNNB1,LIMD1,DAB2,UBR2,CCND3…
GO:BP	mesenchymal cell differentiation	GO:0048762	0.00199581	2.69988	123	2141	35	14142	WWTR1,PHLDB2,GSK3B,SMAD3,FERMT2,TBX3,MAPK1,EXT1,ZNF750,ROCK1,LDLRAD4,SMAD4,BCL2,SEMA3F,TASOR,CTNNB1,TGFBR2,DAB2,FGF10,PDCD6,CUL7,GCNT2,TCF7L2,DLG5,BMPR1A,TGFBR3,SOX10,DDX17,TGFBR1,FAM172A,OSR1,NOTCH1,DAB2IP,RTN4,ENG
GO:BP	endosome to lysosome transport	GO:0008333	0.00204756	2.68876	36	2141	15	14142	VIPAS39,FAM160A2,DENND3,SNX16,BIN1,AKTIP,EPG5,RAB7A,TRAK1,KIF13A,MGRN1,HOOK3,SORT1,VCP,TGFBRAP1
GO:BP	nervous system development	GO:0007399	0.00206524	2.68503	1051	2141	202	14142	TNIK,PRKCI,ROBO2,APP,BOC,GSK3B,KALRN,NRROS,PAK2,BCL6,UST,CEP85L,SERINC5,ZNF609,NEO1,RORA,TCF12,GLDN,BLOC1S6,SYNE2,MTHFD1,PSEN1,NUMB,TTC8,SPG11,SS18L1,POFUT1,CAMK1D,CPNE1,SRC,STK4,SDC4,B4GALT5,PLCB1,LRP4,CELF1,RASSF10,DDX6,ARCN1,ZBTB16,MYO7A,YAP1,SDCCAG8,SCYL3,GORAB,MTHFR,ABL2,CAMSAP2,COL4A1,WASF3,FGF2,DHX37,FBXW8,EIF4ENIF1,YWHAH,MAPK1,CRKL,RGMA,IQGAP1,CHRNA3,CSPG4,PTPN9,SEMA7A,PRKD1,TRIP11,CLMN,N…
GO:BP	positive regulation of cell-substrate adhesion	GO:0010811	0.00208941	2.67998	73	2141	24	14142	ABI3BP,GSK3B,UTRN,FERMT2,FERMT1,STK4,PTPRJ,CRKL,JUP,SKAP1,COL16A1,CDC42,ROCK1,NEDD9,EMP2,CDK6,PDGFB,PTK2B,DOCK5,JAK2,CALR,ITGB1BP1,EMILIN1,FLNA
GO:BP	regulation of cell shape	GO:0008360	0.00208941	2.67998	73	2141	24	14142	BRWD1,CFAP410,ARAP1,RDX,WASF3,PTK2,BAIAP2,PLXNB1,LIMD1,MYO10,GNA12,CCL24,DLC1,SEMA4A,PALMD,MKLN1,PLXNB2,FMNL3,EPS8,WDR1,PTK2B,SEMA4D,DAPK3,RHOQ
GO:BP	protein localization to plasma membrane	GO:0072659	0.00209086	2.67968	177	2141	46	14142	TNIK,PRKCI,MMP14,LGALS3,VTI1B,NUMB,TTC8,TTC7B,RDX,ATP1B1,PPP2R5A,PTPN9,PACS2,EFR3A,JUP,SKAP1,CLTC,GGA3,GORASP2,EPHA2,PID1,ACSL3,ROCK1,RAB31,RAB7A,ARL6IP5,FYB1,DAB2,ZFYVE27,ACTB,EMP2,ANK3,IKBKB,PICALM,PIP5K1A,RAP1A,PTCH1,SQSTM1,ITGB1BP1,SEC16A,RHOQ,TTC7A,SPTBN1,VAMP5,EHD3,FLNA
GO:BP	regulation of carbohydrate metabolic process	GO:0006109	0.00211424	2.67485	100	2141	30	14142	APP,RORA,PSEN1,P2RY6,NCOA2,STAT3,NCOR1,CLTC,PDK1,AP2A1,USP7,FOXK1,PPP1R3B,IGFBP3,PRKAG2,PDGFB,EP300,IGF1,DYRK2,GPD1,NFKB1,SCARB2,PTK2B,PRXL2C,INSR,SLC2A6,WDR5,PPP4R3B,RANBP2,OGT
GO:BP	negative regulation of endothelial cell migration	GO:0010596	0.0021544	2.66667	40	2141	16	14142	PDCD10,SYNJ2BP,VASH1,ANGPT4,STARD13,FGF2,PATZ1,DNAJA4,JUP,MMRN2,DCN,SLIT2,MEF2C,ITGB1BP1,NOTCH1,DAB2IP
GO:BP	protein O-linked glycosylation	GO:0006493	0.00221543	2.65454	48	2141	18	14142	POFUT2,PGM3,GALNT16,POFUT1,TMTC4,GALNT1,GXYLT2,POMGNT2,GALNT2,CRPPA,C1GALT1,TMTC1,LARGE1,TMTC2,GALNT7,POMT1,TET3,OGT
GO:BP	positive regulation of cell population proliferation	GO:0008284	0.00221625	2.65438	504	2141	107	14142	PRKCI,PDCD10,WWTR1,PAXBP1,CD47,TFRC,CLDN1,BCL6,HDAC2,FGFR1OP,ADAM10,FERMT2,RPRD1B,PPP1R16B,PRKCQ,PLCG1,RPS3,P2RY6,SCUBE2,RASSF10,SAAL1,YAP1,AKT3,MFN2,DHX9,KDM5B,CUL4A,FGF2,PDGFC,TBX3,MAPK1,CRKL,NTRK3,CTSH,PRKD1,IGF1R,PTK2,RIPK2,ERN1,MAP3K3,STAT3,NTN1,PRKCA,SPHK1,LRP2,PID1,BMPR2,CDC42,RPS9,EMC10,SPHK2,SMAD4,BCL2,GNAI2,HYAL1,CNBP,CTNNB1,WDR48,TGFBR2,LTF,IL7R,LIFR,FGF10,NDUFS4,PDCD6,TCF7L2,CACUL1,FG…
GO:BP	response to alcohol	GO:0097305	0.00224494	2.6488	69	2141	23	14142	P2RY6,BRCA1,JUP,OSBPL7,ACACA,RECQL5,ADCY7,SPHK2,GRAMD1A,SMAD2,CTNNB1,TGFBR2,SLIT3,TGFBR3,ITPR2,ADCY6,EPS8,USP46,SLIT2,PTCH1,TGFBR1,KLF9,CTNNA1
GO:BP	neuron projection morphogenesis	GO:0048812	0.00228039	2.64199	265	2141	63	14142	TNIK,ROBO2,BOC,KALRN,UST,NEO1,PSEN1,NUMB,TTC8,SPG11,SS18L1,CPNE1,B4GALT5,LRP4,FBXW8,YWHAH,IQGAP1,SEMA7A,EXT1,NTN1,PAFAH1B1,LRP2,CYFIP1,MUL1,BMPR2,ALS2,CDC42,B4GALT6,ROCK1,SMAD4,NEDD4L,BCL2,PLXNB1,SEMA3F,CTNNB1,EMB,SLIT3,CUL7,DDR1,ZFYVE27,SHTN1,SMURF1,TOP2B,PICALM,SZT2,STK25,SEMA4A,DOCK7,CRPPA,WASL,PLXNB2,LRRK2,DIP2B,PPP3CA,SLIT2,C9ORF72,SEMA4D,DPYSL2,JADE2,NOTCH1,RTN4,ITSN2,PLXNA3
GO:BP	aromatic compound catabolic process	GO:0019439	0.00234029	2.63073	260	2141	62	14142	DHX36,PDE9A,TRAF3IP2,SMPDL3A,DIS3L,TENT2,SAMD4A,SAMHD1,FBH1,PATL1,ACAT1,EPHX1,DHX9,PKP1,IKBKE,MAPKAPK2,PCID2,DIS3,PAN3,EIF4ENIF1,AGO2,SMG6,PUM1,DIS3L2,SLC11A1,HNMT,CNOT1,FTO,ZC3H18,ROCK1,SKIV2L,DXO,CPEB3,FUS,DCTPP1,CARHSP1,MAGOH,ZC3H12A,THRAP3,AGO4,GIGYF2,DPYD,MOV10,PON2,ZC3HAV1,SND1,BLVRA,TNRC6B,HMOX1,DERA,EPHX2,ENTPD4,VCP,GDA,TTC37,ETF1,UPF1,PUM2,NBAS,TET3,XDH,LRPPRC
GO:BP	regulation of mRNA catabolic process	GO:0061013	0.00234779	2.62934	96	2141	29	14142	DHX36,TRAF3IP2,SAMD4A,PATL1,DHX9,PKP1,IKBKE,MAPKAPK2,PCID2,PAN3,EIF4ENIF1,AGO2,PUM1,SLC11A1,CNOT1,FTO,ROCK1,CPEB3,FUS,CARHSP1,ZC3H12A,THRAP3,GIGYF2,MOV10,ZC3HAV1,TNRC6B,UPF1,PUM2,NBAS
GO:BP	negative regulation of angiogenesis	GO:0016525	0.00240614	2.61868	65	2141	22	14142	PIK3CB,THBS2,SYNJ2BP,VASH1,ANGPT4,COL4A2,PML,HGS,EPHA2,STAT1,ROCK1,STAB1,CTNNB1,GTF2I,SEMA4A,NAXE,DCN,SEMA6A,DAB2IP,EMILIN1,AMOT,PGK1
GO:BP	cellular response to cytokine stimulus	GO:0071345	0.00253839	2.59544	406	2141	89	14142	MYNN,PDCD10,IFNAR1,ST3GAL6,CD47,PARP14,TFRC,IL20RA,TRAF3IP2,RORA,RPS6KA5,CPNE1,SAMHD1,SRC,PLCB1,SPI1,RPS3,YAP1,DHX9,KDM5B,IKBKE,LRCH1,OTUD4,SH2B3,MAPK1,CRKL,ADAMTS7,EXT1,RIPK2,BRCA1,STAT3,PAFAH1B1,SPHK1,NMI,STK39,XRCC5,MUL1,CDC42,STAT1,PADI2,ACTR3,SMAD4,HYAL1,CX3CR1,OXSR1,IL7R,LIFR,GHR,SLIT3,TNFRSF21,MAPK13,JARID2,IFIT2,CTBP2,IL4R,IKBKB,ZC3H12A,GBA,JAK1,IL6R,CAV1,WNK1,IL17RA,PDGFB,IRAK3,GPD1,EPS8…
GO:BP	regulation of gene expression, epigenetic	GO:0040029	0.00256903	2.59023	61	2141	21	14142	HDAC2,ARID4A,SPI1,MTHFR,MORC2,HDAC5,BRCA1,PADI2,SPHK2,SMCHD1,UBR2,TRIM27,MIER1,EP300,PPHLN1,SMARCD1,YTHDC1,DOT1L,UBE2B,MACROH2A1,UPF1
GO:BP	JNK cascade	GO:0007254	0.00261895	2.58187	92	2141	28	14142	TNIK,APP,MAP3K7,PTPN1,PLCB1,DUSP10,AIDA,IGF1R,STK3,RIPK2,ERN1,NCOR1,MINK1,PAFAH1B1,TAOK1,MUL1,ZNF622,ERCC6,MFHAS1,MAGI3,HIPK2,NOD1,MDFIC,PTK2B,PJA2,MAPK9,MAP4K4,DAB2IP
GO:BP	regulation of carbohydrate catabolic process	GO:0043470	0.00263263	2.57961	33	2141	14	14142	APP,PSEN1,STAT3,NCOR1,PPP1R3B,PRKAG2,EP300,IGF1,GPD1,SCARB2,PRXL2C,INSR,SLC2A6,OGT
GO:BP	protein localization to vacuole	GO:0072665	0.00263263	2.57961	33	2141	14	14142	LMBRD1,SORL1,SNX16,HGS,GGA3,MON1A,RAB7A,SMURF1,SZT2,SH3BP4,SORT1,M6PR,SCARB2,RTN4
GO:BP	regulation of gene silencing by miRNA	GO:0060964	0.00263263	2.57961	33	2141	14	14142	FXR1,DDX6,DHX9,EIF4ENIF1,AGO2,STAT3,NCOR1,PUM1,LIMD1,ZC3H12A,TNRC6B,BCDIN3D,PPP3CA,PUM2
GO:BP	protein targeting to vacuole	GO:0006623	0.00267201	2.57316	19	2141	10	14142	SORL1,SNX16,HGS,GGA3,MON1A,RAB7A,SMURF1,SORT1,M6PR,SCARB2
GO:BP	cellular biosynthetic process	GO:0044249	0.00269568	2.56933	3873	2141	656	14142	SKIL,PRKCI,CCNL1,DHX36,EIF2A,WWTR1,ATR,ZBTB38,NMNAT3,PIK3CB,RIPK4,PDE9A,PKNOX1,RRP1B,PDXK,POFUT2,RUNX1,ERG,KAT2B,GABPA,APP,USP16,PAXBP1,NSUN3,CPOX,ST3GAL6,B4GALT4,HACD2,ZNF148,TFRC,PCYT1A,BCL6,FXR1,TBL1XR1,SCAF8,L3MBTL3,PTPRK,AK9,HDAC2,SMPDL3A,NCOA7,PGM3,PHIP,PHF3,SMOC2,SMAD3,RBM23,ZNF609,RORA,TCF12,RFX7,LEO1,MYEF2,SAMD4A,ARID4A,PPM1A,MTHFD1,GPHN,TLE3,EXD2,GALNT16,PSEN1,LIN52,SPTLC2,PIAS1,FOXN3,T…
GO:BP	myeloid cell development	GO:0061515	0.00283049	2.54814	37	2141	15	14142	APP,NRROS,BCL6,L3MBTL3,FBN1,ARID4A,SRC,SH2B3,FBXW7,PAFAH1B1,FLI1,NOTCH2,EP300,NCKAP1L,SLC9B2
GO:BP	biosynthetic process	GO:0009058	0.00285956	2.5437	3990	2141	674	14142	SKIL,PRKCI,CCNL1,DHX36,EIF2A,WWTR1,ATR,ZBTB38,NMNAT3,PIK3CB,RIPK4,PDE9A,PKNOX1,RRP1B,PDXK,POFUT2,RUNX1,ERG,KAT2B,GABPA,APP,USP16,PAXBP1,NSUN3,CPOX,ST3GAL6,B4GALT4,HACD2,ZNF148,TFRC,PCYT1A,BCL6,FXR1,TBL1XR1,SCAF8,L3MBTL3,PTPRK,AK9,HDAC2,SMPDL3A,NCOA7,PGM3,PHIP,PHF3,SMOC2,SMAD3,RBM23,ZNF609,RORA,TCF12,RFX7,LEO1,MYEF2,SAMD4A,ARID4A,PPM1A,MTHFD1,GPHN,TLE3,EXD2,GALNT16,PSEN1,LIN52,SPTLC2,PIAS1,FOXN3,T…
GO:BP	DNA repair	GO:0006281	0.00288933	2.5392	326	2141	74	14142	ASCC3,USP3,ZFYVE26,EXD2,TDP1,AP5S1,SAMHD1,FBH1,ALKBH3,DDB2,RPS3,FAM168A,USP47,MRE11,DHX9,CUL4A,UNG,ALKBH2,PML,YY1,TONSL,NSMCE2,UBR5,NBN,FAAP100,BRCA1,RAD51C,RECQL5,ERCC3,XRCC5,FTO,LIG1,ERCC1,XRCC1,RBBP8,SMCHD1,PPP4R2,MBD4,WDR48,FGF10,RNF8,FANCE,GTF2H4,MMS19,SLF2,NSMCE4A,GTF2I,FUS,PPP4C,PALB2,MARF1,USP7,SHLD2,ERCC6,WRN,SFPQ,CHD1L,UBQLN4,EEPD1,HDAC10,ARID2,RFC1,SMARCAD1,VCP,SLF1,UIMC1,UBE2B,UPF1,XR…
GO:BP	establishment of cell polarity	GO:0030010	0.00288933	2.5392	79	2141	25	14142	PRKCI,UST,MYO9A,TTC8,FERMT1,NSFL1C,NUMA1,SDCCAG8,CRKL,CYRIB,PAFAH1B1,MYO18A,CDC42,SIPA1L3,FRMD4B,FGF10,SHTN1,RAB11FIP2,GPSM2,DOCK7,HTT,PTK2B,DOCK8,KANK1,OPHN1
GO:BP	negative regulation of gene expression, epigenetic	GO:0045814	0.00292452	2.53394	26	2141	12	14142	HDAC2,SPI1,MTHFR,MORC2,SMCHD1,UBR2,TRIM27,MIER1,PPHLN1,DOT1L,UBE2B,MACROH2A1
GO:BP	P-body assembly	GO:0033962	0.00293798	2.53195	13	2141	8	14142	PATL1,DDX6,EIF4ENIF1,CNOT1,LSM14A,LIMD1,ATXN2L,CNOT2
GO:BP	chordate embryonic development	GO:0043009	0.00293798	2.53195	386	2141	85	14142	SKIL,SMAD3,MMP14,CERT1,ADAM10,MTHFD1,PSEN1,VASH1,POFUT1,PLCG1,STK4,SDC4,YAP1,GORAB,MFN2,MTHFR,CUL4A,FBXW8,SMARCB1,MAPK1,RGMA,TJP1,EXT1,FZD6,GRHL2,STK3,BRCA1,RUNDC1,FKBP10,COPS3,NSRP1,LRP2,CIR1,EPHA2,TTLL4,BMPR2,ECE1,GRHL3,CMTM3,CNOT1,RPGRIP1L,RBBP8,MIB1,SMAD4,HYAL1,TASOR,CTNNB1,PDCD6,SH3PXD2A,FGFR2,PALB2,RRN3,ADCY9,HS3ST6,GNA12,BMPR1A,ST14,SSBP3,CPT2,OTUD7B,CHTOP,NOTCH2,PRKACB,CCM2,SOX10,EP300,PL…
GO:BP	organic cyclic compound catabolic process	GO:1901361	0.00297883	2.52595	273	2141	64	14142	DHX36,PDE9A,TRAF3IP2,SMPDL3A,DIS3L,TENT2,SAMD4A,SAMHD1,FBH1,CYP24A1,PATL1,ACAT1,DHX9,PKP1,IKBKE,MAPKAPK2,PCID2,DIS3,PAN3,EIF4ENIF1,YWHAH,AGO2,SMG6,PUM1,DIS3L2,CYP27A1,SLC11A1,HNMT,CNOT1,FTO,ZC3H18,ROCK1,SKIV2L,DXO,CPEB3,FUS,DCTPP1,CARHSP1,MAGOH,ZC3H12A,THRAP3,AGO4,GIGYF2,DPYD,MOV10,ZC3HAV1,SND1,BLVRA,TNRC6B,HMOX1,DERA,HSD17B11,EPHX2,ENTPD4,VCP,GDA,TTC37,ETF1,UPF1,PUM2,NBAS,TET3,XDH,LRPPRC
GO:BP	negative regulation of blood vessel morphogenesis	GO:2000181	0.00299235	2.52399	66	2141	22	14142	PIK3CB,THBS2,SYNJ2BP,VASH1,ANGPT4,COL4A2,PML,HGS,EPHA2,STAT1,ROCK1,STAB1,CTNNB1,GTF2I,SEMA4A,NAXE,DCN,SEMA6A,DAB2IP,EMILIN1,AMOT,PGK1
GO:BP	epithelial tube morphogenesis	GO:0060562	0.00300059	2.52279	185	2141	47	14142	SMAD3,MMP14,MTHFD1,PSEN1,SRC,STK4,SDC4,YAP1,LGR4,MTHFR,KDM5B,COL4A1,STARD13,FGF2,RGMA,CTSH,EXT1,FZD6,GRHL2,STK3,NTN1,LRP2,EPHA2,GRHL3,RASIP1,MIB1,GREB1L,SMAD4,BCL2,CTNNB1,FGF10,DDR1,DLG5,ST14,NOTCH2,PRKACB,CCM2,MET,PLXNB2,TIMELESS,LIAS,SLIT2,PKD2,OSR1,NOTCH1,ENG,KDM6A
GO:BP	DNA metabolic process	GO:0006259	0.00304559	2.51633	565	2141	117	14142	DHX36,TFRC,BCL6,ASCC3,SMOC2,USP3,ZFYVE26,EXD2,TDP1,AP5S1,SAMHD1,SRC,PRKCQ,TOP1,FBH1,ALKBH3,DDB2,SPI1,RPS3,FAM168A,USP47,MRE11,ZBTB48,DHX9,CUL4A,TFDP1,DACH1,RFC3,OTUD4,FGF2,UNG,ALKBH2,MAPK1,PML,YY1,TONSL,NSMCE2,UBR5,GRHL2,NBN,FAAP100,BRCA1,SMG6,MYO18A,RAD51C,RECQL5,SPHK1,ERCC3,XRCC5,BMPR2,ORC4,FTO,LIG1,ERCC1,XRCC1,RBBP8,THOC1,SMCHD1,CNBP,PPP4R2,ZNF445,MBD4,CTNNB1,WDR48,FGF10,UBR2,RNF8,FANCE,PRIM2,…
GO:BP	epithelium development	GO:0060429	0.00315945	2.50039	611	2141	125	14142	SKIL,PDCD10,ROBO2,WWTR1,RIPK4,PHLDB2,SMAD3,MMP14,MYO9A,FERMT2,LGALS3,ARID4A,MTHFD1,PSEN1,TTC8,FERMT1,TBC1D20,POFUT1,TRPC4AP,SRC,PPP1R16B,STK4,SDC4,NCOA3,EHF,CD44,LRP4,TAGLN,RDX,MYO7A,YAP1,LGR4,GORAB,MTHFR,ERRFI1,KDM5B,COL4A1,STARD13,FGF2,MAPK1,RGMA,CTSH,BTBD7,EXT1,FZD6,GRHL2,STK3,PECAM1,NTN1,PAFAH1B1,VEZF1,LRP2,ERCC3,EPHA2,KLF7,BMPR2,CDC42,STAT1,GRHL3,CLIC4,RPGRIP1L,RASIP1,SIPA1L3,MIB1,GREB1L,ROC…
GO:BP	double-strand break repair via homologous recombination	GO:0000724	0.00317193	2.49868	84	2141	26	14142	ZFYVE26,EXD2,AP5S1,SAMHD1,FBH1,MRE11,YY1,TONSL,NSMCE2,BRCA1,RAD51C,RECQL5,XRCC1,RBBP8,SMCHD1,PPP4R2,WDR48,MMS19,FUS,PPP4C,PALB2,SHLD2,ERCC6,SFPQ,UBQLN4,ARID2
GO:BP	negative regulation of extrinsic apoptotic signaling pathway	GO:2001237	0.00320296	2.49445	62	2141	21	14142	GSK3B,PHIP,LGALS3,SRC,YAP1,BRCA1,PSME3,MAPK7,ITGA6,CFLAR,BCL2,RAF1,FGF10,ITPRIP,ZC3HC1,HMOX1,IGF1,HTT,SH3RF1,TGFBR1,BIRC6
GO:BP	positive regulation of supramolecular fiber organization	GO:1902905	0.00320562	2.49409	131	2141	36	14142	APP,IQGAP2,FERMT2,PSEN1,DSTN,RPS3,FCHSD2,NUMA1,CLIP1,CFL2,EVL,WASHC5,NCKAP1,CYFIP1,ARPC2,CDC42,ACTR3,GMFG,TRIM27,BAIAP2L1,CCL24,SCIN,AKAP9,WASL,MET,NAV3,NCKAP1L,WDR1,PTK2B,CDK5RAP2,GSN,FER,COLGALT1,SYNPO,ITGB1BP1,NCK2
GO:BP	early endosome to late endosome transport	GO:0045022	0.00336677	2.47279	30	2141	13	14142	DNAJC13,RAB5A,SRC,FAM160A2,RDX,SNX16,AKTIP,RAB7A,DAB2,LMTK2,EMP2,HOOK3,WDR91
GO:BP	histone H3-K9 modification	GO:0061647	0.00336677	2.47279	30	2141	13	14142	ARID4A,SETDB2,SETD7,SMARCB1,BRCA1,SPHK2,SMAD4,ZNF451,JARID2,ASH1L,DNMT1,KDM4B,ATRX
GO:BP	positive regulation of response to DNA damage stimulus	GO:2001022	0.00342025	2.46594	71	2141	23	14142	SKIL,ATR,FBH1,RPS3,FAM168A,DHX9,BRCA1,XRCC1,SMCHD1,WDR48,FGF10,RNF8,MMS19,SLF2,NSMCE4A,FUS,SHLD2,ERCC6,HDAC10,ARID2,SLF1,BABAM2,BRCC3
GO:BP	response to oxidative stress	GO:0006979	0.00342025	2.46594	222	2141	54	14142	PDCD10,TRPM2,PTPRK,NCOA7,PSEN1,SRC,CHD6,CAT,RPS3,SESN3,ATP2A2,MAPK1,FBXW7,PRKD1,OXR1,MAPK7,SPHK1,PDK1,ERCC3,PINK1,ALS2,ERCC1,XRCC1,ADNP2,BCL2,HYAL1,ACOX2,ARL6IP5,CTNNB1,ZNF622,MAPK13,GCLC,PLEKHA1,ERCC6,WRN,RBPMS,ZC3H12A,SFPQ,STK25,MET,HMOX1,FBXO7,LRRK2,MGST1,LIAS,SOD3,DAPK1,PXDN,ERMP1,MACROH2A1,MAPK9,SETX,MAPKAP1,VRK2
GO:BP	homeostasis of number of cells	GO:0048872	0.00344167	2.46323	166	2141	43	14142	SKIL,PIK3CB,UBA5,PKNOX1,BCL6,MYCT1,L3MBTL3,TRAF3IP2,ARID4A,MTHFD1,SPI1,LGR4,ITPKB,SH2B3,EXT1,STAT3,STAT1,ACVR2A,BCL2,SLC25A38,WDR48,LIPA,LDB1,RRN3,CARD11,PPP3CB,MFHAS1,ETS1,GIGYF2,INPP5D,GBA,CDK6,IKZF1,NAPEPLD,HMOX1,NCKAP1L,ADD1,SLC39A3,NOTCH1,ZC3H8,MERTK,RC3H2,SOS1
GO:BP	regulation of cellular protein localization	GO:1903827	0.00345992	2.46093	339	2141	76	14142	PRKCI,PDCD10,WWTR1,GSK3B,TFRC,MMP14,ADAM10,FERMT2,LGALS3,PPM1A,VTI1B,PSEN1,NUMB,FERMT1,NSFL1C,CEP250,SRC,KCNB1,PTPN1,LRP4,SPI1,NUMA1,RIC3,SORL1,RDX,YAP1,STX6,PTPN14,PPP2R5A,LCP1,UBAC2,LIMK2,CRKL,FBXW7,PTPN9,PRKD1,UBR5,ZFAND1,JUP,YWHAE,CLTC,EPHA2,PID1,ACSL3,PINK1,NEDD4L,EDEM1,CTNNB1,DAB2,ILRUN,RAB23,TCF7L2,ACTB,MFHAS1,PICALM,ZC3H12A,OTUD7B,GPSM2,RAP1A,LEPROT,INSIG1,TCAF1,GNAI1,OS9,LRRK2,MCRS1,VCP,…
GO:BP	myeloid cell differentiation	GO:0030099	0.00347034	2.45963	217	2141	53	14142	UBA5,PKNOX1,APP,TFRC,NRROS,BCL6,L3MBTL3,LEO1,FBN1,ARID4A,ACTN1,PSEN1,ZBTB46,NCOA6,SRC,SPI1,ZBTB16,ITPKB,CDC73,RAB7B,CUL4A,SH2B3,FBXW7,KLF10,STAT3,PAFAH1B1,ITGB6,EPHA2,STAT1,ACVR2A,MITF,CTNNB1,SLC25A38,LDB1,SH3PXD2A,KAT6A,MFHAS1,FLI1,ETS1,GAB2,INPP5D,GBA,NOTCH2,SCIN,CDK6,IKZF1,CNOT4,EP300,NCKAP1L,SLC9B2,WDR1,ADD1,PTK2B
GO:BP	positive regulation of chromatin organization	GO:1905269	0.00347124	2.45952	80	2141	25	14142	PAXBP1,BCL6,RPS6KA5,ARRB1,MORC2,SMARCB1,PRKD1,BRCA1,PINK1,BRD7,SPHK2,SMAD4,CTNNB1,C6ORF89,JARID2,GLYR1,CHTOP,MIER1,ATF7IP,PPHLN1,PHF19,DNMT1,AKAP8L,WDR5,OGT
GO:BP	histone methylation	GO:0016571	0.0034895	2.45724	103	2141	30	14142	SETD4,PAXBP1,ARID4A,SMYD3,MTHFR,SETDB2,SETD7,SMARCB1,BRCA1,IWS1,SMAD4,CTNNB1,H1-2,JARID2,CREBBP,EED,ASH1L,CHTOP,KMT2C,PWP1,PHF19,DNMT1,CARM1,KDM4B,DOT1L,MACROH2A1,WDR5,TET3,ATRX,OGT
GO:BP	COPII-coated vesicle budding	GO:0090114	0.00355749	2.44886	23	2141	11	14142	TBC1D20,CUL3,VAPA,SEC13,PDCD6,INSIG1,SEC24D,SEC31A,SEC24A,SEC16A,RAB1A
GO:BP	endothelial cell differentiation	GO:0045446	0.00355808	2.44878	54	2141	19	14142	PPP1R16B,RDX,PECAM1,VEZF1,BMPR2,ROCK1,SMAD4,CTNNB1,VCL,IKBKB,RAP1A,CCM2,MET,ADD1,ZDHHC21,S1PR2,NOTCH1,XDH,ENG
GO:BP	protein polyubiquitination	GO:0000209	0.00358823	2.44512	127	2141	35	14142	SASH1,SHPRH,TRAF3IP2,DDB2,TRIM21,RNF6,ANAPC7,UBE3B,UBE3A,UBR5,BRCA1,SPOP,UBE2E3,CUL3,MUL1,RNF125,NEDD4L,BCL2,CTNNB1,MARCHF6,FBXL7,RNF8,TRIM27,TNKS2,UBE2D1,SMURF1,MGRN1,TNKS,UBE3C,UBE2H,UBE2R2,UBE2B,JADE2,RC3H2,XIAP
GO:BP	activation of protein kinase activity	GO:0032147	0.00358823	2.44512	127	2141	35	14142	TNIK,MAP3K7,PSEN1,ANGPT4,PTPN1,IKBKE,FGF2,CRKL,NTRK3,CSPG4,ERN1,MAP2K6,SPAG9,TOM1L1,STK39,CAB39,SLC11A1,MUL1,RAF1,FGF10,DAXX,PLCE1,EMP2,ERCC6,MDFIC,PDGFB,IGF1,LRRK2,LAMTOR3,KIT,PTK2B,TGFBR1,INSR,ITGB1BP1,DAB2IP
GO:BP	nuclear export	GO:0051168	0.00366504	2.43592	94	2141	28	14142	MCM3AP,GSK3B,LSG1,NEMF,PPM1A,DHX9,PTPN14,YWHAE,IWS1,KHDRBS1,THOC1,NUP155,NUP153,DDX39B,TCF7L2,SMURF1,XPO6,CHTOP,AHCYL1,POLDIP3,XPOT,NUP107,CPSF6,YTHDC1,XPO7,CALR,AKAP8L,NUP214
GO:BP	negative regulation of vasculature development	GO:1901343	0.00366974	2.43536	67	2141	22	14142	PIK3CB,THBS2,SYNJ2BP,VASH1,ANGPT4,COL4A2,PML,HGS,EPHA2,STAT1,ROCK1,STAB1,CTNNB1,GTF2I,SEMA4A,NAXE,DCN,SEMA6A,DAB2IP,EMILIN1,AMOT,PGK1
GO:BP	mononuclear cell migration	GO:0071674	0.00381194	2.41885	113	2141	32	14142	TRPM2,JAM2,APP,ADAM10,LGALS3,SPI1,LRCH1,CMKLR1,MAPK1,CRKL,PTK2,EXT1,PECAM1,STK39,CDC42,PADI2,OXSR1,STK10,ITGAL,GBA,S100A14,WASL,WNK1,PDGFB,ANO6,EPS8,SLIT2,PTK2B,DOCK8,CALR,IL27RA,ADAM17
GO:BP	regulation of phosphoprotein phosphatase activity	GO:0043666	0.00384239	2.4154	42	2141	16	14142	PPP1R16B,MGAT5,PPP6R1,CALM3,ROCK1,PPP4R2,ITGA1,PPP1R11,IKBKB,TIPRL,PPP1R12A,PPP6R2,HSP90B1,NCKAP1L,HTT,PDGFRB
GO:BP	cellular response to peptide	GO:1901653	0.00386917	2.41238	157	2141	41	14142	PRKCI,KAT2B,APP,PHIP,PSEN1,ECHDC3,PTPRA,SRC,PRKCQ,PTPN1,SORL1,TBC1D4,IGF1R,PTK2,RIPK2,STAT3,PID1,ROCK1,RAB31,SMARCC1,GHR,CCND3,BAIAP2L1,CAPN10,AHCYL1,BCAR3,LEPROT,HDAC9,NOD1,CAV1,IGF1,MDM2,ATP2B1,NFKB1,USO1,KANK1,JAK2,INSR,SLC27A1,RHOQ,OGT
GO:BP	embryo development ending in birth or egg hatching	GO:0009792	0.00398952	2.39908	390	2141	85	14142	SKIL,SMAD3,MMP14,CERT1,ADAM10,MTHFD1,PSEN1,VASH1,POFUT1,PLCG1,STK4,SDC4,YAP1,GORAB,MFN2,MTHFR,CUL4A,FBXW8,SMARCB1,MAPK1,RGMA,TJP1,EXT1,FZD6,GRHL2,STK3,BRCA1,RUNDC1,FKBP10,COPS3,NSRP1,LRP2,CIR1,EPHA2,TTLL4,BMPR2,ECE1,GRHL3,CMTM3,CNOT1,RPGRIP1L,RBBP8,MIB1,SMAD4,HYAL1,TASOR,CTNNB1,PDCD6,SH3PXD2A,FGFR2,PALB2,RRN3,ADCY9,HS3ST6,GNA12,BMPR1A,ST14,SSBP3,CPT2,OTUD7B,CHTOP,NOTCH2,PRKACB,CCM2,SOX10,EP300,PL…
GO:BP	viral process	GO:0016032	0.00398952	2.39908	208	2141	51	14142	TMPRSS2,RRP1B,RAB5A,CLDN1,IGF2R,YTHDC2,USP6NL,TBC1D20,STAU1,ATG16L2,TRIM21,SMPD1,EIF3F,DDX6,DHX9,MORC2,SMARCB1,PI4KA,PML,KPNA6,CDC42,STAT1,CCNT2,NPC1,VAPA,BCL2,RAB7A,UBP1,FBXL2,ATG7,LTF,TRIM27,TRIM26,TOP2B,SPCS3,EPS15,ZC3H12A,ATG16L1,ZC3HAV1,MDFIC,CAV1,LGALS1,EP300,CTSB,VCP,CHD1,INSR,TRIM11,NOTCH1,RXRA,RAB1A
GO:BP	regulation of DNA repair	GO:0006282	0.00408587	2.38872	90	2141	27	14142	FBH1,RPS3,FAM168A,DHX9,CUL4A,PML,UBR5,BRCA1,RECQL5,XRCC1,SMCHD1,PPP4R2,WDR48,FGF10,RNF8,MMS19,SLF2,FUS,PPP4C,SHLD2,ERCC6,UBQLN4,HDAC10,ARID2,SLF1,BABAM2,BRCC3
GO:BP	regulation of maintenance of sister chromatid cohesion	GO:0034091	0.00409462	2.38779	8	2141	6	14142	NSMCE2,SLF2,TNKS,SLF1,MACROH2A1,ATRX
GO:BP	regulation of maintenance of mitotic sister chromatid cohesion	GO:0034182	0.00409462	2.38779	8	2141	6	14142	NSMCE2,SLF2,TNKS,SLF1,MACROH2A1,ATRX
GO:BP	positive regulation of kinase activity	GO:0033674	0.00416592	2.38029	282	2141	65	14142	TNIK,PDCD10,PIK3R4,PAK2,SNX9,SASH1,MAP3K7,FERMT2,PSEN1,ANGPT4,SRC,PTPN1,RPS3,MRE11,IKBKE,FGF2,CRKL,FBXW7,NTRK3,IQGAP1,CSPG4,PTK2,NBN,ERN1,MAP2K6,SPAG9,TOM1L1,STK39,CAB39,SLC11A1,XRCC5,MUL1,ALS2,CDC42,RAF1,LTF,ZNF622,LCP2,FGF10,CCND3,DAXX,NEDD9,PLCE1,NEURL1,CACUL1,EMP2,ERCC6,MDFIC,PRKAG2,PDGFB,IGF1,LRRK2,LAMTOR3,KIT,PKD2,PTK2B,TGFBR1,INSR,SLC27A1,PDGFRB,ADAM17,ITGB1BP1,DAB2IP,RANBP2,MAPRE3
GO:BP	protein localization to lysosome	GO:0061462	0.00423917	2.37272	27	2141	12	14142	LMBRD1,SORL1,SNX16,HGS,GGA3,RAB7A,SZT2,SH3BP4,SORT1,M6PR,SCARB2,RTN4
GO:BP	regulation of MAP kinase activity	GO:0043405	0.00439847	2.3567	153	2141	40	14142	TNIK,PDCD10,SASH1,MAP3K7,PSEN1,PTPN1,PTPRJ,RPS3,SMPD1,DUSP10,AIDA,LAX1,IKBKE,FGF2,SH2B3,CRKL,NTRK3,CSPG4,IGF1R,HGS,ERN1,MAP2K6,SPAG9,KSR1,STK39,MUL1,FGF10,PLCE1,ERCC6,GBA,MDFIC,CAV1,PDGFB,IGF1,IRAK3,LRRK2,KIT,INSR,RGS14,DAB2IP
GO:BP	heterocycle catabolic process	GO:0046700	0.00453016	2.34389	251	2141	59	14142	DHX36,PDE9A,TRAF3IP2,SMPDL3A,DIS3L,TENT2,SAMD4A,SAMHD1,FBH1,PATL1,ACAT1,DHX9,PKP1,IKBKE,MAPKAPK2,PCID2,DIS3,PAN3,EIF4ENIF1,AGO2,SMG6,PUM1,DIS3L2,SLC11A1,HNMT,CNOT1,FTO,ZC3H18,ROCK1,SKIV2L,DXO,CPEB3,FUS,DCTPP1,CARHSP1,MAGOH,ZC3H12A,THRAP3,AGO4,GIGYF2,DPYD,MOV10,ZC3HAV1,SND1,BLVRA,TNRC6B,HMOX1,DERA,ENTPD4,VCP,GDA,TTC37,ETF1,UPF1,PUM2,NBAS,TET3,XDH,LRPPRC
GO:BP	recombinational repair	GO:0000725	0.00453016	2.34389	86	2141	26	14142	ZFYVE26,EXD2,AP5S1,SAMHD1,FBH1,MRE11,YY1,TONSL,NSMCE2,BRCA1,RAD51C,RECQL5,XRCC1,RBBP8,SMCHD1,PPP4R2,WDR48,MMS19,FUS,PPP4C,PALB2,SHLD2,ERCC6,SFPQ,UBQLN4,ARID2
GO:BP	gene silencing by RNA	GO:0031047	0.00453016	2.34389	68	2141	22	14142	FXR1,DDX6,DHX9,EIF4ENIF1,AGO2,STAT3,NCOR1,PUM1,CNOT1,LIMD1,TNRC6A,ZC3H7A,ZC3H12A,AGO4,MOV10,SND1,TNRC6B,ZC3H7B,BCDIN3D,PPP3CA,PUM2,PUS10
GO:BP	negative regulation of protein phosphorylation	GO:0001933	0.00453016	2.34389	204	2141	50	14142	WWTR1,PARP14,MICAL1,FGFR1OP,PSEN1,PMEPA1,PTPN1,PTPRJ,SMPD1,DUSP10,AIDA,ERRFI1,NIBAN1,LAX1,SH2B3,CRKL,NTRK3,IGF1R,WARS1,DEPTOR,PRKAR1A,PID1,RASIP1,LDLRAD4,PRKAR2A,TRIM27,ITPRIP,ZC3H12A,TRAF3IP1,GBA,CAV1,PRKAG2,FBLN1,FBXO7,PWP1,IRAK3,SLIT2,C9ORF72,GNAQ,CACTIN,RGS14,UBE2B,MACROH2A1,ITGB1BP1,XDH,DAB2IP,NCK2,ENG,SPRED2,EMILIN1
GO:BP	regulation of actin filament length	GO:0030832	0.00456004	2.34103	119	2141	33	14142	IQGAP2,DSTN,FCHSD2,SSH1,CFL2,EVL,WASHC5,CYRIB,SSH2,NCKAP1,CYFIP1,ARPC2,ACTR3,GMFG,TRIM27,ELN,BAIAP2L1,CCL24,SCIN,WASL,LIMA1,NCKAP1L,EPS8,WDR1,SLIT2,PTK2B,GSN,TMOD1,KANK1,FER,RASA1,CYRIA,NCK2
GO:BP	regulation of actin polymerization or depolymerization	GO:0008064	0.00456004	2.34103	119	2141	33	14142	IQGAP2,DSTN,FCHSD2,SSH1,CFL2,EVL,WASHC5,CYRIB,SSH2,NCKAP1,CYFIP1,ARPC2,ACTR3,GMFG,TRIM27,ELN,BAIAP2L1,CCL24,SCIN,WASL,LIMA1,NCKAP1L,EPS8,WDR1,SLIT2,PTK2B,GSN,TMOD1,KANK1,FER,RASA1,CYRIA,NCK2
GO:BP	organelle localization	GO:0051640	0.0048586	2.31349	289	2141	66	14142	PDCD10,ESYT3,SNX4,BLOC1S6,SYNE2,PSEN1,SPG11,NSFL1C,NUMA1,MYO7A,MFN2,LAMP1,ATP2A2,LIMK2,SNAP29,MEF2A,TRIP11,PACS2,FAM91A1,YWHAZ,GEM,SPAG9,NTN1,CLUH,PAFAH1B1,RHOT1,VMP1,CUL3,MUL1,CDC42,ACTR3,SPHK2,CTNNB1,FYCO1,FGF10,PDCD6,KIF13A,EXOC6,CTBP2,RHOT2,BRAT1,MAD1L1,HOOK3,AP3M2,STK25,VPS45,GPSM2,AHCYL1,CD84,AKAP9,ESYT2,EXOC4,WASL,SUN2,DCTN2,LRRK2,HTT,USO1,KIT,SCFD2,RAB8A,UBE2B,SEC16A,EXOC6B,SPAST,RAB1A
GO:BP	actin polymerization or depolymerization	GO:0008154	0.0048648	2.31293	134	2141	36	14142	MICAL1,IQGAP2,DSTN,TTC17,FCHSD2,MICAL2,SSH1,CFL2,EVL,WASHC5,CYRIB,SSH2,NCKAP1,CYFIP1,ARPC2,ACTR3,GMFG,TRIM27,ELN,BAIAP2L1,CCL24,SCIN,WASL,LIMA1,NCKAP1L,EPS8,WDR1,SLIT2,PTK2B,GSN,TMOD1,KANK1,FER,RASA1,CYRIA,NCK2
GO:BP	head development	GO:0060322	0.00486481	2.31293	316	2141	71	14142	ROBO2,GSK3B,MMP14,RORA,SYNE2,PSEN1,NUMB,TTC8,SRC,PLCB1,CELF1,ARCN1,COL4A1,FGF2,DHX37,LIMK2,MAPK1,CRKL,SEMA7A,CRISPLD1,EXT1,FZD6,GRHL2,PAFAH1B1,SPHK1,TTC21B,LRP2,COL3A1,RPGRIP1L,ANKRD11,CRISPLD2,AARS1,SPHK2,XRCC1,COQ8B,BCL2,RAF1,CTNNB1,FGF10,NDUFS4,BAG6,LDB1,PLEKHA1,PRKG1,GNPAT,DLG5,ZMIZ1,BMPR1A,TOP2B,HOOK3,FUT10,CDON,SSBP3,SZT2,GBA,CELSR2,LAMB1,SUN2,EP300,PLXNB2,LRRK2,UBA6,SLIT2,NFIB,DPYSL2,NOTCH…
GO:BP	negative regulation of cellular response to growth factor stimulus	GO:0090288	0.0049125	2.3087	64	2141	21	14142	PIK3CB,FBN1,PPM1A,PTPN1,HGS,LRP2,PDCD6,HTRA1,SMURF1,MMRN2,GPC1,HIPK2,LEMD3,DCN,SLIT2,SEMA6A,NOTCH1,XDH,CRIM1,DAB2IP,EMILIN1
GO:BP	RNA catabolic process	GO:0006401	0.00493091	2.30707	169	2141	43	14142	DHX36,TRAF3IP2,DIS3L,TENT2,SAMD4A,PATL1,DHX9,PKP1,IKBKE,MAPKAPK2,PCID2,DIS3,PAN3,EIF4ENIF1,AGO2,SMG6,PUM1,DIS3L2,SLC11A1,CNOT1,FTO,ZC3H18,ROCK1,SKIV2L,DXO,CPEB3,FUS,CARHSP1,MAGOH,ZC3H12A,THRAP3,AGO4,GIGYF2,MOV10,ZC3HAV1,SND1,TNRC6B,TTC37,ETF1,UPF1,PUM2,NBAS,LRPPRC
GO:BP	regulation of posttranscriptional gene silencing	GO:0060147	0.00496194	2.30435	35	2141	14	14142	FXR1,DDX6,DHX9,EIF4ENIF1,AGO2,STAT3,NCOR1,PUM1,LIMD1,ZC3H12A,TNRC6B,BCDIN3D,PPP3CA,PUM2
GO:BP	vasculogenesis	GO:0001570	0.00496194	2.30435	35	2141	14	14142	YAP1,EPHA2,RASIP1,CTNNB1,CUL7,EMP2,RAP1A,WARS2,CCM2,CAV1,ITGB8,NOTCH1,XDH,ENG
GO:BP	positive regulation of blood vessel endothelial cell migration	GO:0043536	0.00505261	2.29648	39	2141	15	14142	RHOJ,ANGPT4,PLCG1,PIK3C2A,AKT3,FGF2,P2RX4,PRKD1,MAP3K3,PRKCA,ETS1,HDAC9,PDGFB,HMOX1,ADAM17
GO:BP	endothelial cell development	GO:0001885	0.00505261	2.29648	39	2141	15	14142	PPP1R16B,RDX,PECAM1,VEZF1,ROCK1,CTNNB1,VCL,IKBKB,RAP1A,CCM2,MET,ADD1,ZDHHC21,S1PR2,ENG
GO:BP	regulation of gene silencing	GO:0060968	0.00505261	2.29648	39	2141	15	14142	FXR1,DDX6,DHX9,EIF4ENIF1,AGO2,STAT3,NCOR1,PUM1,LIMD1,ZC3H12A,MIER1,TNRC6B,BCDIN3D,PPP3CA,PUM2
GO:BP	regulation of protein serine/threonine kinase activity	GO:0071900	0.00508676	2.29356	247	2141	58	14142	TNIK,PDCD10,CCNL1,SASH1,MAP3K7,FERMT2,PSEN1,SRC,PTPN1,PTPRJ,RPS3,SMPD1,DUSP10,AIDA,LAX1,IKBKE,FGF2,SH2B3,CRKL,NTRK3,CSPG4,IGF1R,HGS,ERN1,PRKAR1A,MAP2K6,SPAG9,KSR1,STK39,CAB39,MUL1,CCNT2,RASIP1,PRKAR2A,LTF,FGF10,CCND3,PLCE1,ERCC6,GBA,MDFIC,CAV1,PRKAG2,PDGFB,FBXO7,IGF1,IRAK3,LRRK2,HTT,KIT,PKD2,INSR,RGS14,SLC27A1,MACROH2A1,ADAM17,DAB2IP,MAPRE3
GO:BP	organonitrogen compound catabolic process	GO:1901565	0.00514153	2.28891	764	2141	150	14142	WWTR1,PDE9A,PTTG1IP,LTN1,USP16,GSK3B,SNX9,MAN1A1,SMPDL3A,DMGDH,USP3,ARIH1,PSMA3,PSEN1,AREL1,SEL1L,PIAS1,ABHD12,TRPC4AP,SAMHD1,CD44,ARRB1,SMPD1,USP47,SORL1,CBL,RDX,ACAT1,CUL5,UBE4B,COP1,EDEM3,UTP25,CUL4A,UBAC2,FGF2,FBXW8,FBXW7,RGMA,CTSH,ADAMTS7,PML,PSMA6,FBXO33,UBE3A,PPP2R5C,DENND3,EXT1,AZIN1,RNF19A,WWP1,USP36,SGSH,NPLOC4,PSME3,OSBPL7,SPOP,GGA3,FAP,UBR3,CUL3,UBR4,ECE1,HNMT,HERPUD1,LONP2,RNF125,MIB…
GO:BP	maintenance of mitotic sister chromatid cohesion	GO:0034088	0.00522599	2.28183	11	2141	7	14142	NSMCE2,SLF2,TNKS,SLF1,MACROH2A1,MAU2,ATRX
GO:BP	positive regulation of smooth muscle cell migration	GO:0014911	0.00522599	2.28183	11	2141	7	14142	BCL2,DOCK7,DOCK4,PDGFB,IGF1,DOCK5,PDGFRB
GO:BP	maintenance of sister chromatid cohesion	GO:0034086	0.00522599	2.28183	11	2141	7	14142	NSMCE2,SLF2,TNKS,SLF1,MACROH2A1,MAU2,ATRX
GO:BP	cellular component disassembly	GO:0022411	0.00535023	2.27163	237	2141	56	14142	UBA5,SCAF8,MICAL1,VPS13C,DSTN,MICAL2,VPS13D,MFN2,LAMC1,LCP1,MTRF1,ATP2A2,TFIP11,SMARCB1,SNAP29,FBXW7,CFL2,ZFAND1,PAFAH1B1,TAOK1,VMP1,FAP,MUL1,PINK1,PADI2,GRWD1,SMARCC1,ATXN7,ATG7,FYCO1,SH3PXD2B,DDR1,ADAMTS15,BOK,GBA,UBQLN4,DNAJC6,SCIN,NAV3,FBXO7,IRAK3,ARID2,SMARCD1,LIMA1,EPS8,WDR1,HTT,GSN,TMOD1,VCP,AKAP8L,ETF1,UPF1,SQSTM1,SETX,SPAST
GO:BP	cellular response to peptide hormone stimulus	GO:0071375	0.00535023	2.27163	125	2141	34	14142	PRKCI,KAT2B,PHIP,ECHDC3,PTPRA,SRC,PRKCQ,PTPN1,SORL1,TBC1D4,PTK2,STAT3,PID1,ROCK1,RAB31,SMARCC1,GHR,CCND3,BAIAP2L1,CAPN10,AHCYL1,BCAR3,LEPROT,HDAC9,CAV1,ATP2B1,NFKB1,USO1,KANK1,JAK2,INSR,SLC27A1,RHOQ,OGT
GO:BP	cellular nitrogen compound catabolic process	GO:0044270	0.00542699	2.26544	253	2141	59	14142	DHX36,PDE9A,TRAF3IP2,SMPDL3A,DIS3L,TENT2,SAMD4A,SAMHD1,FBH1,PATL1,ACAT1,DHX9,PKP1,IKBKE,MAPKAPK2,PCID2,DIS3,PAN3,EIF4ENIF1,AGO2,SMG6,PUM1,DIS3L2,SLC11A1,HNMT,CNOT1,FTO,ZC3H18,ROCK1,SKIV2L,DXO,CPEB3,FUS,DCTPP1,CARHSP1,MAGOH,ZC3H12A,THRAP3,AGO4,GIGYF2,DPYD,MOV10,ZC3HAV1,SND1,BLVRA,TNRC6B,HMOX1,DERA,ENTPD4,VCP,GDA,TTC37,ETF1,UPF1,PUM2,NBAS,TET3,XDH,LRPPRC
GO:BP	regulation of chemotaxis	GO:0050920	0.00543145	2.26508	130	2141	35	14142	ROBO2,SMOC2,DAPK2,ADAM10,CAMK1D,LBP,SPI1,FGF2,P2RX4,CMKLR1,MAPK1,NTRK3,PRKD1,PTK2,CYRIB,STK39,BMPR2,PADI2,USP14,SEMA3F,OXSR1,FGF10,MCU,JAM3,S100A14,MET,WNK1,PDGFB,ANO6,SLIT2,PTK2B,CALR,ADAM17,NOTCH1,PLXNA3
GO:BP	organelle assembly	GO:0070925	0.00546689	2.26226	529	2141	109	14142	EIF2A,WWTR1,CEP70,STAG1,CFAP410,KAT2B,ATG3,SLC35A1,SENP6,SYNE2,PSEN1,IFT43,TTC8,SPG11,NEBL,TBC1D20,CEP250,SRC,SDC4,RPS3,NUMA1,PATL1,TMEM41B,DDX6,CEP164,RDX,MYO7A,YAP1,RAB3GAP2,SDCCAG8,GORAB,MFN2,LCP1,DHX37,ATP2A2,HPS4,MTMR3,LIMK2,EIF4ENIF1,SNAP29,MEF2A,PACS2,ASAP1,WASHC5,SEPTIN9,CSNK1D,WDR45B,PRKAR1A,NCOR1,PAFAH1B1,VMP1,STX12,GORASP2,XRCC5,PINK1,ACTR3,CNOT1,CEP89,RPGRIP1L,HAUS5,LSM14A,SMAD4,RAB7A…
GO:BP	negative regulation of phosphorylation	GO:0042326	0.00547063	2.26196	232	2141	55	14142	WWTR1,PARP14,MICAL1,FGFR1OP,PSEN1,PMEPA1,PTPN1,PTPRJ,SMPD1,DUSP10,AIDA,ERRFI1,NIBAN1,PPP2R5A,LAX1,SH2B3,PIK3IP1,CRKL,NTRK3,IGF1R,WARS1,DEPTOR,PRKAR1A,STAT3,NCOR1,PID1,RASIP1,ROCK1,LDLRAD4,PRKAR2A,TRIM27,ITPRIP,ZC3H12A,TRAF3IP1,GBA,CAV1,PRKAG2,FBLN1,FBXO7,PWP1,IRAK3,SLIT2,C9ORF72,GNAQ,CACTIN,RGS14,UBE2B,MACROH2A1,ITGB1BP1,XDH,DAB2IP,NCK2,ENG,SPRED2,EMILIN1
GO:BP	positive regulation of cell development	GO:0010720	0.00553231	2.25709	140	2141	37	14142	PRKCI,ROBO2,KALRN,FERMT2,NUMB,SS18L1,RASSF10,FBXW8,CRKL,SEMA7A,NTN1,PAFAH1B1,LRP2,BIN1,SERPINE2,XRCC5,BMPR2,CDC42,BCL2,PLXNB1,CTNNB1,CUL7,NEDD9,ZFYVE27,NEURL1,STK25,SOX10,PLXNB2,SLC9B2,ADD1,SEMA4D,DOCK5,CALR,S1PR2,JADE2,NOTCH1,FLNA
GO:BP	cellular nitrogen compound metabolic process	GO:0034641	0.00565368	2.24767	4306	2141	719	14142	SKIL,PRKCI,CCNL1,DHX36,MBNL1,EIF2A,WWTR1,ZBTB38,NMNAT3,RIPK4,ABCG1,PDE9A,PKNOX1,RRP1B,PDXK,RRP1,PFKL,RUNX1,DYRK1A,ERG,KAT2B,GABPA,APP,USP16,PAXBP1,NSUN3,CPOX,ZNF148,TFRC,BCL6,FXR1,TBL1XR1,SCAF8,L3MBTL3,PTPRK,ASCC3,AK9,TRAF3IP2,HDAC2,SMPDL3A,NCOA7,PGM3,PHIP,PHF3,SMOC2,SMAD3,DIS3L,RBM23,TENT2,DMGDH,CERT1,ZNF609,USP3,RORA,TCF12,RFX7,LEO1,MYEF2,SAMD4A,ARID4A,PPM1A,MTHFD1,TLE3,ZFYVE26,EXD2,RBM25,PSEN1…
GO:BP	antigen receptor-mediated signaling pathway	GO:0050851	0.00567046	2.24638	92	2141	27	14142	UBASH3A,PLCL2,PSEN1,SLA2,PLCG1,PTPRJ,RPS3,LPXN,DENND1B,MAPK1,CRKL,RIPK2,SKAP1,KHDRBS1,CMTM3,CD22,BCL2,LCP2,PLEKHA1,CARD11,ZC3H12A,VAV3,WNK1,NCKAP1L,SYK,RC3H2,BTK
GO:BP	negative regulation of apoptotic process	GO:0043066	0.00567783	2.24582	490	2141	102	14142	PRKCI,PDCD10,PTTG1IP,GSK3B,TFRC,PAK2,BCL6,MICAL1,PHIP,LGALS3,PSEN1,AREL1,ANGPT4,SRC,PRKCQ,PTPN1,ADNP,HIPK3,CAT,CD44,API5,USP47,CBL,YAP1,MRE11,ITPKB,PCID2,NAA16,TBX3,CTSH,IGF1R,PTK2,OXR1,MTDH,BRCA1,PSME3,MAPK7,MAP2K4,MYO18A,PRKCA,SPHK1,RPS6KA1,LRP2,ITGA6,PINK1,CFLAR,HERPUD1,AARS1,ROCK1,BCL2,TMF1,MITF,RAF1,CTNNB1,DAB2,FGF10,GCLC,IER3,BAG6,ITPRIP,PALB2,RRN3,ZC3H12A,STK40,AGO4,BOK,GBA,HIPK2,ZC3HC1,CA…
GO:BP	regulation of protein kinase activity	GO:0045859	0.00568186	2.24551	406	2141	87	14142	TNIK,PDCD10,CCNL1,WWTR1,PAK2,SNX9,SASH1,MAP3K7,FGFR1OP,FERMT2,PSEN1,ANGPT4,SRC,PTPN1,PTPRJ,RPS3,SMPD1,DUSP10,AIDA,ERRFI1,LAX1,IKBKE,FGF2,SH2B3,CRKL,FBXW7,NTRK3,IQGAP1,CSPG4,IGF1R,WARS1,PTK2,DEPTOR,HGS,ERN1,PRKAR1A,MAP2K6,SPAG9,KSR1,TOM1L1,STK39,CAB39,SLC11A1,XRCC5,MUL1,ALS2,CCNT2,RASIP1,PRKAR2A,RAF1,LTF,LCP2,FGF10,CCND3,DAXX,NEDD9,TRIM27,PLCE1,NEURL1,ITPRIP,CACUL1,EMP2,ERCC6,GBA,MDFIC,CAV1,PRKAG2…
GO:BP	regulation of cell migration involved in sprouting angiogenesis	GO:0090049	0.0060128	2.22092	28	2141	12	14142	PDCD10,RHOJ,PIK3C2A,AKT3,STARD13,FGF2,MAP3K3,MMRN2,HDAC9,HMOX1,ITGB1BP1,NOTCH1
GO:BP	nucleobase-containing compound catabolic process	GO:0034655	0.00605029	2.21822	233	2141	55	14142	DHX36,PDE9A,TRAF3IP2,SMPDL3A,DIS3L,TENT2,SAMD4A,SAMHD1,FBH1,PATL1,ACAT1,DHX9,PKP1,IKBKE,MAPKAPK2,PCID2,DIS3,PAN3,EIF4ENIF1,AGO2,SMG6,PUM1,DIS3L2,SLC11A1,CNOT1,FTO,ZC3H18,ROCK1,SKIV2L,DXO,CPEB3,FUS,DCTPP1,CARHSP1,MAGOH,ZC3H12A,THRAP3,AGO4,GIGYF2,DPYD,MOV10,ZC3HAV1,SND1,TNRC6B,DERA,ENTPD4,VCP,GDA,TTC37,ETF1,UPF1,PUM2,NBAS,XDH,LRPPRC
GO:BP	positive regulation of stress-activated protein kinase signaling cascade	GO:0070304	0.00605413	2.21795	74	2141	23	14142	PDCD10,RNF13,APP,SASH1,PLCB1,SPI1,STK3,RIPK2,MAP3K3,MINK1,TAOK1,SPHK1,ARL6IP5,ZNF622,MFHAS1,ZC3H12A,STK25,HIPK2,NOD1,PTK2B,PJA2,XDH,DAB2IP
GO:BP	protein catabolic process	GO:0030163	0.00616409	2.21013	588	2141	119	14142	WWTR1,PTTG1IP,LTN1,USP16,GSK3B,SNX9,MAN1A1,USP3,ARIH1,PSMA3,PSEN1,AREL1,SEL1L,PIAS1,TRPC4AP,ARRB1,USP47,SORL1,CBL,RDX,CUL5,UBE4B,COP1,EDEM3,UTP25,CUL4A,UBAC2,FBXW8,FBXW7,RGMA,ADAMTS7,PML,PSMA6,FBXO33,UBE3A,PPP2R5C,DENND3,EXT1,AZIN1,RNF19A,WWP1,USP36,SGSH,NPLOC4,PSME3,OSBPL7,SPOP,GGA3,FAP,UBR3,CUL3,UBR4,HERPUD1,LONP2,RNF125,MIB1,USP14,NEDD4L,SMARCC1,RAB7A,TMF1,CRBN,EDEM1,CTNNB1,FBXL2,STT3B,ATG7,MA…
GO:BP	intracellular receptor signaling pathway	GO:0030522	0.00632314	2.19907	141	2141	37	14142	UBA5,RORA,SRC,CLPB,YAP1,RNF6,YWHAH,CRKL,UBE3A,UBR5,RIPK2,NPLOC4,BRCA1,STAT3,NCOR1,SEC14L1,PUM1,PADI2,CNOT1,RNF125,RIOK3,PIAS2,TMF1,DAB2,DAXX,CTBP2,ZMIZ1,DDX17,EP300,RBFOX2,CNOT2,ANKRD17,CALR,NR3C1,PUM2,RXRA,ASXL2
GO:BP	activation of MAPK activity	GO:0000187	0.00649817	2.18721	61	2141	20	14142	MAP3K7,PTPN1,IKBKE,CRKL,NTRK3,CSPG4,ERN1,MAP2K6,SPAG9,STK39,MUL1,FGF10,PLCE1,ERCC6,MDFIC,IGF1,LRRK2,KIT,INSR,DAB2IP
GO:BP	response to stimulus	GO:0050896	0.00649817	2.18721	5999	2141	979	14142	TNIK,SKIL,PRKCI,MYNN,PDCD10,ROBO2,VEPH1,DHX36,EIF2A,RNF13,WWTR1,ATR,ZBTB38,NMNAT3,PIK3CB,UBA5,ABCG1,UBASH3A,PDE9A,RRP1B,PFKL,CFAP410,TRPM2,PTTG1IP,ITGB2,SETD4,SH3BP5,PLCL2,RAB5A,KAT2B,GABPA,APP,USP16,IFNAR1,ITSN1,RCAN1,ST3GAL6,ABI3BP,CBLB,CD47,PHLDB2,BOC,GSK3B,PARP14,KALRN,SNX4,TFRC,NRROS,PAK2,CLDN1,BCL6,MASP1,TBL1XR1,TAGAP,IL20RA,SASH1,PDE7B,ARHGAP18,PTPRK,MAP3K7,ASCC3,SHPRH,TRAF3IP2,HDAC2,MAN1A…
GO:BP	establishment of protein localization to vacuole	GO:0072666	0.00651007	2.18641	21	2141	10	14142	SORL1,SNX16,HGS,GGA3,MON1A,RAB7A,SMURF1,SORT1,M6PR,SCARB2
GO:BP	miRNA metabolic process	GO:0010586	0.00651007	2.18641	21	2141	10	14142	TENT2,AGO2,DIS3L2,ZC3H12A,AGO4,SND1,DDX17,BCDIN3D,NFKB1,RC3H2
GO:BP	regulation of gene silencing by RNA	GO:0060966	0.00664025	2.17782	36	2141	14	14142	FXR1,DDX6,DHX9,EIF4ENIF1,AGO2,STAT3,NCOR1,PUM1,LIMD1,ZC3H12A,TNRC6B,BCDIN3D,PPP3CA,PUM2
GO:BP	regulation of ubiquitin-dependent protein catabolic process	GO:2000058	0.00669871	2.17401	93	2141	27	14142	GSK3B,PSEN1,PIAS1,COP1,FBXW8,FBXW7,PML,UBE3A,HERPUD1,USP14,SMARCC1,DAB2,BAG6,SMURF1,USP7,GNA12,GBA,UBQLN4,HIPK2,CAV1,MDM2,RCHY1,PTK2B,VCP,MAPK9,COMMD1,OGT
GO:BP	cell cycle process	GO:0022402	0.0069637	2.15716	694	2141	137	14142	ATR,STAG1,PIK3R4,KAT2B,USP16,SNX9,SENP6,ZFYVE26,FOXN3,NSFL1C,CEP250,RPRD1B,RPS3,NUMA1,USP47,MRE11,AHCTF1,SDCCAG8,KLHL21,CDC73,PCID2,CUL4A,TFDP1,BORA,JADE1,RAB35,LIMK2,FBXW7,NSMCE2,WASHC5,RAD21,GEM,NBN,CSNK1D,BRCA1,NCOR1,PAFAH1B1,TAOK1,CLTC,RAD51C,TOM1L1,RECQL5,SPHK1,RCC2,ERCC3,DIS3L2,CUL3,HECW2,CDC42,ACTR3,BRD7,CALM3,CCDC8,HAUS5,LSM14A,RBBP8,THOC1,BCL2,NME6,HYAL1,TASOR,CTNNB1,KLHL18,FGF10,SNX18,C…
GO:BP	positive regulation of NF-kappaB transcription factor activity	GO:0051092	0.00703518	2.15273	98	2141	28	14142	PRKCI,RIPK4,APP,TFRC,RPS6KA5,PRKCQ,CAT,RPS3,DHX9,RAB7B,SLCO3A1,PRKD1,PSMA6,MTDH,RIPK2,SPHK1,LTF,CARD11,IKBKB,ANKRD42,ROR1,NOD1,CAV1,EP300,IRAK3,FER,NLRP3,IL18R1
GO:BP	regulation of protein localization	GO:0032880	0.00710193	2.14862	499	2141	103	14142	PRKCI,PDCD10,WWTR1,ABCG1,PFKL,GSK3B,TFRC,MMP14,ADAM10,FERMT2,LGALS3,PPM1A,VTI1B,PSEN1,NUMB,TTC8,FERMT1,NSFL1C,CEP250,SRC,KCNB1,PTPN1,LRP4,SPI1,NUMA1,RIC3,SERGEF,SORL1,RDX,YAP1,STX6,PTPN14,PPP2R5A,NDFIP2,BORA,LCP1,UBAC2,LIMK2,CRKL,FBXW7,PTPN9,PRKD1,UBR5,ZFAND1,PECAM1,JUP,YWHAE,MYO18A,CLTC,EPHA2,PID1,ACSL3,KLF7,PINK1,NEDD4L,BCL2,EDEM1,CTNNB1,DAB2,CD2AP,ILRUN,RAB23,TCF7L2,ACTB,RAB11FIP3,MCU,PPP3CB,V…
GO:BP	extrinsic apoptotic signaling pathway	GO:0097191	0.0071735	2.14427	137	2141	36	14142	SKIL,GSK3B,PAK2,PHIP,SMAD3,LGALS3,SRC,STK4,SPI1,YAP1,ATF3,PML,STK3,DEPTOR,BRCA1,PSME3,MAPK7,ITGA6,CFLAR,BCL2,RAF1,FGF10,FAS,ITPRIP,FAF1,SORT1,ZC3HC1,CAV1,HMOX1,IGF1,HTT,SH3RF1,TGFBR1,DELE1,BIRC6,DAB2IP
GO:BP	autophagosome organization	GO:1905037	0.00733725	2.13447	66	2141	21	14142	ATG3,PSEN1,TMEM41B,RAB3GAP2,MFN2,ATP2A2,MTMR3,PACS2,WDR45B,VMP1,STX12,PINK1,RAB7A,RAB23,SMURF1,ATG16L1,GBA,LRRK2,TBC1D14,C9ORF72,RAB1A
GO:BP	heart development	GO:0007507	0.00738168	2.13185	267	2141	61	14142	ABI3BP,SMAD3,CERT1,FBN1,MTHFD1,PSEN1,MAP2K5,NEBL,POFUT1,STK4,JAG1,YAP1,CPE,FGF2,TBX3,MAPK1,CRKL,NTRK3,MEF2A,TRIP11,EXT1,GRHL2,STK3,PRKAR1A,ADAP2,LRP2,COL3A1,BMPR2,ECE1,CDC42,RPGRIP1L,MIB1,GREB1L,NDUFV2,SMAD4,CTNNB1,SH3PXD2B,DSP,ELN,PPP3CB,BMPR1A,HSPB11,MTERF4,NOTCH2,TGFBR3,CCM2,DNAH11,EP300,IGF1,MDM2,PKD2,CNTRL,INSR,MEF2C,OSR1,NOTCH1,SOS1,RTN4,ENG,EMILIN1,KDM6A
GO:BP	regulation of mRNA stability	GO:0043488	0.00750621	2.12458	89	2141	26	14142	DHX36,TRAF3IP2,SAMD4A,PATL1,DHX9,IKBKE,MAPKAPK2,PCID2,PAN3,EIF4ENIF1,AGO2,PUM1,SLC11A1,CNOT1,FTO,ROCK1,CPEB3,FUS,CARHSP1,ZC3H12A,THRAP3,GIGYF2,MOV10,TNRC6B,UPF1,PUM2
GO:BP	positive regulation of chemotaxis	GO:0050921	0.00750621	2.12458	89	2141	26	14142	SMOC2,DAPK2,ADAM10,LBP,SPI1,FGF2,P2RX4,CMKLR1,MAPK1,NTRK3,PRKD1,PTK2,STK39,BMPR2,OXSR1,FGF10,MCU,S100A14,MET,WNK1,PDGFB,ANO6,SLIT2,PTK2B,CALR,ADAM17
GO:BP	regulation of RNA splicing	GO:0043484	0.00750621	2.12458	89	2141	26	14142	MBNL1,DYRK1A,RBM23,RBM25,CELF1,NUP98,ESRP1,ERN1,NSRP1,SRSF4,KHDRBS1,U2AF2,RBM5,FUS,MAGOH,THRAP3,ZNF326,DDX17,RBFOX2,SLC38A2,YTHDC1,PTBP3,FAM172A,CLK4,SETX,TIA1
GO:BP	response to arsenite ion	GO:1903842	0.00760083	2.11914	4	2141	4	14142	DHX36,ZFAND1,SLC38A2,VCP
GO:BP	response to interleukin-12	GO:0070671	0.00760083	2.11914	4	2141	4	14142	CD47,PLCB1,RIPK2,JAK2
GO:BP	cellular response to arsenite ion	GO:1903843	0.00760083	2.11914	4	2141	4	14142	DHX36,ZFAND1,SLC38A2,VCP
GO:BP	amino acid import across plasma membrane	GO:0089718	0.00766832	2.1153	25	2141	11	14142	PSEN1,SLC43A1,SLC47A1,SLC43A2,ARL6IP5,SLC6A6,SLC1A3,SLC1A1,SLC36A1,SLC1A4,SLC16A2
GO:BP	vacuole organization	GO:0007033	0.0076715	2.11512	113	2141	31	14142	ATG3,PSEN1,SPG11,FAM160A2,TMEM41B,MYO7A,RAB3GAP2,MFN2,ATP2A2,HPS4,MTMR3,PACS2,WASHC5,EXT1,WDR45B,VMP1,STX12,PINK1,AKTIP,MBTPS1,RAB7A,RAB23,SMURF1,HOOK3,ATG16L1,GBA,LRRK2,TBC1D14,TMEM165,C9ORF72,RAB1A
GO:BP	regulation of sister chromatid cohesion	GO:0007063	0.00783037	2.10622	18	2141	9	14142	NSMCE2,RAD21,CTNNB1,SLF2,TNKS,SFPQ,SLF1,MACROH2A1,ATRX
GO:BP	regulation of mononuclear cell migration	GO:0071675	0.00783037	2.10622	80	2141	24	14142	JAM2,APP,ADAM10,LGALS3,SPI1,LRCH1,CMKLR1,MAPK1,CRKL,PTK2,STK39,PADI2,OXSR1,STK10,S100A14,WASL,WNK1,ANO6,SLIT2,PTK2B,DOCK8,CALR,IL27RA,ADAM17
GO:BP	histone lysine methylation	GO:0034968	0.00783037	2.10622	80	2141	24	14142	SETD4,ARID4A,SMYD3,SETDB2,SETD7,SMARCB1,BRCA1,IWS1,SMAD4,CTNNB1,H1-2,JARID2,ASH1L,KMT2C,PWP1,PHF19,DNMT1,KDM4B,DOT1L,MACROH2A1,WDR5,TET3,ATRX,OGT
GO:BP	regulation of histone methylation	GO:0031060	0.00792054	2.10125	49	2141	17	14142	PAXBP1,MTHFR,SETD7,SMARCB1,BRCA1,IWS1,SMAD4,CTNNB1,JARID2,CHTOP,PHF19,DNMT1,KDM4B,MACROH2A1,WDR5,ATRX,OGT
GO:BP	endothelium development	GO:0003158	0.00792272	2.10113	62	2141	20	14142	PPP1R16B,RDX,STARD13,PECAM1,VEZF1,BMPR2,ROCK1,SMAD4,CTNNB1,VCL,IKBKB,RAP1A,CCM2,MET,ADD1,ZDHHC21,S1PR2,NOTCH1,XDH,ENG
GO:BP	regulation of I-kappaB kinase/NF-kappaB signaling	GO:0043122	0.00799514	2.09717	128	2141	34	14142	TFRC,MAP3K7,TRAF3IP2,RORA,PPM1A,CPNE1,IKBKE,PRKD1,MTDH,RIPK2,MAP3K3,MAP3K14,PINK1,CFLAR,STAT1,SPHK2,RIOK3,CTNNB1,LTF,NLRC3,CARD11,IKBKB,ZC3H12A,ASH1L,OTUD7B,ROR1,NOD1,ANKRD17,TLE1,LURAP1L,CACTIN,SQSTM1,DDX1,DAB2IP
GO:BP	protein methylation	GO:0006479	0.00801731	2.09597	133	2141	35	14142	SETD4,PAXBP1,ARID4A,SMYD3,MTHFR,SETDB2,SETD7,PRMT9,SMARCB1,SETD3,BRCA1,IWS1,SMAD4,CTNNB1,H1-2,JARID2,LCMT1,CREBBP,EED,ASH1L,CHTOP,KMT2C,PWP1,PHF19,DNMT1,CARM1,RAB3D,KDM4B,DOT1L,MACROH2A1,ETF1,WDR5,TET3,ATRX,OGT
GO:BP	protein alkylation	GO:0008213	0.00801731	2.09597	133	2141	35	14142	SETD4,PAXBP1,ARID4A,SMYD3,MTHFR,SETDB2,SETD7,PRMT9,SMARCB1,SETD3,BRCA1,IWS1,SMAD4,CTNNB1,H1-2,JARID2,LCMT1,CREBBP,EED,ASH1L,CHTOP,KMT2C,PWP1,PHF19,DNMT1,CARM1,RAB3D,KDM4B,DOT1L,MACROH2A1,ETF1,WDR5,TET3,ATRX,OGT
GO:BP	epithelial cell proliferation	GO:0050673	0.00801731	2.09597	252	2141	58	14142	PDCD10,CLDN1,PTPRK,SMAD3,MCC,SYNJ2BP,PSEN1,VASH1,FERMT1,PPP1R16B,PLCG1,EHF,YAP1,LGR4,AKT3,CDC73,KDM5B,FGF2,MAPK1,PRKD1,ERN1,STAT3,NF1,PRKCA,FAP,EPHA2,BMPR2,CDC42,STAT1,EMC10,HYAL1,CTNNB1,WDR48,FGF10,PDCD6,C6ORF89,TCF7L2,FGFR2,CCL24,BMPR1A,NOTCH2,F3,CDK6,IGFBP3,CAV1,PDGFB,HMOX1,IGF1,B4GALT1,KLF9,MEF2C,OSR1,ADAM17,ITGB1BP1,NOTCH1,XDH,DAB2IP,RTN4
GO:BP	mRNA catabolic process	GO:0006402	0.00803573	2.09497	138	2141	36	14142	DHX36,TRAF3IP2,TENT2,SAMD4A,PATL1,DHX9,PKP1,IKBKE,MAPKAPK2,PCID2,PAN3,EIF4ENIF1,AGO2,SMG6,PUM1,DIS3L2,SLC11A1,CNOT1,FTO,ROCK1,DXO,CPEB3,FUS,CARHSP1,MAGOH,ZC3H12A,THRAP3,AGO4,GIGYF2,MOV10,ZC3HAV1,TNRC6B,ETF1,UPF1,PUM2,NBAS
GO:BP	regulation of RNA stability	GO:0043487	0.00808942	2.09208	99	2141	28	14142	DHX36,TRAF3IP2,TENT2,SAMD4A,PATL1,DHX9,IKBKE,MAPKAPK2,PCID2,PAN3,EIF4ENIF1,AGO2,PUM1,SLC11A1,CNOT1,FTO,ZC3H18,ROCK1,CPEB3,FUS,CARHSP1,ZC3H12A,THRAP3,GIGYF2,MOV10,TNRC6B,UPF1,PUM2
GO:BP	negative regulation of cell death	GO:0060548	0.00812063	2.09041	547	2141	111	14142	PRKCI,PDCD10,PTTG1IP,GSK3B,TFRC,PAK2,BCL6,MICAL1,NCOA7,PHIP,FERMT2,LGALS3,PSEN1,AREL1,ANGPT4,SRC,PRKCQ,PTPN1,ADNP,HIPK3,CAT,CD44,API5,USP47,CBL,YAP1,MRE11,ITPKB,PCID2,NAA16,FGF2,TBX3,CTSH,PRKD1,IGF1R,PTK2,OXR1,MTDH,BRCA1,PSME3,MAPK7,MAP2K4,MYO18A,PRKCA,SPHK1,RPS6KA1,LRP2,ITGA6,PINK1,CFLAR,HERPUD1,AARS1,ADNP2,ROCK1,SMAD4,BCL2,TMF1,MITF,RAF1,CTNNB1,DAB2,FGF10,GCLC,IER3,BAG6,ITPRIP,PALB2,RRN3,ZC3H12…
GO:BP	regulation of cell morphogenesis involved in differentiation	GO:0010769	0.00824338	2.08389	45	2141	16	14142	KALRN,FERMT2,SS18L1,FBXW8,CRKL,PTK2,PAFAH1B1,CDC42,CUL7,NEDD9,FBLN1,KANK1,DOCK5,CALR,ITGB1BP1,FLNA
GO:BP	cell adhesion mediated by integrin	GO:0033627	0.00824338	2.08389	45	2141	16	14142	FBN1,FERMT1,LPXN,CRKL,PTK2,EXT1,SKAP1,ITGB6,COL16A1,EPHA2,ITGA2,JAM3,WNK1,ITGA5,ADAM17,ITGB1BP1
GO:BP	peptidyl-threonine modification	GO:0018210	0.0082477	2.08367	85	2141	25	14142	APP,GSK3B,GALNT16,MAPK1,PRKD1,RIPK2,PRKCA,SPHK1,STK39,CAB39,GALNT1,BCL2,OXSR1,TGFBR2,LMTK2,PRKCB,GALNT2,TNKS,HIPK2,PRKAG2,WNK1,LRRK2,TGFBR1,S1PR2,SPRED2
GO:BP	mitotic cell cycle	GO:0000278	0.00824859	2.08362	496	2141	102	14142	STAG1,USP16,SNX9,SMOC2,SMAD3,USP3,ZFYVE26,FOXN3,NSFL1C,CEP250,NUMA1,USP47,CDC73,RNF2,PCID2,CUL4A,TFDP1,BORA,SETDB2,JADE1,RAB35,TTC28,IQGAP1,NSMCE2,RAD21,GEM,NBN,TBCD,BRCA1,PAFAH1B1,TAOK1,CLTC,RAD51C,TOM1L1,RECQL5,PRKCA,SPHK1,RCC2,ERCC3,DIS3L2,CUL3,HECW2,CDC42,BRD7,CCDC8,LSM14A,RBBP8,BCL2,NME6,HYAL1,TASOR,CTNNB1,KLHL18,FGF10,SNX18,CUL7,SLF2,AFAP1L2,CACUL1,LCMT1,E4F1,MAD1L1,ANK3,TACC1,TNKS,GIGYF2,G…
GO:BP	amino acid import	GO:0043090	0.00824859	2.08362	29	2141	12	14142	PSEN1,SLC43A1,SLC47A1,SLC43A2,ARL6IP5,SLC6A6,SLC25A38,SLC1A3,SLC1A1,SLC36A1,SLC1A4,SLC16A2
GO:BP	cytokine-mediated signaling pathway	GO:0019221	0.00838678	2.0764	226	2141	53	14142	IFNAR1,PARP14,IL20RA,TRAF3IP2,RPS6KA5,CPNE1,SAMHD1,SRC,PLCB1,SPI1,YAP1,IKBKE,OTUD4,SH2B3,EXT1,RIPK2,STAT3,PAFAH1B1,SPHK1,NMI,STK39,MUL1,STAT1,PADI2,SMAD4,CX3CR1,OXSR1,IL7R,LIFR,GHR,SLIT3,IL4R,IKBKB,JAK1,IL6R,CAV1,WNK1,IL17RA,PDGFB,IRAK3,KIT,SLIT2,PTK2B,SYK,UGCG,JAK2,FER,CACTIN,SLC27A1,CSF1R,ADAM17,IL18R1,VRK2
GO:BP	regulation of cell cycle process	GO:0010564	0.00844931	2.07318	395	2141	84	14142	ATR,PIK3R4,KAT2B,SENP6,ZFYVE26,FOXN3,NSFL1C,CEP250,RPRD1B,NUMA1,USP47,AHCTF1,KLHL21,CDC73,PCID2,CUL4A,TFDP1,BORA,JADE1,NSMCE2,RAD21,NBN,BRCA1,TAOK1,CLTC,RAD51C,TOM1L1,SPHK1,RCC2,ERCC3,CUL3,HECW2,CDC42,BRD7,CALM3,CCDC8,THOC1,BCL2,NME6,HYAL1,CTNNB1,KLHL18,FGF10,CUL7,KIF13A,DDX39B,SLF2,LCMT1,NUBP1,E4F1,RAB11FIP3,MAD1L1,ERCC6,TNKS,SFPQ,GIGYF2,TIPRL,GPSM2,CDC7,SND1,GNAI1,GPNMB,PDGFB,FBXO7,APPL2,IGF1,M…
GO:BP	platelet-derived growth factor receptor signaling pathway	GO:0048008	0.00850167	2.0705	41	2141	15	14142	SRC,PTPN1,PTPRJ,CBL,PDGFD,PDGFC,IQGAP1,CSPG4,HGS,PLEKHA1,HIP1,PLAT,F3,PDGFB,PDGFRB
GO:BP	pattern recognition receptor signaling pathway	GO:0002221	0.00851532	2.0698	109	2141	30	14142	LBP,CLPB,LGR4,MAPKAPK2,OTUD4,SLC15A4,RIPK2,NPLOC4,SEC14L1,PUM1,WDFY1,RNF125,RIOK3,COLEC12,EPG5,LTF,PIK3AP1,RAB11FIP2,MFHAS1,S100A14,NOD1,CAV1,IRAK3,ANKRD17,TLR1,PJA2,CACTIN,PUM2,DAB2IP,RTN4
GO:BP	negative regulation of cellular protein localization	GO:1903828	0.00856304	2.06737	76	2141	23	14142	NUMB,FERMT1,NSFL1C,SPI1,PPP2R5A,UBAC2,CLTC,PID1,NEDD4L,DAB2,ILRUN,RAB23,MFHAS1,PICALM,OTUD7B,LEPROT,INSIG1,OS9,LRRK2,MACROH2A1,ITGB1BP1,RHOQ,COMMD1
GO:BP	central nervous system development	GO:0007417	0.00868397	2.06128	401	2141	85	14142	ROBO2,APP,GSK3B,KALRN,NRROS,RORA,SYNE2,PSEN1,NUMB,TTC8,SRC,STK4,B4GALT5,PLCB1,CELF1,ARCN1,ZBTB16,SCYL3,COL4A1,WASF3,FGF2,DHX37,MAPK1,CRKL,SEMA7A,EXT1,FZD6,GRHL2,STK3,STAT3,PAFAH1B1,SPHK1,TTC21B,LRP2,COL3A1,BIN1,SERPINE2,GRHL3,RPGRIP1L,AARS1,SPHK2,XRCC1,COQ8B,LSR,B4GALT6,BCL2,SEMA3F,CTNNB1,FGF10,NDUFS4,BAG6,LDB1,PRKG1,GNPAT,DLG5,ZMIZ1,BMPR1A,TOP2B,HOOK3,FUT10,CDON,SSBP3,SZT2,GIGYF2,GBA,CELSR2,LAMB…
GO:BP	regulation of protein modification by small protein conjugation or removal	GO:1903320	0.00882911	2.05408	159	2141	40	14142	PTTG1IP,SASH1,PSEN1,PIAS1,RPS3,ARRB1,TRIM21,DCUN1D5,IVNS1ABP,NDFIP2,OTUD4,FBXW7,UBE3A,UBR5,RIPK2,BRCA1,SPHK1,CUL3,MUL1,PINK1,HERPUD1,U2AF2,CTNNB1,WDR48,PDCD6,DAXX,UBE2D1,ZMIZ1,ZC3H12A,CAV1,LRRK2,RCHY1,TGFBR1,VCP,NDFIP1,SQSTM1,MAPK9,COMMD1,XIAP,OGT
GO:BP	cell cycle	GO:0007049	0.00882911	2.05408	893	2141	170	14142	CCNL1,ATR,STAG1,PIK3R4,KAT2B,USP16,SNX9,PTPRK,SENP6,SMOC2,RPS6KA2,SMAD3,USP3,ZFYVE26,FOXN3,NSFL1C,CEP250,RPRD1B,PLCB1,RPS3,NUMA1,TRIM21,USP47,MRE11,AHCTF1,SDCCAG8,KLHL21,CDC73,RNF2,PCID2,CUL4A,TFDP1,BORA,SETDB2,JADE1,FGF2,TBX3,RAB35,TTC28,LIMK2,FBXW7,IQGAP1,NSMCE2,WASHC5,RAD21,GEM,NBN,CSNK1D,TBCD,BRCA1,STAT3,NCOR1,PAFAH1B1,TAOK1,CLTC,RAD51C,TOM1L1,RECQL5,PRKCA,SPHK1,RCC2,ERCC3,PUM1,DIS3L2,CUL3,HE…
GO:BP	regulation of phosphatase activity	GO:0010921	0.0090318	2.04423	95	2141	27	14142	RRP1B,PPP1R16B,GPATCH2,RBM26,FARP1,SFI1,MGAT5,PPP6R1,CALM3,CCDC8,ROCK1,PPP4R2,ITGA1,PPP1R11,MARF1,IKBKB,TIPRL,PPP1R12A,WNK1,PPP6R2,HSP90B1,NCKAP1L,HTT,SEMA4D,FKBP15,ELL,PDGFRB
GO:BP	adherens junction assembly	GO:0034333	0.0091294	2.03956	9	2141	6	14142	PAK2,CTNNB1,ACTB,VCL,DLG5,JAM3
GO:BP	positive regulation of glycolytic process	GO:0045821	0.0091294	2.03956	9	2141	6	14142	APP,PSEN1,IGF1,GPD1,PRXL2C,INSR
GO:BP	positive regulation of sister chromatid cohesion	GO:0045876	0.0091294	2.03956	9	2141	6	14142	NSMCE2,RAD21,SLF2,SFPQ,SLF1,MACROH2A1
GO:BP	protein deglycosylation	GO:0006517	0.0091294	2.03956	9	2141	6	14142	MAN1A1,EDEM3,ENGASE,EDEM1,OGA,AGA
GO:BP	regulation of transferase activity	GO:0051338	0.00923781	2.03443	515	2141	105	14142	TNIK,PDCD10,CCNL1,WWTR1,PIK3R4,PAK2,SNX9,SASH1,MAP3K7,FGFR1OP,FERMT2,PSEN1,ANGPT4,SRC,PRKCQ,PTPN1,PTPRJ,RPS3,SMPD1,MRE11,DUSP10,AIDA,ERRFI1,PPP2R5A,LAX1,IKBKE,RFC3,FGF2,SH2B3,PIK3IP1,MAPK1,CRKL,FBXW7,NTRK3,IQGAP1,CSPG4,IGF1R,WARS1,PTK2,GRHL2,NBN,DEPTOR,HGS,ERN1,PRKAR1A,MAP2K6,SPAG9,KSR1,TOM1L1,STK39,CAB39,SLC11A1,XRCC5,MUL1,ALS2,CDC42,CCNT2,RASIP1,PRKAR2A,RAF1,CTNNB1,LTF,ZNF622,LCP2,FGF10,CCND3,D…
GO:BP	positive regulation of transferase activity	GO:0051347	0.0093874	2.02745	330	2141	72	14142	TNIK,PDCD10,PIK3R4,PAK2,SNX9,SASH1,MAP3K7,FERMT2,PSEN1,ANGPT4,SRC,PRKCQ,PTPN1,RPS3,MRE11,IKBKE,RFC3,FGF2,MAPK1,CRKL,FBXW7,NTRK3,IQGAP1,CSPG4,PTK2,GRHL2,NBN,ERN1,MAP2K6,SPAG9,TOM1L1,STK39,CAB39,SLC11A1,XRCC5,MUL1,ALS2,CDC42,RAF1,CTNNB1,LTF,ZNF622,LCP2,FGF10,CCND3,DAXX,NEDD9,PLCE1,NEURL1,CACUL1,EMP2,ERCC6,TNKS,MDFIC,PRKAG2,PDGFB,IGF1,LRRK2,LAMTOR3,KIT,PKD2,PTK2B,TGFBR1,INSR,SLC27A1,PDGFRB,ADAM17,IT…
GO:BP	negative regulation of programmed cell death	GO:0043069	0.00946226	2.02401	504	2141	103	14142	PRKCI,PDCD10,PTTG1IP,GSK3B,TFRC,PAK2,BCL6,MICAL1,PHIP,LGALS3,PSEN1,AREL1,ANGPT4,SRC,PRKCQ,PTPN1,ADNP,HIPK3,CAT,CD44,API5,USP47,CBL,YAP1,MRE11,ITPKB,PCID2,NAA16,TBX3,CTSH,IGF1R,PTK2,OXR1,MTDH,BRCA1,PSME3,MAPK7,MAP2K4,MYO18A,PRKCA,SPHK1,RPS6KA1,LRP2,ITGA6,PINK1,CFLAR,HERPUD1,AARS1,ROCK1,BCL2,TMF1,MITF,RAF1,CTNNB1,DAB2,FGF10,GCLC,IER3,BAG6,ITPRIP,PALB2,RRN3,ZC3H12A,STK40,AGO4,BOK,GBA,HIPK2,ZC3HC1,CA…
GO:BP	positive regulation of stress-activated MAPK cascade	GO:0032874	0.00946226	2.02401	72	2141	22	14142	PDCD10,APP,SASH1,PLCB1,SPI1,STK3,RIPK2,MAP3K3,MINK1,TAOK1,SPHK1,ARL6IP5,ZNF622,MFHAS1,ZC3H12A,STK25,HIPK2,NOD1,PTK2B,PJA2,XDH,DAB2IP
GO:BP	positive regulation of gene silencing by miRNA	GO:2000637	0.00947111	2.0236	22	2141	10	14142	FXR1,DDX6,DHX9,EIF4ENIF1,AGO2,STAT3,PUM1,LIMD1,TNRC6B,PUM2
GO:BP	autophagosome assembly	GO:0000045	0.00947854	2.02326	63	2141	20	14142	ATG3,PSEN1,TMEM41B,RAB3GAP2,MFN2,ATP2A2,MTMR3,PACS2,WDR45B,VMP1,STX12,PINK1,RAB7A,RAB23,SMURF1,ATG16L1,LRRK2,TBC1D14,C9ORF72,RAB1A
GO:BP	histone H4-K5 acetylation	GO:0043981	0.0095697	2.0191	12	2141	7	14142	JADE1,KANSL1,KANSL2,MCRS1,WDR5,HCFC1,OGT
GO:BP	histone H4-K8 acetylation	GO:0043982	0.0095697	2.0191	12	2141	7	14142	JADE1,KANSL1,KANSL2,MCRS1,WDR5,HCFC1,OGT
GO:BP	COPII-coated vesicle cargo loading	GO:0090110	0.0095697	2.0191	12	2141	7	14142	TBC1D20,SEC13,INSIG1,SEC24D,SEC31A,SEC24A,RAB1A
GO:BP	regulation of vascular endothelial growth factor receptor signaling pathway	GO:0030947	0.0095697	2.0191	12	2141	7	14142	PTPN1,HGS,FGF10,PDCD6,MMRN2,DAB2IP,EMILIN1
GO:BP	protein localization to cell junction	GO:1902414	0.00971587	2.01252	50	2141	17	14142	PAK2,ADAM10,CGNL1,FERMT2,TJP1,PECAM1,LSR,DSP,ACTB,VCL,DLG5,JAM3,RAP1A,JAK1,LAMTOR3,SNAP47,MAPK9
GO:BP	negative regulation of cell population proliferation	GO:0008285	0.00982945	2.00747	375	2141	80	14142	PDCD10,KAT2B,APP,ABI3BP,BCL6,PTPRK,RPS6KA2,SMAD3,MCC,SYNJ2BP,VASH1,FERMT1,STK4,SDC4,PTPRJ,ZBTB16,MFN2,CDC73,PTPN14,TFDP1,FGF2,SH2B3,TBX3,SMARCB1,PML,CLMN,PPP2R5C,NDRG1,STK3,PRKAR1A,STAT3,NF1,NMI,FAP,DIS3L2,BMPR2,STAT1,BRD7,SMAD4,BCL2,PLXNB1,WDR6,PBRM1,RAF1,CTNNB1,FGF10,ITGA1,JARID2,DDR1,NEURL1,FGFR2,PRKG1,MAD1L1,DLG5,DLC1,INPP5D,SH3BP4,TMIGD3,SCIN,CDK6,CAV1,GPNMB,FBLN1,HMOX1,ARID2,ZBTB49,PTK2B,B4…
GO:BP	regulation of response to DNA damage stimulus	GO:2001020	0.0099194	2.00351	155	2141	39	14142	SKIL,ATR,PTTG1IP,FBH1,CD44,RPS3,FAM168A,USP47,CASP9,DHX9,CUL4A,PML,UBR5,BRCA1,RECQL5,ERCC1,XRCC1,THOC1,SMCHD1,PPP4R2,WDR48,FGF10,RNF8,IER3,DDX39B,MMS19,SLF2,NSMCE4A,FUS,PPP4C,SHLD2,ERCC6,UBQLN4,HDAC10,MDM2,ARID2,SLF1,BABAM2,BRCC3
GO:BP	positive regulation of protein polymerization	GO:0032273	0.0100348	1.99849	91	2141	26	14142	IQGAP2,RPS3,FCHSD2,NUMA1,CLIP1,EVL,WASHC5,NCKAP1,CYFIP1,ARPC2,ACTR3,GMFG,TRIM27,BAIAP2L1,CCL24,SCIN,AKAP9,WASL,MET,NAV3,NCKAP1L,PTK2B,CDK5RAP2,GSN,FER,NCK2
GO:BP	negative regulation of cell adhesion	GO:0007162	0.0100708	1.99694	145	2141	37	14142	PHLDB2,TIGIT,BCL6,ADAM10,SDC4,JAG1,SPI1,LPXN,RDX,LAX1,SH2B3,PTK2,PAG1,PRKAR1A,MAPK7,PLXNB1,GCNT2,PRKG1,MAD1L1,DLG5,DLC1,JAM3,FZD4,ZC3H12A,GPNMB,CD9,WNK1,FBLN1,SEMA4D,KANK1,SEMA6A,RASA1,ITGB1BP1,NOTCH1,ZC3H8,RC3H2,VSIG4
GO:BP	sprouting angiogenesis	GO:0002040	0.0100873	1.99623	77	2141	23	14142	PDCD10,PIK3CB,RHOJ,SYNJ2BP,PPP1R16B,PIK3C2A,AKT3,STARD13,FGF2,TJP1,MAP3K3,EPHA2,MMRN2,NAXE,JAK1,HDAC9,HMOX1,ITGA5,SLIT2,PTK2B,SEMA6A,ITGB1BP1,NOTCH1
GO:BP	protein polymerization	GO:0051258	0.0102475	1.98938	181	2141	44	14142	IQGAP2,TTC17,RPS3,FCHSD2,NUMA1,CAMSAP2,TUBGCP3,CLIP1,SSH1,EVL,WASHC5,CYRIB,CSNK1D,TBCD,SSH2,NCKAP1,TUBGCP5,CYFIP1,ARPC2,ACTR3,GMFG,TRIM27,ELN,BAIAP2L1,CCL24,SCIN,AKAP9,WASL,MET,NAV3,NCKAP1L,EPS8,SLIT2,PTK2B,CDK5RAP2,GSN,TMOD1,KANK1,FER,TUBB4A,RASA1,CYRIA,NCK2,MAPRE3
GO:BP	cellular response to chemical stress	GO:0062197	0.0102475	1.98938	181	2141	44	14142	PDCD10,TRPM2,PTPRK,NCOA7,SRC,CHD6,RPS3,ATP2A2,MAPK1,FBXW7,PRKD1,OXR1,MAPK7,SPHK1,PDK1,PINK1,ADNP2,BCL2,ARL6IP5,CTNNB1,OXSR1,ATG7,ZNF622,MAPK13,FAS,PLEKHA1,ZC3H12A,SFPQ,STK25,RCSD1,CAV1,MET,FBXO7,LRRK2,MGST1,LETM1,SOD3,PKD2,DAPK1,ERMP1,MAPK9,SETX,MAPKAP1,VRK2
GO:BP	membrane docking	GO:0022406	0.0102812	1.98796	46	2141	16	14142	ESYT3,PEX16,ATP2A2,SNAP29,PACS2,VMP1,ROCK1,RAB7A,EXOC6,CTBP2,VPS45,AHCYL1,ESYT2,SCFD2,RAB8A,EXOC6B
GO:BP	homeostatic process	GO:0042592	0.0102845	1.98782	986	2141	185	14142	SKIL,DHX36,WWTR1,SLC9A9,PIK3CB,UBA5,ABCG1,PKNOX1,TRPM2,PLCL2,TFRC,CLDN1,BCL6,MYCT1,IL20RA,L3MBTL3,TRAF3IP2,SMAD3,CERT1,PYGL,NEO1,RORA,ARID4A,MTHFD1,PSEN1,SPATA7,SLC24A3,TBC1D20,SRC,PRKCQ,PLCG1,STAU1,KCNB1,EXT2,SPI1,YAP1,LGR4,MRE11,ITPKB,ATP1B1,MFN2,ZBTB48,ABL2,SOAT1,MICU2,TMTC4,FGF2,P2RX4,ATP2A2,SH2B3,CMKLR1,SMARCB1,MAPK1,CRTC3,HOMER2,CTSH,PML,PRKD1,PACS2,NSMCE2,EXT1,NBN,ASPSCR1,ERN1,STAT3,MAP2K6…
GO:BP	negative regulation of immune response	GO:0050777	0.0103581	1.98472	96	2141	27	14142	PARP14,BCL6,SAMHD1,SPI1,TRIM21,NPLOC4,SEC14L1,NMI,COL3A1,MUL1,RNF125,RIOK3,THOC1,ILRUN,TRIM27,PPP3CB,ZC3H12A,INPP5D,TRAF3IP1,CD84,A2M,IRAK3,IL27RA,CACTIN,RC3H2,IL1RL1,VSIG4
GO:BP	protein acylation	GO:0043543	0.0106213	1.97382	171	2141	42	14142	KAT2B,MAP3K7,PPM1A,DLST,RPS6KA5,SPI1,ARRB1,ARNTL,HHAT,NAA16,JADE1,EP400,SMARCB1,KANSL1,NMT1,BRCA1,TAOK1,TADA2A,SPHK1,IWS1,BRD7,SPHK2,SMAD4,ZNF451,CDYL,BAG6,LDB1,GLYR1,CREBBP,NAA60,KAT6A,ING3,ZDHHC17,EP300,BRD1,KANSL2,MCRS1,DIP2B,ZDHHC21,WDR5,HCFC1,OGT
GO:BP	chromatin organization involved in regulation of transcription	GO:0034401	0.0108029	1.96646	42	2141	15	14142	HDAC2,SPI1,MTHFR,MORC2,PADI2,SMCHD1,UBR2,MIER1,ATF7IP,PPHLN1,SMARCD1,DNMT1,DOT1L,UBE2B,PHF8
GO:BP	biological_process	GO:0008150	0.0108186	1.96583	13979	2141	2130	14142	TNIK,SKIL,PRKCI,MYNN,PDCD10,KPNA4,ROBO2,VEPH1,CCNL1,SSR3,DHX36,MBNL1,EIF2A,RNF13,WWTR1,HPS3,SLC9A9,ATR,GK5,ZBTB38,SLC25A36,NMNAT3,PIK3CB,CEP70,ESYT3,STAG1,UBA5,DNAJC13,BRWD1,TMPRSS2,RIPK4,ABCG1,UBASH3A,SLC37A1,PDE9A,PKNOX1,RRP1B,PDXK,RRP1,PFKL,CFAP410,TRPM2,PTTG1IP,ITGB2,POFUT2,COL6A1,MCM3AP,RUNX1,SETD4,DOP1B,HLCS,VPS26C,DYRK1A,ERG,PIK3R4,SH3BP5,PLCL2,RAB5A,KAT2B,NCAM2,JAM2,GABPA,APP,LTN1,USP16,C…
GO:BP	internal protein amino acid acetylation	GO:0006475	0.0111219	1.95382	111	2141	30	14142	KAT2B,MAP3K7,RPS6KA5,SPI1,ARRB1,JADE1,EP400,SMARCB1,KANSL1,BRCA1,TADA2A,IWS1,BRD7,SPHK2,SMAD4,ZNF451,BAG6,LDB1,GLYR1,CREBBP,NAA60,KAT6A,ING3,EP300,BRD1,KANSL2,MCRS1,WDR5,HCFC1,OGT
GO:BP	protein destabilization	GO:0031648	0.0111219	1.95382	30	2141	12	14142	SRC,TRIM21,CDC73,UTP25,CTSH,GGA3,CUL3,MUL1,CREBBP,EP300,MDM2,HTT
GO:BP	regulation of glycolytic process	GO:0006110	0.0111219	1.95382	30	2141	12	14142	APP,PSEN1,STAT3,NCOR1,PRKAG2,EP300,IGF1,GPD1,PRXL2C,INSR,SLC2A6,OGT
GO:BP	internal peptidyl-lysine acetylation	GO:0018393	0.0111219	1.95382	111	2141	30	14142	KAT2B,MAP3K7,RPS6KA5,SPI1,ARRB1,JADE1,EP400,SMARCB1,KANSL1,BRCA1,TADA2A,IWS1,BRD7,SPHK2,SMAD4,ZNF451,BAG6,LDB1,GLYR1,CREBBP,NAA60,KAT6A,ING3,EP300,BRD1,KANSL2,MCRS1,WDR5,HCFC1,OGT
GO:BP	positive regulation of protein kinase activity	GO:0045860	0.011126	1.95366	256	2141	58	14142	TNIK,PDCD10,PAK2,SNX9,SASH1,MAP3K7,FERMT2,PSEN1,ANGPT4,SRC,PTPN1,RPS3,IKBKE,FGF2,CRKL,FBXW7,NTRK3,IQGAP1,CSPG4,PTK2,ERN1,MAP2K6,SPAG9,TOM1L1,STK39,CAB39,SLC11A1,XRCC5,MUL1,ALS2,RAF1,LTF,LCP2,FGF10,CCND3,DAXX,NEDD9,PLCE1,NEURL1,CACUL1,EMP2,ERCC6,MDFIC,PRKAG2,PDGFB,IGF1,LRRK2,LAMTOR3,KIT,PKD2,PTK2B,TGFBR1,INSR,SLC27A1,ADAM17,ITGB1BP1,DAB2IP,MAPRE3
GO:BP	vesicle budding from membrane	GO:0006900	0.0112686	1.94813	34	2141	13	14142	TBC1D20,MYO18A,CUL3,VAPA,SEC13,PDCD6,PICALM,INSIG1,SEC24D,SEC31A,SEC24A,SEC16A,RAB1A
GO:BP	protein-containing complex disassembly	GO:0032984	0.0114367	1.9417	131	2141	34	14142	SCAF8,MICAL1,DSTN,MICAL2,MTRF1,ATP2A2,TFIP11,SMARCB1,SNAP29,CFL2,ZFAND1,TAOK1,VMP1,GRWD1,SMARCC1,ATXN7,FYCO1,GBA,UBQLN4,DNAJC6,SCIN,NAV3,IRAK3,ARID2,SMARCD1,LIMA1,EPS8,WDR1,GSN,TMOD1,VCP,ETF1,UPF1,SETX
GO:BP	semaphorin-plexin signaling pathway	GO:0071526	0.0116307	1.9344	19	2141	9	14142	PLXNB1,SEMA3F,PLXNA1,SEMA4A,MET,PLXNB2,SEMA4D,FLNA,PLXNA3
GO:BP	viral RNA genome replication	GO:0039694	0.0116307	1.9344	19	2141	9	14142	RAB5A,ATG16L2,MORC2,SMARCB1,PI4KA,CDC42,FBXL2,TOP2B,ATG16L1
GO:BP	cellular response to interleukin-6	GO:0071354	0.0116307	1.9344	19	2141	9	14142	ST3GAL6,SRC,SPI1,YAP1,STAT3,SMAD4,IL6R,NFKB1,FER
GO:BP	negative regulation of translation	GO:0017148	0.0116307	1.9344	92	2141	26	14142	DHX36,SAMD4A,RPS3,PATL1,DDX6,PAN3,EIF4ENIF1,AGO2,STAT3,PUM1,CNOT1,FTO,LSM14A,ROCK1,CPEB3,TNRC6A,ZC3H12A,AGO4,GIGYF2,MOV10,TNRC6B,DAPK1,CALR,DAPK3,UPF1,TIA1
GO:BP	gastrulation	GO:0007369	0.0120151	1.92027	97	2141	27	14142	COL6A1,PHLDB2,SMAD3,MMP14,LEO1,EXT2,RNF2,COL4A2,EXT1,PRKAR1A,MAPK7,COL5A2,EPHA2,BMPR2,SMAD4,TASOR,CTNNB1,ITGA2,LDB1,BMPR1A,LAMB1,WNK1,TXNRD1,ITGA5,MACROH2A1,OSR1,KDM6A
GO:BP	Ras protein signal transduction	GO:0007265	0.0120151	1.92027	193	2141	46	14142	PIK3CB,BCL6,ARFGEF2,ARRB1,ARHGEF12,CBL,ITPKB,MFN2,AKAP13,PRKD1,KSR1,NCKAP1,COL3A1,CYFIP1,CUL3,RASIP1,CYTH2,ROCK1,NISCH,FGF10,STK19,PLCE1,GNA12,PSD3,DLC1,RAB30,ARHGEF11,GPSM2,RAP1A,NOTCH2,ELMO1,MET,IGF1,EPS8,TMEM245,KANK1,DNMT1,CDC42SE2,MYO9B,RASA1,NOTCH1,DENND1A,MAPKAP1,PSD4,OGT,OPHN1
GO:BP	extrinsic apoptotic signaling pathway via death domain receptors	GO:0008625	0.0120245	1.91993	51	2141	17	14142	SKIL,GSK3B,LGALS3,STK4,SPI1,ATF3,STK3,BRCA1,CFLAR,BCL2,RAF1,ITPRIP,FAF1,SORT1,HMOX1,DELE1,DAB2IP
GO:BP	negative regulation of dephosphorylation	GO:0035305	0.0124202	1.90587	69	2141	21	14142	RRP1B,PPP1R16B,GPATCH2,RBM26,FARP1,SFI1,IQGAP1,YWHAE,MGAT5,CCDC8,ROCK1,PPP1R11,MARF1,IKBKB,MFHAS1,TIPRL,WNK1,NCKAP1L,SEMA4D,FKBP15,ELL
GO:BP	positive regulation of peptidyl-serine phosphorylation	GO:0033138	0.0125281	1.90211	60	2141	19	14142	PDCD10,APP,TFRC,STK4,CD44,FNIP2,NTRK3,PRKD1,RIPK2,PINK1,BCL2,RAF1,BCAR3,DOCK7,AKAP9,CAV1,CAPRIN2,FNIP1,MAPKAP1
GO:BP	response to peptide hormone	GO:0043434	0.0128439	1.8913	142	2141	36	14142	PRKCI,KAT2B,PHIP,ECHDC3,PTPRA,SRC,PRKCQ,PTPN1,SORL1,TBC1D4,PTK2,STAT3,PID1,ROCK1,RAB31,SMARCC1,GHR,CCND3,BAIAP2L1,CAPN10,SORT1,AHCYL1,BCAR3,TGFBR3,LEPROT,HDAC9,CAV1,ATP2B1,NFKB1,USO1,KANK1,JAK2,INSR,SLC27A1,RHOQ,OGT
GO:BP	peptidyl-lysine acetylation	GO:0018394	0.0128726	1.89033	117	2141	31	14142	KAT2B,MAP3K7,RPS6KA5,SPI1,ARRB1,JADE1,EP400,SMARCB1,KANSL1,BRCA1,TADA2A,IWS1,BRD7,SPHK2,SMAD4,ZNF451,BAG6,LDB1,GLYR1,CREBBP,NAA60,KAT6A,ING3,EP300,BRD1,KANSL2,MCRS1,DIP2B,WDR5,HCFC1,OGT
GO:BP	regulation of neuron projection development	GO:0010975	0.0128726	1.89033	178	2141	43	14142	TNIK,PRKCI,ROBO2,KALRN,UST,PSEN1,SS18L1,CAMK1D,LRP4,ABL2,CAMSAP2,FBXW8,YWHAH,CRKL,RGMA,PTPN9,SEMA7A,PRKD1,NTN1,PAFAH1B1,BMPR2,PLXNB1,SEMA3F,CUL7,MYLIP,ZFYVE27,CAMK2G,STK25,RAP1A,EP300,PLXNB2,FBXO7,LRRK2,DIP2B,PPP3CA,PTK2B,SEMA4D,KANK1,DPYSL2,PRKCSH,SETX,RTN4,PLXNA3
GO:BP	embryonic morphogenesis	GO:0048598	0.0130608	1.88403	329	2141	71	14142	COL6A1,PHLDB2,SMAD3,MMP14,LEO1,FBN1,MTHFD1,PSEN1,STK4,SDC4,EXT2,LRP4,ZBTB16,MYO7A,YAP1,MTHFR,RNF2,COL4A2,TBX3,MAPK1,RGMA,EXT1,FZD6,GRHL2,STK3,PRKAR1A,MAPK7,NTN1,LRP2,COL5A2,EPHA2,BMPR2,ECE1,GRHL3,RPGRIP1L,MIB1,SMAD4,HYAL1,TASOR,LRIG1,CTNNB1,FGF10,ITGA2,LDB1,FGFR2,GNA12,CDH23,BMPR1A,ST14,CDON,NOTCH2,PRKACB,HIPK2,LAMB1,WNK1,PLXNB2,CHST11,TXNRD1,ITGA5,LIAS,PKD2,SLC39A3,MACROH2A1,OSR1,NOTCH1,AFF3,C2O…
GO:BP	cell growth	GO:0016049	0.0131164	1.88219	231	2141	53	14142	BCL6,FGFR1OP,SMAD3,MMP14,ADAM10,SPG11,CPNE1,PTPRJ,USP47,DCUN1D5,CRKL,IQGAP1,SEMA7A,PML,NTN1,SPHK1,CYFIP1,MUL1,BMPR2,CDC42,SPHK2,ADNP2,SMAD4,NEDD4L,BCL2,NME6,SEMA3F,HYAL1,CTNNB1,SLIT3,DDR1,SLC44A4,ZFYVE27,SMURF1,NUBP1,BRAT1,SH3BP4,IGFBP3,CAPRIN2,IGF1,DIP2B,IGFBP7,SLIT2,C9ORF72,SEMA4D,TGFBR1,SMARCA2,DPYSL2,JADE2,ADAM17,RTN4,ITSN2,PLXNA3
GO:BP	positive regulation of posttranscriptional gene silencing	GO:0060148	0.013575	1.86726	23	2141	10	14142	FXR1,DDX6,DHX9,EIF4ENIF1,AGO2,STAT3,PUM1,LIMD1,TNRC6B,PUM2
GO:BP	histone H3-K9 methylation	GO:0051567	0.013575	1.86726	23	2141	10	14142	ARID4A,SETDB2,SETD7,SMARCB1,BRCA1,JARID2,ASH1L,DNMT1,KDM4B,ATRX
GO:BP	cellular response to vascular endothelial growth factor stimulus	GO:0035924	0.0137348	1.86218	43	2141	15	14142	PIK3CB,SMOC2,MAPKAPK2,GAB1,PRKD1,ERN1,SPHK1,CCBE1,DCN,SEMA6A,PDGFRB,ITGB1BP1,NOTCH1,XDH,DAB2IP
GO:BP	cellular response to alcohol	GO:0097306	0.0137348	1.86218	43	2141	15	14142	P2RY6,BRCA1,JUP,OSBPL7,ACACA,RECQL5,ADCY7,SPHK2,GRAMD1A,CTNNB1,ITPR2,ADCY6,PTCH1,KLF9,CTNNA1
GO:BP	positive regulation of proteolysis involved in cellular protein catabolic process	GO:1903052	0.0137446	1.86187	65	2141	20	14142	GSK3B,PSEN1,PIAS1,COP1,FBXW8,FBXW7,OSBPL7,HERPUD1,DAB2,BAG6,SMURF1,GBA,CAV1,PSMC2,MDM2,RCHY1,PTK2B,VCP,MAPK9,DAB2IP
GO:BP	regulation of apoptotic signaling pathway	GO:2001233	0.0138851	1.85745	237	2141	54	14142	SKIL,PTTG1IP,GSK3B,PAK2,IL20RA,PHIP,DAPK2,LGALS3,PSEN1,SRC,SERINC3,STK4,FBH1,PTPN1,CD44,RPS3,USP47,YAP1,ATF3,FBXW7,CTSH,PML,STK3,DEPTOR,BRCA1,PSME3,MAPK7,ITGA6,PINK1,CFLAR,HERPUD1,BCL2,RAF1,CTNNB1,FGF10,FAS,ITPRIP,RRN3,FAF1,SFPQ,BOK,S100A8,ZC3HC1,CAV1,HMOX1,IGF1,MDM2,LRRK2,HTT,SH3RF1,TGFBR1,MAPK9,BIRC6,DAB2IP
GO:BP	protein targeting to lysosome	GO:0006622	0.0141351	1.8497	16	2141	8	14142	SORL1,SNX16,HGS,GGA3,RAB7A,SORT1,M6PR,SCARB2
GO:BP	dendritic cell migration	GO:0036336	0.0141351	1.8497	16	2141	8	14142	TRPM2,SPI1,EXT1,CDC42,ANO6,EPS8,DOCK8,CALR
GO:BP	positive regulation of calcium ion transmembrane transporter activity	GO:1901021	0.0141351	1.8497	16	2141	8	14142	STIM1,VMP1,CALM3,GSTO1,CRACR2A,HTT,STIM2,PKD2
GO:BP	amyloid precursor protein catabolic process	GO:0042987	0.0143751	1.84239	39	2141	14	14142	ABCG1,DYRK1A,ADAM10,PSEN1,SORL1,BACE1,GGA3,BIN1,ROCK1,PICALM,IGF1,ADAM19,ADAM17,RTN4
GO:BP	regulation of actin filament polymerization	GO:0030833	0.0143877	1.84201	108	2141	29	14142	IQGAP2,FCHSD2,SSH1,EVL,WASHC5,CYRIB,SSH2,NCKAP1,CYFIP1,ARPC2,ACTR3,GMFG,TRIM27,ELN,BAIAP2L1,CCL24,SCIN,WASL,NCKAP1L,EPS8,SLIT2,PTK2B,GSN,TMOD1,KANK1,FER,RASA1,CYRIA,NCK2
GO:BP	histone acetylation	GO:0016573	0.0143877	1.84201	108	2141	29	14142	KAT2B,MAP3K7,RPS6KA5,SPI1,ARRB1,JADE1,EP400,SMARCB1,KANSL1,BRCA1,TADA2A,IWS1,BRD7,SPHK2,SMAD4,ZNF451,LDB1,GLYR1,CREBBP,NAA60,KAT6A,ING3,EP300,BRD1,KANSL2,MCRS1,WDR5,HCFC1,OGT
GO:BP	regulation of DNA-templated transcription, elongation	GO:0032784	0.0144864	1.83904	27	2141	11	14142	SCAF8,RECQL5,THOC1,CTNNB1,RNF8,DDX39B,LDB1,ERCC6,ZNF326,NELFA,ELL
GO:BP	protein acetylation	GO:0006473	0.0144864	1.83904	138	2141	35	14142	KAT2B,MAP3K7,RPS6KA5,SPI1,ARRB1,ARNTL,NAA16,JADE1,EP400,SMARCB1,KANSL1,BRCA1,TAOK1,TADA2A,SPHK1,IWS1,BRD7,SPHK2,SMAD4,ZNF451,BAG6,LDB1,GLYR1,CREBBP,NAA60,KAT6A,ING3,EP300,BRD1,KANSL2,MCRS1,DIP2B,WDR5,HCFC1,OGT
GO:BP	clathrin-dependent endocytosis	GO:0072583	0.0144864	1.83904	27	2141	11	14142	FCHSD2,CLTC,AP2A1,DAB2,HIP1,PICALM,SGIP1,DNAJC6,SLC9B2,AAK1,GPR107
GO:BP	positive regulation of epithelial cell proliferation	GO:0050679	0.0145533	1.83704	118	2141	31	14142	CLDN1,PPP1R16B,PLCG1,YAP1,AKT3,KDM5B,FGF2,PRKD1,STAT3,PRKCA,BMPR2,CDC42,EMC10,HYAL1,CTNNB1,WDR48,FGF10,PDCD6,TCF7L2,CCL24,BMPR1A,NOTCH2,F3,PDGFB,HMOX1,IGF1,B4GALT1,OSR1,ADAM17,NOTCH1,RTN4
GO:BP	positive regulation of cell adhesion	GO:0045785	0.0145533	1.83704	243	2141	55	14142	ABI3BP,CD47,GSK3B,TFRC,BCL6,UTRN,FERMT2,FERMT1,PRKCQ,STK4,CD44,PTPRJ,RPS3,ZBTB16,DUSP10,ITPKB,CRKL,RIPK2,CYRIB,JUP,SKAP1,PRKCA,COL16A1,CDC42,ROCK1,HYAL1,TGFBR2,MYO10,NEDD9,GCNT2,LDB1,EMP2,CARD11,ETS1,ST3GAL4,JAK1,CDK6,CAV1,LGALS1,PDGFB,IGF1,PPP3CA,PTK2B,EPB41L4B,DOCK8,DOCK5,JAK2,CALR,VAV1,MEGF10,ADAM19,ITGB1BP1,NCK2,EMILIN1,FLNA
GO:BP	regulation of focal adhesion assembly	GO:0051893	0.0146476	1.83423	35	2141	13	14142	PHLDB2,FERMT2,PTPRA,PTPRJ,PTK2,COL16A1,ROCK1,LDB1,SLK,VCL,DLC1,DAPK3,ITGB1BP1
GO:BP	hippo signaling	GO:0035329	0.0146476	1.83423	31	2141	12	14142	WWTR1,STK4,YAP1,MARK3,STK3,LIMD1,DLG5,WWC2,MOB1B,MOB3B,PJA2,AMOT
GO:BP	regulation of cell-substrate junction assembly	GO:0090109	0.0146476	1.83423	35	2141	13	14142	PHLDB2,FERMT2,PTPRA,PTPRJ,PTK2,COL16A1,ROCK1,LDB1,SLK,VCL,DLC1,DAPK3,ITGB1BP1
GO:BP	negative regulation of transforming growth factor beta receptor signaling pathway	GO:0030512	0.0146476	1.83423	52	2141	17	14142	SKIL,VEPH1,NRROS,CD109,FBN1,PPM1A,PMEPA1,GLG1,LDLRAD4,ZNF451,HTRA1,SMURF1,CAV1,CHST11,LEMD3,ADAM17,EMILIN1
GO:BP	establishment of endothelial barrier	GO:0061028	0.0146476	1.83423	31	2141	12	14142	PPP1R16B,RDX,PECAM1,ROCK1,CTNNB1,VCL,IKBKB,RAP1A,ADD1,ZDHHC21,S1PR2,ENG
GO:BP	regulation of pattern recognition receptor signaling pathway	GO:0062207	0.0146476	1.83423	70	2141	21	14142	LBP,LGR4,OTUD4,SLC15A4,NPLOC4,SEC14L1,PUM1,WDFY1,RNF125,RIOK3,LTF,MFHAS1,CAV1,IRAK3,ANKRD17,TLR1,PJA2,CACTIN,PUM2,DAB2IP,RTN4
GO:BP	positive regulation of histone modification	GO:0031058	0.0146476	1.83423	70	2141	21	14142	PAXBP1,BCL6,RPS6KA5,ARRB1,SMARCB1,PRKD1,BRCA1,PINK1,BRD7,SPHK2,SMAD4,CTNNB1,C6ORF89,JARID2,GLYR1,CHTOP,PHF19,DNMT1,AKAP8L,WDR5,OGT
GO:BP	endocytic recycling	GO:0032456	0.0146476	1.83423	52	2141	17	14142	VPS26C,SNX4,SORL1,STX6,DENND1B,CCDC93,RAB7A,CMTM6,VPS52,LMTK2,VPS35L,RAB11FIP3,VPS50,MICALL1,RAB14,DENND1A,EHD3
GO:BP	negative regulation of histone modification	GO:0031057	0.0146476	1.83423	31	2141	12	14142	SPI1,SMARCB1,UBR5,BRCA1,SPHK2,ZNF451,JARID2,DNMT1,KDM4B,UBE2B,MACROH2A1,WDR5
GO:BP	positive regulation of pattern recognition receptor signaling pathway	GO:0062208	0.0146476	1.83423	31	2141	12	14142	LBP,SLC15A4,PUM1,WDFY1,LTF,MFHAS1,CAV1,ANKRD17,TLR1,PJA2,PUM2,RTN4
GO:BP	response to peptide	GO:1901652	0.0151813	1.81869	185	2141	44	14142	PRKCI,KAT2B,APP,PHIP,PSEN1,ECHDC3,PTPRA,SRC,PRKCQ,PTPN1,SORL1,TBC1D4,IGF1R,PTK2,RIPK2,STAT3,PID1,ROCK1,RAB31,SMARCC1,GHR,CCND3,BAIAP2L1,CAPN10,SORT1,AHCYL1,BCAR3,TGFBR3,LEPROT,HDAC9,NOD1,CAV1,IGF1,MDM2,ATP2B1,NFKB1,USO1,KANK1,JAK2,INSR,SLC27A1,NOTCH1,RHOQ,OGT
GO:BP	regulation of transport	GO:0051049	0.0151961	1.81827	876	2141	165	14142	PRKCI,PDCD10,DNAJC13,ABCG1,PFKL,POFUT2,RAB5A,CD47,ATG3,GSK3B,KALRN,SNX4,STXBP5,MICAL1,LGALS3,PPM1A,PSEN1,NUMB,FERMT1,TBC1D20,CAMK1D,SRC,PLCG1,SDC4,KCNB1,PTPN1,SLC43A1,SPI1,ARRB1,NUMA1,STIM1,SMPD1,SERGEF,SORL1,CBL,BACE1,RDX,ATP1B1,DHX9,PTPN14,KDM5B,ARHGEF7,LAMP1,NDFIP2,KCNRG,LCP1,UBAC2,P2RX4,ATP2A2,PPP1CC,YWHAH,FBXW7,PRKD1,MEF2A,AZIN1,UBR5,GEM,ZFAND1,HGS,ASPSCR1,JUP,SLC43A2,YWHAE,MYO18A,VMP1,SPHK1…
GO:BP	negative regulation of cytoskeleton organization	GO:0051494	0.0154511	1.81104	94	2141	26	14142	KAT2B,PHLDB2,PAK2,CGNL1,ARAP1,SSH1,TJP1,CYRIB,TBCD,SSH2,TAOK1,GMFG,SMAD4,ATXN7,NUBP1,DLC1,SCIN,MET,NAV3,LIMA1,EPS8,SLIT2,GSN,TMOD1,KANK1,TUBB4A
GO:BP	negative regulation of supramolecular fiber organization	GO:1902904	0.0154511	1.81104	94	2141	26	14142	PHLDB2,PAK2,CGNL1,ARAP1,SSH1,TJP1,CYRIB,TBCD,SSH2,TAOK1,GMFG,SMAD4,ATXN7,DLC1,SCIN,MET,NAV3,LIMA1,EPS8,SLIT2,GSN,TMOD1,KANK1,TUBB4A,EMILIN1,VBP1
GO:BP	positive regulation of gene expression, epigenetic	GO:0045815	0.0154591	1.81082	7	2141	5	14142	PADI2,SPHK2,EP300,SMARCD1,MACROH2A1
GO:BP	intracellular steroid hormone receptor signaling pathway	GO:0030518	0.0154591	1.81082	75	2141	22	14142	UBA5,SRC,YAP1,RNF6,YWHAH,UBE3A,UBR5,BRCA1,NCOR1,PADI2,CNOT1,PIAS2,TMF1,DAB2,DAXX,ZMIZ1,DDX17,EP300,RBFOX2,CNOT2,CALR,NR3C1
GO:BP	regulation of miRNA mediated inhibition of translation	GO:1905616	0.0154591	1.81082	7	2141	5	14142	DDX6,EIF4ENIF1,AGO2,STAT3,TNRC6B
GO:BP	positive regulation of miRNA mediated inhibition of translation	GO:1905618	0.0154591	1.81082	7	2141	5	14142	DDX6,EIF4ENIF1,AGO2,STAT3,TNRC6B
GO:BP	cellular nitrogen compound biosynthetic process	GO:0044271	0.015584	1.80732	3224	2141	543	14142	SKIL,PRKCI,CCNL1,DHX36,EIF2A,WWTR1,ZBTB38,NMNAT3,RIPK4,PDE9A,PKNOX1,RRP1B,PDXK,RUNX1,ERG,KAT2B,GABPA,APP,USP16,PAXBP1,NSUN3,CPOX,ZNF148,TFRC,BCL6,FXR1,TBL1XR1,SCAF8,L3MBTL3,PTPRK,AK9,HDAC2,SMPDL3A,NCOA7,PGM3,PHIP,PHF3,SMOC2,SMAD3,RBM23,ZNF609,RORA,TCF12,RFX7,LEO1,MYEF2,SAMD4A,ARID4A,PPM1A,MTHFD1,TLE3,PSEN1,LIN52,SPTLC2,PIAS1,FOXN3,RPS6KA5,ACSS1,DIDO1,TAF4,SFMBT2,CAMK1D,NCOA6,SLA2,SAMHD1,SRC,RPRD1…
GO:BP	regulation of cellular protein catabolic process	GO:1903362	0.015584	1.80732	149	2141	37	14142	PTTG1IP,GSK3B,PSEN1,PIAS1,RDX,COP1,FBXW8,FBXW7,PML,UBE3A,PSME3,OSBPL7,HERPUD1,USP14,SMARCC1,TMF1,DAB2,BAG6,SMURF1,USP7,GNA12,FAF1,GBA,UBQLN4,HIPK2,WDR91,CAV1,PSMC2,MDM2,RCHY1,PTK2B,VCP,RIC1,MAPK9,DAB2IP,COMMD1,OGT
GO:BP	endoderm development	GO:0007492	0.0157271	1.80335	48	2141	16	14142	COL6A1,SMAD3,MMP14,LEO1,COL4A2,EXT1,COL5A2,SMAD4,CTNNB1,LDB1,BMPR1A,SSBP3,LAMB1,ITGA5,MACROH2A1,NOTCH1
GO:BP	positive regulation of mRNA catabolic process	GO:0061014	0.0157271	1.80335	48	2141	16	14142	DHX36,PATL1,PAN3,EIF4ENIF1,AGO2,PUM1,CNOT1,FTO,ROCK1,CPEB3,ZC3H12A,GIGYF2,MOV10,ZC3HAV1,TNRC6B,UPF1
GO:BP	regulation of intracellular transport	GO:0032386	0.0157315	1.80323	196	2141	46	14142	PDCD10,DNAJC13,GSK3B,PPM1A,PSEN1,FERMT1,TBC1D20,SRC,KCNB1,PTPN1,NUMA1,SORL1,RDX,DHX9,PTPN14,LAMP1,LCP1,UBAC2,PPP1CC,FBXW7,PRKD1,UBR5,ZFAND1,JUP,YWHAE,TTC21B,IWS1,KHDRBS1,PINK1,EDEM1,DAB2,RAB23,NUP153,TCF7L2,USP7,ZC3H12A,INSIG1,TCAF1,OS9,CPSF6,LRRK2,STX18,AKAP8L,NUP214,ITGB1BP1,FLNA
GO:BP	positive regulation of cytoskeleton organization	GO:0051495	0.0157315	1.80323	144	2141	36	14142	IQGAP2,FERMT2,DSTN,RPS3,FCHSD2,NUMA1,CLIP1,NTRK3,CFL2,EVL,WASHC5,NCKAP1,CYFIP1,ARPC2,CDC42,ACTR3,GMFG,TRIM27,BAIAP2L1,CCL24,GPSM2,SCIN,AKAP9,WASL,MET,NAV3,NCKAP1L,WDR1,PTK2B,CDK5RAP2,GSN,FER,SYNPO,ITGB1BP1,NCK2,PLXNA3
GO:BP	leukocyte migration	GO:0050900	0.0158204	1.80078	212	2141	49	14142	TRPM2,JAM2,APP,MMP14,DAPK2,ADAM10,LGALS3,CAMK1D,LBP,SPI1,LRCH1,CMKLR1,MAPK1,CRKL,PTK2,EXT1,PECAM1,STK39,CDC42,PADI2,ROCK1,OXSR1,STK10,ITGAL,CCL24,MCU,JAM3,ST3GAL4,GBA,S100A14,S100A8,WASL,WNK1,PDGFB,ANO6,NCKAP1L,EPS8,WDR1,KIT,SLIT2,PTK2B,B4GALT1,SYK,DOCK8,CALR,IL27RA,VAV1,ADAM17,EMILIN1
GO:BP	interleukin-6-mediated signaling pathway	GO:0070102	0.015993	1.79607	13	2141	7	14142	SRC,SPI1,YAP1,STAT3,SMAD4,IL6R,FER
GO:BP	negative regulation of anoikis	GO:2000811	0.015993	1.79607	13	2141	7	14142	SRC,PTK2,BCL2,CAV1,ITGA5,TLE1,NOTCH1
GO:BP	positive regulation of mRNA metabolic process	GO:1903313	0.015993	1.79607	66	2141	20	14142	DHX36,LEO1,NUP98,PATL1,CDC73,PAN3,EIF4ENIF1,AGO2,PUM1,CNOT1,FTO,ROCK1,CPEB3,ZC3H12A,THRAP3,GIGYF2,MOV10,ZC3HAV1,TNRC6B,UPF1
GO:BP	neuron projection extension	GO:1990138	0.0159989	1.79591	80	2141	23	14142	SPG11,CPNE1,IQGAP1,SEMA7A,NTN1,CYFIP1,MUL1,BMPR2,NEDD4L,SEMA3F,CTNNB1,SLIT3,DDR1,ZFYVE27,SMURF1,DIP2B,SLIT2,C9ORF72,DPYSL2,JADE2,RTN4,ITSN2,PLXNA3
GO:BP	positive regulation of cellular protein catabolic process	GO:1903364	0.0159989	1.79591	80	2141	23	14142	PTTG1IP,GSK3B,PSEN1,PIAS1,RDX,COP1,FBXW8,FBXW7,OSBPL7,HERPUD1,DAB2,BAG6,SMURF1,FAF1,GBA,CAV1,PSMC2,MDM2,RCHY1,PTK2B,VCP,MAPK9,DAB2IP
GO:BP	steroid hormone mediated signaling pathway	GO:0043401	0.0159989	1.79591	80	2141	23	14142	UBA5,SRC,YAP1,RNF6,YWHAH,ABHD2,UBE3A,UBR5,BRCA1,NCOR1,PADI2,CNOT1,PIAS2,TMF1,DAB2,DAXX,ZMIZ1,DDX17,EP300,RBFOX2,CNOT2,CALR,NR3C1
GO:BP	actin filament polymerization	GO:0030041	0.0160636	1.79416	114	2141	30	14142	IQGAP2,TTC17,FCHSD2,SSH1,EVL,WASHC5,CYRIB,SSH2,NCKAP1,CYFIP1,ARPC2,ACTR3,GMFG,TRIM27,ELN,BAIAP2L1,CCL24,SCIN,WASL,NCKAP1L,EPS8,SLIT2,PTK2B,GSN,TMOD1,KANK1,FER,RASA1,CYRIA,NCK2
GO:BP	response to steroid hormone	GO:0048545	0.0160706	1.79397	119	2141	31	14142	UBA5,SRC,YAP1,CASP9,RNF6,YWHAH,ABHD2,UBE3A,NCOA2,UBR5,BRCA1,NCOR1,PADI2,CNOT1,NPC1,PIAS2,BCL2,TMF1,DAB2,SLIT3,DAXX,ZMIZ1,CAV1,DDX17,EP300,RBFOX2,CNOT2,SLIT2,KLF9,CALR,NR3C1
GO:BP	morphogenesis of a branching structure	GO:0001763	0.0160706	1.79397	119	2141	31	14142	MMP14,SRC,STK4,YAP1,LGR4,KDM5B,COL4A1,FGF2,CTSH,BTBD7,EXT1,GRHL2,EPHA2,RASIP1,GREB1L,SMAD4,BCL2,CTNNB1,FGF10,DDR1,DLG5,ST14,MET,SOX10,TIMELESS,LRRK2,SLIT2,PKD2,NOTCH1,RTN4,ENG
GO:BP	regulation of response to external stimulus	GO:0032101	0.0160982	1.79322	508	2141	102	14142	ROBO2,SETD4,APP,CD47,PHLDB2,PARP14,SNX4,BCL6,SASH1,TRAF3IP2,CD109,SMOC2,SMAD3,DAPK2,RORA,ADAM10,AREL1,CAMK1D,SAMHD1,LBP,SPI1,CELF1,TRIM21,CADM1,IKBKE,LAMP1,FGF2,SLC15A4,P2RX4,SH2B3,CMKLR1,MAPK1,RGMA,NTRK3,SEMA7A,PRKD1,PTK2,RIPK2,CYRIB,NPLOC4,PRKCA,SPHK1,SEC14L1,NMI,STK39,PUM1,SERPINE2,XRCC5,MUL1,BMPR2,STAT1,PADI2,RNF125,RIOK3,USP14,SEMA3F,OXSR1,LTF,FGF10,ILRUN,PIK3AP1,PRKG1,NLRC3,CCL24,MCU,MFHAS1…
GO:BP	cellular response to lipid	GO:0071396	0.0161615	1.79152	250	2141	56	14142	UBA5,SASH1,RORA,SRC,LBP,NCOA3,SPI1,YAP1,CASP9,ABL2,RNF6,YWHAH,MAPK1,ABHD2,UBE3A,UBR5,MTDH,RIPK2,BRCA1,OSBPL7,NCOR1,PRKCA,PADI2,CNOT1,SPHK2,GRAMD1A,ADNP2,NPC1,PIAS2,TMF1,LTF,DAB2,DAXX,LCOR,ZMIZ1,ZC3H12A,INSIG1,DDX17,EP300,RBFOX2,CNOT2,ADCY6,MGST1,NFKB1,PTK2B,NUGGC,PTCH1,KLF9,CALR,CACTIN,NLRP3,UPF1,NR3C1,OSR1,SETX,DAB2IP
GO:BP	regulation of cell cycle	GO:0051726	0.0165183	1.78203	572	2141	113	14142	CCNL1,ATR,PIK3R4,KAT2B,USP16,PTPRK,SENP6,SMOC2,RPS6KA2,SMAD3,ZFYVE26,FOXN3,NSFL1C,CEP250,RPRD1B,PLCB1,NUMA1,TRIM21,USP47,AHCTF1,KLHL21,CDC73,PCID2,CUL4A,TFDP1,BORA,JADE1,FGF2,TBX3,TTC28,IQGAP1,NSMCE2,RAD21,NBN,BRCA1,STAT3,TAOK1,CLTC,RAD51C,TOM1L1,PRKCA,SPHK1,RCC2,ERCC3,PUM1,CUL3,HECW2,CDC42,CCNT2,BRD7,CALM3,CCDC8,CABLES1,THOC1,BCL2,NME6,HYAL1,CTNNB1,KLHL18,FGF10,GMNN,CUL7,CCND3,C6ORF89,KIF13A,DDX…
GO:BP	activation of MAPKK activity	GO:0000186	0.0166049	1.77976	20	2141	9	14142	TNIK,MAP3K7,PSEN1,FGF2,RAF1,ERCC6,LRRK2,LAMTOR3,TGFBR1
GO:BP	response to interleukin-6	GO:0070741	0.0166049	1.77976	20	2141	9	14142	ST3GAL6,SRC,SPI1,YAP1,STAT3,SMAD4,IL6R,NFKB1,FER
GO:BP	heparan sulfate proteoglycan metabolic process	GO:0030201	0.0166049	1.77976	20	2141	9	14142	SULF2,EXT2,EXT1,SGSH,CTNNB1,TCF7L2,XYLT1,GPC1,EXTL3
GO:BP	positive regulation of lymphocyte chemotaxis	GO:0140131	0.0170065	1.76938	10	2141	6	14142	ADAM10,STK39,OXSR1,WNK1,PTK2B,ADAM17
GO:BP	SMAD protein complex assembly	GO:0007183	0.0170065	1.76938	10	2141	6	14142	SMAD3,PPM1A,PMEPA1,LDLRAD4,SMAD2,SMAD4
GO:BP	multicellular organism growth	GO:0035264	0.017032	1.76873	90	2141	25	14142	WWTR1,TTC8,CELF1,GRHL2,STAT3,FTO,ERCC1,BCL2,WDR48,GHR,TNKS2,PLEKHA1,PALB2,ERCC6,STK40,GIGYF2,NOTCH2,CCM2,EP300,IGF1,ADD1,APBA1,RC3H2,SOS1,KDM6A
GO:BP	actin filament bundle assembly	GO:0051017	0.017032	1.76873	90	2141	25	14142	PHLDB2,PAK2,CGNL1,FERMT2,ACTN1,TTC8,SRC,ARRB1,ARAP1,RDX,LCP1,TJP1,EVL,BAIAP2,CUL3,CDC42,ASAP3,ELN,DLC1,MET,HSP90B1,LIMA1,EPS8,SYNPO,ITGB1BP1
GO:BP	positive regulation of neurogenesis	GO:0050769	0.0174782	1.7575	95	2141	26	14142	PRKCI,ROBO2,KALRN,NUMB,SS18L1,RASSF10,FBXW8,SEMA7A,NTN1,PAFAH1B1,LRP2,BIN1,SERPINE2,XRCC5,BMPR2,PLXNB1,CTNNB1,CUL7,ZFYVE27,NEURL1,STK25,SOX10,PLXNB2,SEMA4D,JADE2,NOTCH1
GO:BP	negative regulation of ion transport	GO:0043271	0.0176025	1.75443	53	2141	17	14142	SLC43A1,KCNRG,GEM,SLC43A2,YWHAE,STK39,CALM3,NEDD4L,BCL2,ARL6IP5,TRIM27,GSTO1,CAV1,PKD2,PTK2B,OSR1,COMMD1
GO:BP	growth	GO:0040007	0.0176746	1.75265	458	2141	93	14142	WWTR1,BCL6,FGFR1OP,SMAD3,MMP14,ADAM10,TTC8,SPG11,CPNE1,STK4,LRP4,CELF1,PTPRJ,USP47,YAP1,DCUN1D5,KDM5B,FGF2,CRKL,IQGAP1,SEMA7A,PML,EXT1,GRHL2,STK3,PRKAR1A,STAT3,NTN1,SPHK1,CYFIP1,MUL1,BMPR2,CDC42,FTO,SPHK2,ERCC1,ADNP2,SMAD4,NEDD4L,BCL2,NME6,SEMA3F,HYAL1,CTNNB1,WDR48,GHR,FGF10,SLIT3,DDR1,SLC44A4,TNKS2,ZFYVE27,PLEKHA1,SMURF1,PALB2,NUBP1,BRAT1,BMPR1A,ERCC6,WWC2,STK40,GIGYF2,SH3BP4,NOTCH2,ING3,CCM2,IG…
GO:BP	regulation of cysteine-type endopeptidase activity	GO:2000116	0.0178386	1.74864	135	2141	34	14142	PAK2,MICAL1,SMAD3,SRC,CD44,RPS3,USP47,CASP9,PCID2,RIPK2,ATP2A3,RPS6KA1,MUL1,ARL6IP5,LTF,PDCD6,FAS,HIP1,DLC1,BOK,S100A8,F3,NOD1,GRAMD4,SH3RF1,DAPK1,SYK,VCP,FNIP1,NLRP3,DELE1,XDH,RPS6KA3,XIAP
GO:BP	actomyosin structure organization	GO:0031032	0.0179342	1.74632	105	2141	28	14142	PHLDB2,PAK2,CGNL1,FERMT2,TTC8,NEBL,SRC,ARRB1,ARAP1,TJP1,MEF2A,EVL,PRKAR1A,MYO18A,CUL3,CDC42,ASAP3,MYH14,SMAD4,ELN,ALKBH4,DLC1,MET,RACGAP1,WDR1,EPB41L4B,TMOD1,ITGB1BP1
GO:BP	immune response-activating signal transduction	GO:0002757	0.0179342	1.74632	105	2141	28	14142	UBASH3A,PLCL2,PSEN1,SLA2,PLCG1,PTPRJ,RPS3,LPXN,DENND1B,MAPK1,CRKL,RIPK2,SKAP1,KHDRBS1,CMTM3,CD22,BCL2,LCP2,BAG6,PLEKHA1,CARD11,ZC3H12A,VAV3,WNK1,NCKAP1L,SYK,RC3H2,BTK
GO:BP	immune response-activating cell surface receptor signaling pathway	GO:0002429	0.0179342	1.74632	105	2141	28	14142	UBASH3A,PLCL2,PSEN1,SLA2,PLCG1,PTPRJ,RPS3,LPXN,DENND1B,MAPK1,CRKL,RIPK2,SKAP1,KHDRBS1,CMTM3,CD22,BCL2,LCP2,BAG6,PLEKHA1,CARD11,ZC3H12A,VAV3,WNK1,NCKAP1L,SYK,RC3H2,BTK
GO:BP	anoikis	GO:0043276	0.0182575	1.73856	24	2141	10	14142	DAPK2,SRC,TFDP1,PTK2,BCL2,ANKRD13C,CAV1,ITGA5,TLE1,NOTCH1
GO:BP	establishment of protein localization to endoplasmic reticulum	GO:0072599	0.0182575	1.73856	24	2141	10	14142	SSR3,MAN1A1,SRP19,RAB3GAP2,TRAM1,HERPUD1,SEC61A1,EDEM1,TRAM2,RAB10
GO:BP	negative regulation of chromatin organization	GO:1905268	0.0184306	1.73446	36	2141	13	14142	SPI1,SMARCB1,UBR5,BRCA1,SPHK2,ZNF451,JARID2,DNMT1,KDM4B,UBE2B,MACROH2A1,WDR5,PHF8
GO:BP	Golgi to plasma membrane transport	GO:0006893	0.0189643	1.72206	32	2141	12	14142	ARFGEF2,RABEP1,GGA3,ACSL3,CCDC93,RAB31,EXOC2,VPS35L,ANK3,SPTBN1,VAMP5,COMMD1
GO:BP	glomerulus development	GO:0032835	0.0189643	1.72206	28	2141	11	14142	WWTR1,LGR4,EXT1,PECAM1,BCL2,PLCE1,NOTCH2,IL6R,PDGFB,OSR1,NOTCH1
GO:BP	positive regulation of carbohydrate metabolic process	GO:0045913	0.0189643	1.72206	32	2141	12	14142	APP,PSEN1,P2RY6,PDGFB,IGF1,DYRK2,GPD1,NFKB1,PRXL2C,INSR,WDR5,PPP4R3B
GO:BP	RNA export from nucleus	GO:0006405	0.0190515	1.72007	49	2141	16	14142	MCM3AP,DHX9,IWS1,KHDRBS1,THOC1,NUP155,NUP153,DDX39B,CHTOP,POLDIP3,XPOT,NUP107,CPSF6,YTHDC1,AKAP8L,NUP214
GO:BP	RNA destabilization	GO:0050779	0.0190515	1.72007	49	2141	16	14142	DHX36,PATL1,PAN3,EIF4ENIF1,AGO2,PUM1,CNOT1,FTO,ZC3H18,ROCK1,CPEB3,ZC3H12A,GIGYF2,MOV10,TNRC6B,UPF1
GO:BP	histone H4 acetylation	GO:0043967	0.0190515	1.72007	49	2141	16	14142	SPI1,ARRB1,JADE1,EP400,SMARCB1,KANSL1,BRCA1,IWS1,NAA60,ING3,EP300,KANSL2,MCRS1,WDR5,HCFC1,OGT
GO:BP	negative regulation of cytokine production	GO:0001818	0.0190515	1.72007	151	2141	37	14142	TIGIT,BCL6,LBP,ARRB1,LGR4,CMKLR1,HOMER2,YY1,NPLOC4,EPHA2,SLC11A1,MUL1,ADCY7,RNF125,ILRUN,TRIM27,NLRC3,ZC3H12A,INPP5D,TRAF3IP1,GBA,OTUD7B,CD84,HDAC9,GPNMB,NAV3,IGF1,IRAK3,NFKB1,IL27RA,CACTIN,NLRP3,MERTK,IL1RL1,TIA1,VSIG4,BTK
GO:BP	T cell activation	GO:0042110	0.0190578	1.71993	263	2141	58	14142	PKNOX1,CD47,TIGIT,TFRC,BCL6,TRAF3IP2,SMAD3,RORA,LGALS3,PSEN1,SLA2,PRKCQ,SDC4,CD44,SPI1,RPS3,ZBTB16,DUSP10,ITPKB,MR1,LAX1,LCP1,PATZ1,JAG2,PAG1,RIPK2,CYRIB,PRKAR1A,STAT3,SLC11A1,BCL2,CTNNB1,TGFBR2,CCND3,ITGAL,NLRC3,CARD11,MAD1L1,PPP3CB,DLG5,CTPS1,ZC3H12A,GBA,SEMA4A,CAV1,GPNMB,LGALS1,IGF1,LMBR1L,TNFSF8,DOCK8,VAV1,ZC3H8,RC3H2,IL18R1,SOS1,NCK2,VSIG4
GO:BP	regulation of vesicle-mediated transport	GO:0060627	0.0190929	1.71913	274	2141	60	14142	DNAJC13,RAB5A,CD47,ATG3,GSK3B,SNX4,STXBP5,MICAL1,LGALS3,NUMB,TBC1D20,CAMK1D,SRC,SDC4,PTPN1,SPI1,ARRB1,SMPD1,SORL1,CBL,BACE1,RDX,LAMP1,ATP2A2,HGS,MYO18A,SPHK1,BIN1,ACSL3,SLC11A1,CDC42,MBTPS1,SPHK2,CD22,MIB1,ROCK1,RAB7A,DAB2,C2,USP7,HIP1,PPP3CB,PICALM,RAP1A,CD84,SGIP1,DNAJC6,CAV1,LRRK2,PPP3CA,STX18,APBA1,CALR,RAB3D,INSR,C3,NOTCH1,MERTK,AAK1,OPHN1
GO:BP	brain development	GO:0007420	0.0190929	1.71913	285	2141	62	14142	ROBO2,GSK3B,RORA,SYNE2,PSEN1,NUMB,TTC8,SRC,PLCB1,CELF1,ARCN1,COL4A1,FGF2,DHX37,CRKL,SEMA7A,EXT1,FZD6,GRHL2,PAFAH1B1,SPHK1,TTC21B,LRP2,COL3A1,RPGRIP1L,AARS1,SPHK2,XRCC1,COQ8B,BCL2,CTNNB1,FGF10,NDUFS4,BAG6,LDB1,PRKG1,GNPAT,DLG5,ZMIZ1,BMPR1A,TOP2B,HOOK3,FUT10,CDON,SSBP3,SZT2,GBA,CELSR2,LAMB1,SUN2,PLXNB2,LRRK2,UBA6,SLIT2,NFIB,DPYSL2,NOTCH1,SOS1,RTN4,UGP2,PLXNA3,OPHN1
GO:BP	positive regulation of proteasomal protein catabolic process	GO:1901800	0.0192549	1.71546	58	2141	18	14142	GSK3B,PSEN1,PIAS1,COP1,FBXW8,FBXW7,OSBPL7,HERPUD1,DAB2,BAG6,GBA,CAV1,PSMC2,MDM2,RCHY1,VCP,MAPK9,DAB2IP
GO:BP	positive regulation of transport	GO:0051050	0.0195843	1.70809	437	2141	89	14142	PRKCI,PDCD10,ABCG1,RAB5A,CD47,GSK3B,SNX4,STXBP5,LGALS3,PPM1A,PSEN1,TBC1D20,CAMK1D,PLCG1,SDC4,KCNB1,ARRB1,NUMA1,STIM1,SMPD1,SORL1,CBL,RDX,ATP1B1,DHX9,ARHGEF7,LAMP1,P2RX4,FBXW7,PRKD1,MEF2A,AZIN1,UBR5,ZFAND1,HGS,JUP,YWHAE,MYO18A,VMP1,KHDRBS1,ACSL3,SLC11A1,PINK1,CDC42,SPHK2,CALM3,MIB1,SMAD4,RAB7A,TMF1,EDEM1,DAB2,CD2AP,C2,GSTO1,TCF7L2,HIP1,MCU,PPP3CB,ZC3H12A,CAPN10,BOK,AHCYL1,WLS,SGIP1,AKAP9,TCAF1,EEP…
GO:BP	developmental growth	GO:0048589	0.0195843	1.70809	313	2141	67	14142	WWTR1,SMAD3,TTC8,SPG11,CPNE1,STK4,LRP4,CELF1,YAP1,KDM5B,FGF2,IQGAP1,SEMA7A,EXT1,GRHL2,STK3,PRKAR1A,STAT3,NTN1,CYFIP1,MUL1,BMPR2,FTO,ERCC1,SMAD4,NEDD4L,BCL2,SEMA3F,CTNNB1,WDR48,GHR,FGF10,SLIT3,DDR1,TNKS2,ZFYVE27,PLEKHA1,SMURF1,PALB2,BMPR1A,ERCC6,WWC2,STK40,GIGYF2,NOTCH2,CCM2,SOX10,EP300,CHST11,IGF1,DIP2B,ADD1,SLIT2,C9ORF72,SEMA4D,APBA1,DPYSL2,BNC2,INSR,JADE2,NOTCH1,RC3H2,SOS1,RTN4,ITSN2,KDM6A,PLXN…
GO:BP	endothelial cell proliferation	GO:0001935	0.019945	1.70017	96	2141	26	14142	PDCD10,SYNJ2BP,VASH1,PPP1R16B,PLCG1,AKT3,FGF2,PRKD1,ERN1,STAT3,NF1,PRKCA,EPHA2,BMPR2,STAT1,EMC10,PDCD6,CCL24,F3,CAV1,PDGFB,HMOX1,MEF2C,ADAM17,ITGB1BP1,XDH
GO:BP	regulation of leukocyte migration	GO:0002685	0.0200773	1.69729	131	2141	33	14142	JAM2,APP,MMP14,DAPK2,ADAM10,LGALS3,CAMK1D,LBP,SPI1,LRCH1,CMKLR1,MAPK1,CRKL,PTK2,STK39,PADI2,OXSR1,STK10,CCL24,MCU,JAM3,ST3GAL4,S100A14,WASL,WNK1,ANO6,SLIT2,PTK2B,DOCK8,CALR,IL27RA,ADAM17,EMILIN1
GO:BP	cell chemotaxis	GO:0060326	0.0202855	1.69281	183	2141	43	14142	TRPM2,SMOC2,DAPK2,ADAM10,LGALS3,CAMK1D,LBP,PRKCQ,SPI1,GAB1,FGF2,P2RX4,CMKLR1,MAPK1,CRKL,PRKD1,PTK2,STK39,EPHA2,PADI2,OXSR1,CCL24,MCU,JAM3,S100A14,PIP5K1A,S100A8,DOCK4,MET,WNK1,PDGFB,ANO6,BIN2,NCKAP1L,KIT,SLIT2,PTK2B,SYK,CALR,VAV1,PDGFRB,ADAM17,NOTCH1
GO:BP	cell morphogenesis involved in neuron differentiation	GO:0048667	0.0203074	1.69235	242	2141	54	14142	TNIK,ROBO2,BOC,KALRN,UST,NEO1,PSEN1,NUMB,TTC8,SPG11,SS18L1,B4GALT5,LRP4,MYO7A,FBXW8,YWHAH,SEMA7A,EXT1,TBCD,NTN1,PAFAH1B1,CYFIP1,BMPR2,CDC42,B4GALT6,SMAD4,BCL2,PLXNB1,SEMA3F,EMB,SLIT3,CUL7,ZFYVE27,CDH23,TOP2B,PICALM,SZT2,STK25,SEMA4A,DOCK7,CRPPA,WASL,PLXNB2,LRRK2,DIP2B,PPP3CA,SLIT2,C9ORF72,SEMA4D,DPYSL2,NOTCH1,RTN4,PLXNA3,OPHN1
GO:BP	receptor-mediated endocytosis	GO:0006898	0.0203149	1.69219	121	2141	31	14142	RAB5A,TFRC,SNX9,REPS1,SNX1,NUMB,ARRB1,FCHSD2,SORL1,CBL,GRK3,CLTC,LRP2,AP2A1,RAB31,DAB2,HIP1,PICALM,EPS15,SGIP1,DNAJC6,CAV1,MICALL1,LMBR1L,SLC9B2,SCARB2,DNM2,INSR,AAK1,GPR107,OPHN1
GO:BP	morphogenesis of a branching epithelium	GO:0061138	0.0203149	1.69219	111	2141	29	14142	MMP14,SRC,STK4,YAP1,LGR4,KDM5B,COL4A1,FGF2,CTSH,BTBD7,EXT1,GRHL2,EPHA2,RASIP1,GREB1L,SMAD4,BCL2,CTNNB1,FGF10,DDR1,DLG5,ST14,MET,SOX10,TIMELESS,SLIT2,PKD2,NOTCH1,ENG
GO:BP	regulation of cell growth	GO:0001558	0.0203149	1.69219	199	2141	46	14142	BCL6,FGFR1OP,SMAD3,MMP14,ADAM10,PTPRJ,USP47,DCUN1D5,CRKL,SEMA7A,PML,NTN1,SPHK1,MUL1,BMPR2,CDC42,SPHK2,ADNP2,SMAD4,NEDD4L,BCL2,NME6,SEMA3F,HYAL1,SLIT3,DDR1,SLC44A4,ZFYVE27,SMURF1,NUBP1,BRAT1,SH3BP4,IGFBP3,CAPRIN2,IGF1,DIP2B,IGFBP7,SLIT2,SEMA4D,TGFBR1,SMARCA2,DPYSL2,ADAM17,RTN4,ITSN2,PLXNA3
GO:BP	protein stabilization	GO:0050821	0.0203149	1.69219	116	2141	30	14142	PDCD10,STK4,CTNND1,ATP1B1,LAMP1,COG3,NAA16,HPS4,FBXW7,STK3,USP36,STX12,MUL1,PINK1,PEX6,BAG6,USP7,HIP1,P3H1,EP300,IGF1,ATF7IP,GNAQ,CALR,UBE2B,RTN4,CCT4,AAK1,HCFC1,FLNA
GO:BP	immune response-regulating signaling pathway	GO:0002764	0.0203149	1.69219	116	2141	30	14142	UBASH3A,PLCL2,PSEN1,SLA2,PLCG1,PTPRJ,RPS3,LPXN,DENND1B,MAPK1,CRKL,CTSH,RIPK2,SKAP1,KHDRBS1,CMTM3,CD22,BCL2,LCP2,BAG6,PLEKHA1,CARD11,ZC3H12A,VAV3,WNK1,NCKAP1L,KIT,SYK,RC3H2,BTK
GO:BP	cellular response to interleukin-1	GO:0071347	0.0203882	1.69062	45	2141	15	14142	RORA,RPS6KA5,PLCB1,OTUD4,ADAMTS7,HYAL1,MAPK13,IKBKB,ZC3H12A,IRAK3,NFKB1,CACTIN,UPF1,DAB2IP,VRK2
GO:BP	regulation of lymphocyte migration	GO:2000401	0.0203882	1.69062	45	2141	15	14142	JAM2,APP,ADAM10,LRCH1,CRKL,STK39,PADI2,OXSR1,STK10,WASL,WNK1,PTK2B,DOCK8,IL27RA,ADAM17
GO:BP	sister chromatid cohesion	GO:0007062	0.0203882	1.69062	45	2141	15	14142	MRE11,FBXW7,NSMCE2,RAD21,RAD51C,CTNNB1,SLF2,TNKS,SFPQ,PDS5A,SLF1,MACROH2A1,MAU2,STAG2,ATRX
GO:BP	negative regulation of catalytic activity	GO:0043086	0.0204051	1.69026	381	2141	79	14142	WWTR1,RRP1B,PAK2,MICAL1,FGFR1OP,PSEN1,TTC8,SRC,PTPN1,CD44,PTPRJ,SMPD1,USP47,SORL1,RDX,GPATCH2,DUSP10,AIDA,ERRFI1,PPP2R5A,LAX1,PCID2,RBM26,LRCH1,FARP1,SH2B3,PIK3IP1,SFI1,IGF1R,WARS1,DEPTOR,TIMP2,PRKAR1A,RCC2,RPS6KA1,BIN1,MGAT5,RASIP1,SPHK2,CCDC8,ROCK1,PRKAR2A,LTF,TRIM27,PPP1R11,ITPRIP,MARF1,IKBKB,PICALM,SH3BP4,GBA,TIPRL,SORT1,HDAC9,CAV1,PRKAG2,PPP1R12A,WNK1,FBXO7,IRAK3,LRRK2,NCKAP1L,NFKB1,SH3RF1,S…
GO:BP	regulation of anoikis	GO:2000209	0.0204446	1.68942	17	2141	8	14142	SRC,PTK2,BCL2,ANKRD13C,CAV1,ITGA5,TLE1,NOTCH1
GO:BP	cellular response to oxidative stress	GO:0034599	0.0209384	1.67906	152	2141	37	14142	PDCD10,TRPM2,PTPRK,NCOA7,SRC,CHD6,RPS3,ATP2A2,MAPK1,FBXW7,PRKD1,OXR1,MAPK7,SPHK1,PDK1,PINK1,ADNP2,BCL2,ARL6IP5,CTNNB1,ZNF622,MAPK13,PLEKHA1,ZC3H12A,SFPQ,STK25,MET,FBXO7,LRRK2,MGST1,SOD3,DAPK1,ERMP1,MAPK9,SETX,MAPKAP1,VRK2
GO:BP	regulation of interleukin-6 production	GO:0032675	0.0212715	1.6722	82	2141	23	14142	SETD4,APP,CD47,LBP,ARRB1,DHX9,RAB7B,MAPKAPK2,RIPK2,SPHK2,MAPK13,AFAP1L2,NLRC3,ZC3H12A,INPP5D,GBA,IL6R,NOD1,IL17RA,IRAK3,TLR1,SYK,IL27RA
GO:BP	interleukin-6 production	GO:0032635	0.0212715	1.6722	82	2141	23	14142	SETD4,APP,CD47,LBP,ARRB1,DHX9,RAB7B,MAPKAPK2,RIPK2,SPHK2,MAPK13,AFAP1L2,NLRC3,ZC3H12A,INPP5D,GBA,IL6R,NOD1,IL17RA,IRAK3,TLR1,SYK,IL27RA
GO:BP	positive regulation of leukocyte migration	GO:0002687	0.0212715	1.6722	82	2141	23	14142	JAM2,APP,MMP14,DAPK2,ADAM10,LGALS3,LBP,SPI1,CMKLR1,MAPK1,PTK2,STK39,OXSR1,CCL24,MCU,JAM3,S100A14,WNK1,ANO6,PTK2B,DOCK8,CALR,ADAM17
GO:BP	protein import into nucleus	GO:0006606	0.0212715	1.6722	82	2141	23	14142	KPNA4,PTTG1IP,PSEN1,FERMT1,IPO5,EIF4ENIF1,PRKD1,UBR5,STAT3,JUP,KPNA6,MBTPS1,NUP155,RAB23,HIKESHI,ZC3H12A,APPL2,PPP3CA,SYK,TNPO2,NUP214,RANBP2,FLNA
GO:BP	negative regulation of ion transmembrane transport	GO:0034766	0.0218997	1.65956	41	2141	14	14142	SLC43A1,KCNRG,GEM,SLC43A2,YWHAE,STK39,CALM3,NEDD4L,ARL6IP5,GSTO1,CAV1,PKD2,OSR1,COMMD1
GO:BP	myeloid cell homeostasis	GO:0002262	0.0223861	1.65002	92	2141	25	14142	PIK3CB,UBA5,PKNOX1,BCL6,L3MBTL3,TRAF3IP2,ARID4A,MTHFD1,SPI1,ITPKB,SH2B3,STAT3,STAT1,ACVR2A,SLC25A38,LDB1,MFHAS1,ETS1,INPP5D,CDK6,IKZF1,HMOX1,NCKAP1L,ADD1,MERTK
GO:BP	actin filament bundle organization	GO:0061572	0.0223861	1.65002	92	2141	25	14142	PHLDB2,PAK2,CGNL1,FERMT2,ACTN1,TTC8,SRC,ARRB1,ARAP1,RDX,LCP1,TJP1,EVL,BAIAP2,CUL3,CDC42,ASAP3,ELN,DLC1,MET,HSP90B1,LIMA1,EPS8,SYNPO,ITGB1BP1
GO:BP	negative regulation of organelle organization	GO:0010639	0.0224066	1.64962	227	2141	51	14142	KAT2B,PHLDB2,TFRC,PAK2,CGNL1,ADCK1,SRC,ARAP1,YAP1,PCID2,SSH1,LIMK2,TJP1,RAD21,NBN,CYRIB,TBCD,SMG6,SSH2,TAOK1,TOM1L1,MUL1,PINK1,ERCC1,XRCC1,GMFG,SMAD4,NME6,ATXN7,TNKS2,LCMT1,NUBP1,MAD1L1,TNKS,DLC1,BOK,OMA1,SCIN,MET,NAV3,LRRK2,LIMA1,EPS8,SLIT2,CDK5RAP2,GSN,TMOD1,KANK1,TUBB4A,ATRX,PHF8
GO:BP	regulation of cell activation	GO:0050865	0.0224179	1.6494	315	2141	67	14142	CD47,TIGIT,SNX4,TFRC,BCL6,MMP14,RORA,BLOC1S6,LGALS3,LBP,PRKCQ,SDC4,SPI1,RPS3,ZBTB16,DUSP10,ITPKB,LAX1,PCID2,LAMP1,SH2B3,PAG1,RIPK2,CYRIB,PRKAR1A,IKZF3,MYO18A,PRKCA,SPHK1,RPS6KA1,SPHK2,THOC1,BCL2,CTNNB1,TGFBR2,FGF10,PRKG1,CARD11,MAD1L1,DLG5,SHLD2,MFHAS1,ZC3H12A,INPP5D,VAV3,CD84,CAV1,GPNMB,CD9,LGALS1,PDGFB,FBXO7,IGF1,NCKAP1L,SYK,DOCK8,PJA2,IL27RA,ZC3H8,MERTK,RC3H2,IL1RL1,SOS1,NCK2,EMILIN1,VSIG4,BTK
GO:BP	epithelial cell development	GO:0002064	0.022562	1.64662	127	2141	32	14142	ARID4A,TBC1D20,SRC,PPP1R16B,RDX,MYO7A,YAP1,GRHL2,PECAM1,PAFAH1B1,VEZF1,EPHA2,SIPA1L3,ROCK1,CTNNB1,CDH23,VCL,IKBKB,ST14,RAP1A,NOTCH2,CDK6,CCM2,MET,ADD1,B4GALT1,TMOD1,ZDHHC21,S1PR2,NOTCH1,ENG,FOSL2
GO:BP	epithelial to mesenchymal transition	GO:0001837	0.0226081	1.64574	97	2141	26	14142	WWTR1,PHLDB2,GSK3B,SMAD3,FERMT2,TBX3,ZNF750,ROCK1,LDLRAD4,SMAD4,TASOR,CTNNB1,TGFBR2,DAB2,PDCD6,CUL7,GCNT2,TCF7L2,DLG5,TGFBR3,DDX17,TGFBR1,NOTCH1,DAB2IP,RTN4,ENG
GO:BP	inositol lipid-mediated signaling	GO:0048017	0.0226081	1.64574	97	2141	26	14142	PIK3CB,PPP1R16B,CAT,PIK3C2A,CBL,PLCH2,FGF2,PITPNM2,PIK3IP1,PI4KA,IGF1R,PTK2,ADAP2,PLXNB1,FBXL2,PIK3AP1,PLEKHA1,PDGFB,PRR5,IGF1,DCN,EXOC1,SEMA4D,PDGFRB,DAB2IP,OGT
GO:BP	protein import	GO:0017038	0.0229438	1.63934	112	2141	29	14142	KPNA4,PTTG1IP,PEX3,PSEN1,FERMT1,PEX16,IPO5,EIF4ENIF1,PRKD1,UBR5,STAT3,JUP,KPNA6,MBTPS1,TIMM21,CHCHD4,NUP155,PEX6,RAB23,HIKESHI,ZC3H12A,PEX26,APPL2,PPP3CA,SYK,TNPO2,NUP214,RANBP2,FLNA
GO:BP	positive regulation of ubiquitin-dependent protein catabolic process	GO:2000060	0.0230398	1.63752	50	2141	16	14142	GSK3B,PSEN1,PIAS1,COP1,FBXW8,FBXW7,HERPUD1,DAB2,SMURF1,GBA,CAV1,MDM2,RCHY1,PTK2B,VCP,MAPK9
GO:BP	regulation of nucleocytoplasmic transport	GO:0046822	0.0230398	1.63752	73	2141	21	14142	GSK3B,PPM1A,PSEN1,FERMT1,DHX9,PTPN14,PPP1CC,PRKD1,UBR5,JUP,YWHAE,IWS1,KHDRBS1,RAB23,NUP153,TCF7L2,ZC3H12A,CPSF6,AKAP8L,NUP214,FLNA
GO:BP	regulation of cell-substrate junction organization	GO:0150116	0.0230414	1.63749	37	2141	13	14142	PHLDB2,FERMT2,PTPRA,PTPRJ,PTK2,COL16A1,ROCK1,LDB1,SLK,VCL,DLC1,DAPK3,ITGB1BP1
GO:BP	histone H3-K4 methylation	GO:0051568	0.0230414	1.63749	37	2141	13	14142	SETD4,ARID4A,BRCA1,SMAD4,CTNNB1,H1-2,ASH1L,KMT2C,DNMT1,MACROH2A1,WDR5,TET3,OGT
GO:BP	pathway-restricted SMAD protein phosphorylation	GO:0060389	0.0230414	1.63749	37	2141	13	14142	PMEPA1,BMPR2,ACVR2A,LDLRAD4,SMAD4,TGFBR2,DAB2,BMPR1A,RBPMS,TGFBR3,TGFBR1,ENG,EMILIN1
GO:BP	positive regulation of cell-matrix adhesion	GO:0001954	0.0230414	1.63749	37	2141	13	14142	GSK3B,UTRN,FERMT2,FERMT1,PTPRJ,JUP,SKAP1,COL16A1,ROCK1,EMP2,CDK6,PTK2B,ITGB1BP1
GO:BP	renal system development	GO:0072001	0.0230647	1.63705	153	2141	37	14142	ROBO2,WWTR1,SMAD3,TTC8,LRP4,ZBTB16,YAP1,LGR4,COL4A1,FGF2,EXT1,PECAM1,LRP2,STAT1,RPGRIP1L,GREB1L,SMAD4,BCL2,CTNNB1,FGF10,BAG6,PLCE1,DLG5,HSPB11,TRAF3IP1,NOTCH2,NFIA,IL6R,C1GALT1,PDGFB,NUP107,SLIT2,PKD2,PTCH1,CNTRL,OSR1,NOTCH1
GO:BP	positive regulation of toll-like receptor signaling pathway	GO:0034123	0.0230865	1.63664	21	2141	9	14142	LBP,SLC15A4,WDFY1,LTF,MFHAS1,CAV1,TLR1,PJA2,RTN4
GO:BP	regulation of endothelial cell differentiation	GO:0045601	0.0230865	1.63664	21	2141	9	14142	VEZF1,ROCK1,CTNNB1,VCL,IKBKB,ADD1,ZDHHC21,S1PR2,XDH
GO:BP	bone cell development	GO:0098751	0.0230865	1.63664	21	2141	9	14142	FBN1,SRC,SH2B3,FBXW7,PAFAH1B1,FLI1,NOTCH2,EP300,SLC9B2
GO:BP	protein localization to nucleus	GO:0034504	0.0237533	1.62428	169	2141	40	14142	KPNA4,WWTR1,PTTG1IP,TFRC,FERMT2,PSEN1,FERMT1,SRC,YAP1,TOR1AIP1,IPO5,LIMK2,EIF4ENIF1,PML,PRKD1,UBR5,STAT3,JUP,YWHAE,KPNA6,MBTPS1,NUP155,ILRUN,RAB23,WRN,MFHAS1,HIKESHI,ZC3H12A,OTUD7B,SUN2,APPL2,MDM2,MCRS1,PPP3CA,SYK,TNPO2,CALR,NUP214,RANBP2,FLNA
GO:BP	negative regulation of DNA metabolic process	GO:0051053	0.0237533	1.62428	78	2141	22	14142	BCL6,SRC,FBH1,RPS3,DACH1,UBR5,NBN,SMG6,RECQL5,XRCC5,BMPR2,ERCC1,XRCC1,THOC1,SMCHD1,TNKS2,SHLD2,ERCC6,TNKS,UBQLN4,DNAJC2,NIBAN2
GO:BP	peptidyl-threonine phosphorylation	GO:0018107	0.0237533	1.62428	78	2141	22	14142	APP,GSK3B,MAPK1,PRKD1,RIPK2,PRKCA,SPHK1,STK39,CAB39,BCL2,OXSR1,TGFBR2,LMTK2,PRKCB,TNKS,HIPK2,PRKAG2,WNK1,LRRK2,TGFBR1,S1PR2,SPRED2
GO:BP	regulation of extrinsic apoptotic signaling pathway via death domain receptors	GO:1902041	0.0240108	1.61959	33	2141	12	14142	SKIL,GSK3B,LGALS3,STK4,ATF3,STK3,BRCA1,CFLAR,RAF1,ITPRIP,FAF1,HMOX1
GO:BP	positive regulation of response to external stimulus	GO:0032103	0.0240824	1.6183	228	2141	51	14142	SETD4,APP,CD47,SNX4,SASH1,SMOC2,DAPK2,ADAM10,LBP,SPI1,CADM1,IKBKE,LAMP1,FGF2,SLC15A4,P2RX4,CMKLR1,MAPK1,NTRK3,PRKD1,PTK2,RIPK2,PRKCA,STK39,PUM1,XRCC5,BMPR2,RIOK3,OXSR1,FGF10,CCL24,MCU,ETS1,SFPQ,S100A14,S100A8,NOD1,MET,NAPEPLD,WNK1,PDGFB,ANO6,ANKRD17,SLIT2,PTK2B,POLR3D,CALR,VAV1,PUM2,ADAM17,IL1RL1
GO:BP	regulation of osteoclast development	GO:2001204	0.0240869	1.61822	5	2141	4	14142	FBN1,FBXW7,NOTCH2,SLC9B2
GO:BP	regulation of amino acid transmembrane transport	GO:1903789	0.0240869	1.61822	5	2141	4	14142	PSEN1,SLC43A1,SLC43A2,ARL6IP5
GO:BP	response to indole-3-methanol	GO:0071680	0.0240869	1.61822	5	2141	4	14142	BRCA1,JUP,CTNNB1,CTNNA1
GO:BP	negative regulation of amyloid precursor protein catabolic process	GO:1902992	0.0240869	1.61822	14	2141	7	14142	SORL1,GGA3,BIN1,ROCK1,PICALM,IGF1,RTN4
GO:BP	regulation of histone deacetylase activity	GO:1901725	0.0240869	1.61822	5	2141	4	14142	PRKD1,PINK1,SPHK2,C6ORF89
GO:BP	regulation of lymphocyte chemotaxis	GO:1901623	0.0240869	1.61822	14	2141	7	14142	ADAM10,STK39,PADI2,OXSR1,WNK1,PTK2B,ADAM17
GO:BP	positive regulation of transmembrane receptor protein serine/threonine kinase signaling pathway	GO:0090100	0.0240869	1.61822	64	2141	19	14142	NEO1,FERMT1,BMPR2,ZEB2,ACVR2A,SMAD2,SMAD4,DAB2,CREBBP,BMPR1A,RBPMS,NOTCH2,HIPK2,KCP,EP300,TGFBR1,JAK2,NOTCH1,ENG
GO:BP	positive regulation of cell migration involved in sprouting angiogenesis	GO:0090050	0.0240869	1.61822	14	2141	7	14142	RHOJ,PIK3C2A,AKT3,FGF2,MAP3K3,HDAC9,HMOX1
GO:BP	mitochondrion-endoplasmic reticulum membrane tethering	GO:1990456	0.0240869	1.61822	5	2141	4	14142	ATP2A2,PACS2,VMP1,AHCYL1
GO:BP	cellular response to indole-3-methanol	GO:0071681	0.0240869	1.61822	5	2141	4	14142	BRCA1,JUP,CTNNB1,CTNNA1
GO:BP	cerebral cortex cell migration	GO:0021795	0.0240869	1.61822	25	2141	10	14142	SYNE2,PSEN1,PAFAH1B1,CTNNB1,ZMIZ1,FUT10,LAMB1,SUN2,SLIT2,RTN4
GO:BP	regulation of amino acid transport	GO:0051955	0.0240869	1.61822	5	2141	4	14142	PSEN1,SLC43A1,SLC43A2,ARL6IP5
GO:BP	telencephalon glial cell migration	GO:0022030	0.0240869	1.61822	14	2141	7	14142	SYNE2,PAFAH1B1,CTNNB1,ZMIZ1,LAMB1,SUN2,RTN4
GO:BP	DNA dealkylation involved in DNA repair	GO:0006307	0.0240869	1.61822	5	2141	4	14142	ASCC3,ALKBH3,ALKBH2,FTO
GO:BP	DNA recombination	GO:0006310	0.0240869	1.61822	164	2141	39	14142	TFRC,BCL6,ZFYVE26,EXD2,AP5S1,SAMHD1,FBH1,MRE11,YY1,TONSL,NSMCE2,BRCA1,RAD51C,RECQL5,XRCC5,LIG1,ERCC1,XRCC1,RBBP8,THOC1,SMCHD1,PPP4R2,WDR48,UBR2,MMS19,FUS,PPP4C,PALB2,SHLD2,ERCC6,WRN,SFPQ,UBQLN4,HDAC10,ARID2,SMARCAD1,IL27RA,UBE2B,XRCC4
GO:BP	regulation of amino acid import across plasma membrane	GO:0010958	0.0240869	1.61822	5	2141	4	14142	PSEN1,SLC43A1,SLC43A2,ARL6IP5
GO:BP	renal system vasculature development	GO:0061437	0.0240869	1.61822	14	2141	7	14142	PECAM1,NOTCH2,IL6R,PDGFB,PKD2,OSR1,NOTCH1
GO:BP	kidney vasculature development	GO:0061440	0.0240869	1.61822	14	2141	7	14142	PECAM1,NOTCH2,IL6R,PDGFB,PKD2,OSR1,NOTCH1
GO:BP	positive regulation of protein dephosphorylation	GO:0035307	0.0240869	1.61822	29	2141	11	14142	PPP1R16B,SMPD1,CAMTA1,PPP2R5A,PINK1,CALM3,ITGA1,DLC1,GBA,PPP1R12A,PDGFRB
GO:BP	voluntary musculoskeletal movement	GO:0050882	0.0240869	1.61822	5	2141	4	14142	XRCC1,ITPR1,VTI1A,HIPK2
GO:BP	negative regulation of chemokine-mediated signaling pathway	GO:0070100	0.0240869	1.61822	5	2141	4	14142	SH2B3,PADI2,SLIT3,SLIT2
GO:BP	positive regulation of maintenance of mitotic sister chromatid cohesion	GO:0034184	0.0240869	1.61822	5	2141	4	14142	NSMCE2,SLF2,SLF1,MACROH2A1
GO:BP	heterochromatin organization involved in chromatin silencing	GO:0070868	0.0240869	1.61822	5	2141	4	14142	HDAC2,MTHFR,SMCHD1,UBE2B
GO:BP	positive regulation of maintenance of sister chromatid cohesion	GO:0034093	0.0240869	1.61822	5	2141	4	14142	NSMCE2,SLF2,SLF1,MACROH2A1
GO:BP	cerebral cortex radial glia guided migration	GO:0021801	0.0240869	1.61822	14	2141	7	14142	SYNE2,PAFAH1B1,CTNNB1,ZMIZ1,LAMB1,SUN2,RTN4
GO:BP	plasma membrane to endosome transport	GO:0048227	0.0240869	1.61822	5	2141	4	14142	USP6NL,RAB35,SORT1,COMMD1
GO:BP	amyloid precursor protein metabolic process	GO:0042982	0.0241894	1.61638	46	2141	15	14142	ABCG1,DYRK1A,ADAM10,PSEN1,SORL1,BACE1,SOAT1,GGA3,BIN1,ROCK1,PICALM,IGF1,ADAM19,ADAM17,RTN4
GO:BP	mRNA destabilization	GO:0061157	0.0241894	1.61638	46	2141	15	14142	DHX36,PATL1,PAN3,EIF4ENIF1,AGO2,PUM1,CNOT1,FTO,ROCK1,CPEB3,ZC3H12A,GIGYF2,MOV10,TNRC6B,UPF1
GO:BP	tube formation	GO:0035148	0.0242472	1.61534	88	2141	24	14142	MTHFD1,STK4,SDC4,SDCCAG8,MTHFR,FGF2,RGMA,FZD6,GRHL2,STK3,LRP2,GRHL3,MIB1,CTNNB1,FGF10,ST14,PRKACB,PLXNB2,LIAS,OSR1,ITGB1BP1,NOTCH1,DAB2IP,KDM6A
GO:BP	regulation of proteolysis involved in cellular protein catabolic process	GO:1903050	0.0242855	1.61465	128	2141	32	14142	GSK3B,PSEN1,PIAS1,COP1,FBXW8,FBXW7,PML,UBE3A,PSME3,OSBPL7,HERPUD1,USP14,SMARCC1,TMF1,DAB2,BAG6,SMURF1,USP7,GNA12,GBA,UBQLN4,HIPK2,CAV1,PSMC2,MDM2,RCHY1,PTK2B,VCP,MAPK9,DAB2IP,COMMD1,OGT
GO:BP	regulation of cysteine-type endopeptidase activity involved in apoptotic process	GO:0043281	0.0245746	1.60951	123	2141	31	14142	PAK2,MICAL1,SMAD3,SRC,CD44,RPS3,USP47,CASP9,ATP2A3,RPS6KA1,MUL1,ARL6IP5,PDCD6,FAS,HIP1,DLC1,BOK,S100A8,F3,NOD1,GRAMD4,SH3RF1,DAPK1,SYK,VCP,FNIP1,NLRP3,DELE1,XDH,RPS6KA3,XIAP
GO:BP	branching morphogenesis of an epithelial tube	GO:0048754	0.0245922	1.6092	93	2141	25	14142	MMP14,SRC,STK4,YAP1,LGR4,KDM5B,COL4A1,FGF2,CTSH,EXT1,EPHA2,RASIP1,GREB1L,SMAD4,BCL2,CTNNB1,FGF10,DDR1,DLG5,MET,TIMELESS,SLIT2,PKD2,NOTCH1,ENG
GO:BP	regulation of neurogenesis	GO:0050767	0.0247205	1.60694	154	2141	37	14142	PRKCI,ROBO2,KALRN,PSEN1,NUMB,SS18L1,LRP4,RASSF10,YAP1,FBXW8,YWHAH,SEMA7A,NTN1,PAFAH1B1,LRP2,BIN1,SERPINE2,XRCC5,BMPR2,PLXNB1,SEMA3F,CTNNB1,CUL7,ZFYVE27,NEURL1,BMPR1A,HOOK3,STK25,SOX10,PLXNB2,DIP2B,PPP3CA,SEMA4D,JADE2,NOTCH1,RTN4,PLXNA3
GO:BP	viral genome replication	GO:0019079	0.0248418	1.60482	69	2141	20	14142	RAB5A,YTHDC2,TBC1D20,STAU1,ATG16L2,MORC2,SMARCB1,PI4KA,KPNA6,CDC42,VAPA,BCL2,FBXL2,LTF,TOP2B,ZC3H12A,ATG16L1,ZC3HAV1,VCP,NOTCH1
GO:BP	negative regulation of transcription by RNA polymerase II	GO:0000122	0.0249061	1.60369	488	2141	97	14142	SKIL,WWTR1,ZNF148,BCL6,TBL1XR1,SCAF8,HDAC2,SMAD3,PSEN1,PIAS1,SLA2,SPI1,APBB1,ZBTB16,YAP1,CDC73,RNF2,ATF3,KLF12,DACH1,FNIP2,SUDS3,TBX3,MEF2A,YY1,NCOA2,TRPS1,MTDH,CBX2,ZNF750,NCOR1,CIR1,KHDRBS1,KLF7,ZEB2,CNOT1,TCF25,SMAD4,CNBP,MITF,NR2C2,CTNNB1,DAB2,CCND3,H1-2,ZNF451,JARID2,HIVEP1,TRIM27,CPEB3,LCOR,TCF7L2,IKZF5,CREBBP,E4F1,ARID5B,WWC2,SFPQ,OTUD7B,NOTCH2,HDAC9,HIPK2,JAZF1,TFEC,CAV1,CBX7,PDGFB,EP300,…
GO:BP	carbohydrate derivative biosynthetic process	GO:1901137	0.0252507	1.59773	385	2141	79	14142	POFUT2,ST3GAL6,B4GALT4,AK9,PGM3,GALNT16,PSEN1,ACSS1,POFUT1,PIGT,B4GALT5,PDHX,EXT2,ACAT1,ADSS2,SOAT1,COG3,TMTC4,TRIP11,EXT1,CLTC,DHDDS,PDK1,UGGT1,PID1,MGAT5,ADCY7,AP2A1,SPHK2,GALNT1,B4GALT6,NPC1,PIGN,BCL2,NME6,HYAL1,RPN1,GXYLT2,POMGNT2,CTNNB1,STT3B,GCNT2,GMDS,TCF7L2,XYLT1,ADCY9,PIGQ,GALNT2,FUT10,ST3GAL4,STT3A,PPCS,CTPS1,PIGM,CRPPA,C1GALT1,SLC25A13,PDGFB,TMTC1,LARGE1,CHST11,IGF1,ADCY6,TMTC2,NFKB1,T…
GO:BP	regulation of immune response	GO:0050776	0.0256125	1.59155	408	2141	83	14142	UBASH3A,PLCL2,PARP14,SNX4,TFRC,BCL6,MASP1,MAP3K7,TRAF3IP2,SMAD3,PSEN1,SLA2,SAMHD1,LBP,PRKCQ,PLCG1,SPI1,PTPRJ,RPS3,LPXN,TRIM21,CADM1,MR1,DENND1B,IKBKE,LAMP1,SLC15A4,MAPK1,CRKL,CTSH,RIPK2,CYRIB,NPLOC4,SKAP1,SEC14L1,NMI,COL3A1,KHDRBS1,SLC11A1,XRCC5,MUL1,STAT1,CMTM3,ADCY7,SPHK2,CD22,RNF125,RIOK3,THOC1,BCL2,LCP2,ILRUN,TRIM27,BAG6,C2,PLEKHA1,CARD11,PPP3CB,SHLD2,ZC3H12A,SFPQ,INPP5D,TRAF3IP1,VAV3,CD84,CD…
GO:BP	regulation of calcium-mediated signaling	GO:0050848	0.0262072	1.58158	42	2141	14	14142	RCAN1,GSK3B,SLA2,CAMTA1,P2RX4,CMKLR1,HOMER2,MAPK7,ITPR1,IGF1,DYRK2,LRRK2,HTT,PTK2B
GO:BP	demethylation	GO:0070988	0.0262072	1.58158	42	2141	14	14142	ALKBH3,KDM5B,OTUD4,ALKBH2,FTO,USP7,ALKBH4,KDM7A,KDM5A,KDM4B,UBE2B,TET3,KDM6A,PHF8
GO:BP	negative regulation of hydrolase activity	GO:0051346	0.0263068	1.57993	197	2141	45	14142	RRP1B,PAK2,MICAL1,TTC8,SRC,CD44,USP47,SORL1,RDX,GPATCH2,PCID2,RBM26,LRCH1,FARP1,SFI1,TIMP2,RCC2,RPS6KA1,BIN1,MGAT5,SPHK2,CCDC8,ROCK1,LTF,PPP1R11,MARF1,IKBKB,PICALM,SH3BP4,TIPRL,SORT1,HDAC9,WNK1,LRRK2,NCKAP1L,SH3RF1,SEMA4D,FKBP15,RECK,CAST,FNIP1,ELL,DAB2IP,RPS6KA3,XIAP
GO:BP	regulation of purine nucleotide metabolic process	GO:1900542	0.027009	1.56849	51	2141	16	14142	APP,PSEN1,STAT3,NCOR1,PDK1,PID1,SPHK2,PRKAG2,EP300,IGF1,GPD1,PRXL2C,VCP,INSR,SLC2A6,OGT
GO:BP	extracellular matrix organization	GO:0030198	0.0272732	1.56426	129	2141	32	14142	ABI3BP,PHLDB2,SMAD3,VIPAS39,FERMT1,MPZL3,QSOX1,LAMC1,COL4A1,LCP1,EXT1,FKBP10,FAP,COL3A1,COL5A2,CRISPLD2,SH3PXD2B,DDR1,ELN,ADAMTS15,CAV1,FBLN1,SLC39A8,DMP1,B4GALT1,PXDN,RIC1,COLGALT1,POMT1,NOTCH1,ANTXR1,EMILIN1
GO:BP	external encapsulating structure organization	GO:0045229	0.0272732	1.56426	129	2141	32	14142	ABI3BP,PHLDB2,SMAD3,VIPAS39,FERMT1,MPZL3,QSOX1,LAMC1,COL4A1,LCP1,EXT1,FKBP10,FAP,COL3A1,COL5A2,CRISPLD2,SH3PXD2B,DDR1,ELN,ADAMTS15,CAV1,FBLN1,SLC39A8,DMP1,B4GALT1,PXDN,RIC1,COLGALT1,POMT1,NOTCH1,ANTXR1,EMILIN1
GO:BP	regulation of mRNA processing	GO:0050684	0.0274755	1.56105	84	2141	23	14142	DHX36,RBM23,LEO1,RBM25,CELF1,NUP98,CDC73,DHX9,VIRMA,NSRP1,SRSF4,IWS1,KHDRBS1,U2AF2,RBM5,MAGOH,THRAP3,AHCYL1,DDX17,CPSF6,YTHDC1,FAM172A,TIA1
GO:BP	cell-cell junction assembly	GO:0007043	0.0279719	1.55328	65	2141	19	14142	PAK2,CLDN1,GRHL2,PECAM1,JUP,PRKCA,EPHA2,LSR,ROCK1,CTNNB1,ACTB,GNPAT,VCL,DLG5,IKBKB,JAM3,CAV1,WDR1,NPHP1
GO:BP	response to calcium ion	GO:0051592	0.0279719	1.55328	65	2141	19	14142	TRPM2,CPNE1,SMPD1,ITPKB,IQGAP1,MEF2A,CARF,CLIC4,CALM3,FOSB,PDCD6,ANXA11,AHCYL1,SLC25A13,CAV1,PPP3CA,SEC31A,ADD1,PKD2
GO:BP	negative regulation of small GTPase mediated signal transduction	GO:0051058	0.0279876	1.55303	38	2141	13	14142	BCL6,CGNL1,MFN2,CYRIB,CUL3,RASIP1,CD2AP,DLC1,MET,SLIT2,KANK1,RASA1,MAPKAP1
GO:BP	immune response-regulating cell surface receptor signaling pathway	GO:0002768	0.0279876	1.55303	114	2141	29	14142	UBASH3A,PLCL2,PSEN1,SLA2,PLCG1,PTPRJ,RPS3,LPXN,DENND1B,MAPK1,CRKL,RIPK2,SKAP1,KHDRBS1,CMTM3,CD22,BCL2,LCP2,BAG6,PLEKHA1,CARD11,ZC3H12A,VAV3,WNK1,NCKAP1L,KIT,SYK,RC3H2,BTK
GO:BP	organelle transport along microtubule	GO:0072384	0.0279876	1.55303	38	2141	13	14142	BLOC1S6,SYNE2,LAMP1,PAFAH1B1,RHOT1,FYCO1,KIF13A,RHOT2,AP3M2,SUN2,HTT,SPAST,RAB1A
GO:BP	protein exit from endoplasmic reticulum	GO:0032527	0.0279876	1.55303	38	2141	13	14142	SEL1L,SORL1,UBAC2,TECPR2,NPLOC4,HERPUD1,EDEM1,INSIG1,HSP90B1,OS9,VCP,FAF2,SEC16A
GO:BP	positive regulation of SMAD protein signal transduction	GO:0060391	0.0279876	1.55303	11	2141	6	14142	SMAD4,DAB2,BMPR1A,RBPMS,TGFBR1,JAK2
GO:BP	response to hydroperoxide	GO:0033194	0.0279876	1.55303	11	2141	6	14142	TRPM2,PRKD1,OXR1,XRCC1,MGST1,DAPK1
GO:BP	regulation of RNA export from nucleus	GO:0046831	0.0279876	1.55303	11	2141	6	14142	DHX9,IWS1,KHDRBS1,NUP153,CPSF6,AKAP8L
GO:BP	negative regulation of amyloid-beta formation	GO:1902430	0.0279876	1.55303	11	2141	6	14142	SORL1,GGA3,BIN1,ROCK1,IGF1,RTN4
GO:BP	phosphatidylinositol-mediated signaling	GO:0048015	0.0279933	1.55295	94	2141	25	14142	PIK3CB,PPP1R16B,CAT,PIK3C2A,CBL,PLCH2,FGF2,PITPNM2,PIK3IP1,PI4KA,IGF1R,PTK2,PLXNB1,FBXL2,PIK3AP1,PLEKHA1,PDGFB,PRR5,IGF1,DCN,EXOC1,SEMA4D,PDGFRB,DAB2IP,OGT
GO:BP	response to inorganic substance	GO:0010035	0.0280526	1.55203	214	2141	48	14142	PDCD10,DHX36,TRPM2,GPHN,CPNE1,SRC,RPS3,SMPD1,ITPKB,SLC5A1,MAPK1,IQGAP1,MEF2A,ZFAND1,MAPK7,SPHK1,PINK1,CARF,CLIC4,ADCY7,CALM3,FOSB,NEDD4L,BCL2,PDCD6,MAPK13,DAXX,PLEKHA1,ANXA11,ERCC6,ZC3H12A,STK25,AHCYL1,SLC25A13,CAV1,MET,HMOX1,LRRK2,SLC38A2,PPP3CA,SEC31A,ADD1,SOD3,PKD2,VCP,PAM,MAPK9,SETX
GO:BP	cellular response to steroid hormone stimulus	GO:0071383	0.0281125	1.5511	99	2141	26	14142	UBA5,SRC,YAP1,CASP9,RNF6,YWHAH,ABHD2,UBE3A,UBR5,BRCA1,NCOR1,PADI2,CNOT1,NPC1,PIAS2,TMF1,DAB2,DAXX,ZMIZ1,DDX17,EP300,RBFOX2,CNOT2,KLF9,CALR,NR3C1
GO:BP	integrin activation	GO:0033622	0.0285186	1.54487	18	2141	8	14142	FERMT2,FERMT1,SKAP1,COL16A1,RASIP1,JAM3,TLN1,ITGB1BP1
GO:BP	regulation of telomere capping	GO:1904353	0.0285186	1.54487	18	2141	8	14142	PRKCQ,MAPK1,NBN,SMG6,ERCC1,XRCC1,TNKS2,TNKS
GO:BP	response to sterol	GO:0036314	0.0285186	1.54487	18	2141	8	14142	RORA,OSBPL7,GRAMD1A,SMAD2,TGFBR2,INSIG1,PTCH1,TGFBR1
GO:BP	negative regulation of GTPase activity	GO:0034260	0.0285186	1.54487	18	2141	8	14142	TTC8,RDX,LRCH1,RCC2,SH3BP4,WNK1,LRRK2,DAB2IP
GO:BP	positive regulation of p38MAPK cascade	GO:1900745	0.0285186	1.54487	18	2141	8	14142	SASH1,SPI1,MAP3K3,SPHK1,MFHAS1,ZC3H12A,PJA2,XDH
GO:BP	purine nucleoside diphosphate metabolic process	GO:0009135	0.0288304	1.54015	70	2141	20	14142	PFKL,APP,AK9,PSEN1,PFKFB2,STAT3,NCOR1,FOXK1,HK1,PRKAG2,EP300,IGF1,GPD1,PRXL2C,ENTPD4,INSR,GUK1,SLC2A6,PGK1,OGT
GO:BP	male sex differentiation	GO:0046661	0.0288304	1.54015	70	2141	20	14142	ARID4A,TBC1D20,LGR4,DHX37,TBX3,PATZ1,CRKL,LRP2,ERCC1,GREB1L,SMAD4,BCL2,TMF1,CTNNB1,WDR48,FGF10,PLEKHA1,BMPR1A,AGO4,KIT
GO:BP	carbohydrate metabolic process	GO:0005975	0.0288304	1.54015	393	2141	80	14142	GK5,PFKL,APP,ST3GAL6,B4GALT4,GSK3B,MAN1A1,FUCA2,PGM3,PYGL,RORA,PSEN1,PYGB,POFUT1,PFKFB3,B4GALT5,EXT2,CHST1,P2RY6,PGD,EDEM3,ATF3,PFKFB2,NCOA2,EXT1,IMPA1,STAT3,NCOR1,CLTC,PDK1,PHKB,AP2A1,B4GALT6,ENOSF1,HYAL1,EDEM1,GLB1,NEU1,GSTO1,CHST15,USP7,FOXK1,BRAT1,MDH2,HK1,CHST3,PPP1R3B,MTMR7,ST3GAL4,STK40,MAN1A2,IGFBP3,PRKAG2,PDGFB,EP300,CHST11,IGF1,DYRK2,GPD1,NFKB1,SCARB2,PGM2,PTK2B,B4GALT1,PRXL2C,IPPK,ST8S…
GO:BP	regulation of telomere maintenance	GO:0032204	0.0288982	1.53913	56	2141	17	14142	DHX36,SRC,PRKCQ,MRE11,MAPK1,PML,NBN,SMG6,XRCC5,ERCC1,XRCC1,CTNNB1,TNKS2,TNKS,SMG5,UPF1,CCT4
GO:BP	RNA secondary structure unwinding	GO:0010501	0.0291305	1.53565	8	2141	5	14142	DHX36,DHX9,AGO2,DDX39B,AGO4
GO:BP	sphingosine biosynthetic process	GO:0046512	0.0291305	1.53565	8	2141	5	14142	SPTLC2,SPHK1,SPHK2,ASAH1,GBA
GO:BP	positive regulation of execution phase of apoptosis	GO:1900119	0.0291305	1.53565	8	2141	5	14142	TP53BP2,FAP,DLC1,ZC3H12A,BOK
GO:BP	regulation of histone H3-K9 acetylation	GO:2000615	0.0291305	1.53565	8	2141	5	14142	SMARCB1,BRCA1,SPHK2,SMAD4,ZNF451
GO:BP	ectoderm development	GO:0007398	0.0291305	1.53565	8	2141	5	14142	ITGA6,GRHL3,CTNNB1,VPS52,BMPR1A
GO:BP	regulation of vesicle size	GO:0097494	0.0291305	1.53565	8	2141	5	14142	RAB5A,RAB22A,WASHC5,ALS2,PICALM
GO:BP	positive regulation of T cell chemotaxis	GO:0010820	0.0291305	1.53565	8	2141	5	14142	ADAM10,STK39,OXSR1,WNK1,ADAM17
GO:BP	toll-like receptor signaling pathway	GO:0002224	0.0296986	1.52726	75	2141	21	14142	LBP,LGR4,MAPKAPK2,OTUD4,SLC15A4,RIPK2,WDFY1,COLEC12,EPG5,LTF,PIK3AP1,RAB11FIP2,MFHAS1,S100A14,CAV1,IRAK3,TLR1,PJA2,CACTIN,DAB2IP,RTN4
GO:BP	extracellular structure organization	GO:0043062	0.02985	1.52506	130	2141	32	14142	ABI3BP,PHLDB2,SMAD3,VIPAS39,FERMT1,MPZL3,QSOX1,LAMC1,COL4A1,LCP1,EXT1,FKBP10,FAP,COL3A1,COL5A2,CRISPLD2,SH3PXD2B,DDR1,ELN,ADAMTS15,CAV1,FBLN1,SLC39A8,DMP1,B4GALT1,PXDN,RIC1,COLGALT1,POMT1,NOTCH1,ANTXR1,EMILIN1
GO:BP	regulation of protein binding	GO:0043393	0.02985	1.52506	130	2141	32	14142	PLCL2,APP,GSK3B,PSEN1,SRC,STK4,TRIM21,SORL1,ARHGEF7,ATP2A2,TFIP11,RGMA,MARK3,STK3,RIPK2,ATP2A3,CDC42,AKTIP,ROCK1,DAB2,IFIT2,TCF7L2,ACTB,CDON,HIPK2,CAV1,PDGFB,EP300,CAPRIN2,LRRK2,ITGB1BP1,MAPRE3
GO:BP	positive regulation of cell cycle	GO:0045787	0.0301333	1.52095	188	2141	43	14142	SMOC2,NSFL1C,NUMA1,TRIM21,CDC73,PCID2,CUL4A,TFDP1,TBX3,NSMCE2,RAD21,RAD51C,PRKCA,SPHK1,RCC2,CUL3,CDC42,THOC1,HYAL1,KLHL18,FGF10,CCND3,C6ORF89,DDX39B,SLF2,SFPQ,GPSM2,CDC7,PDGFB,IGF1,MDM2,RACGAP1,EIF4E,ANKRD17,PKD2,SLF1,CALR,INSR,UBE2B,MACROH2A1,ADAM17,SPAST,MAPRE3
GO:BP	toll-like receptor 4 signaling pathway	GO:0034142	0.030508	1.51559	22	2141	9	14142	LBP,RIPK2,WDFY1,LTF,PIK3AP1,RAB11FIP2,MFHAS1,S100A14,DAB2IP
GO:BP	telencephalon cell migration	GO:0022029	0.030508	1.51559	30	2141	11	14142	SYNE2,PSEN1,PAFAH1B1,CTNNB1,ZMIZ1,FUT10,LAMB1,SUN2,LRRK2,SLIT2,RTN4
GO:BP	positive regulation of peptidyl-lysine acetylation	GO:2000758	0.030508	1.51559	22	2141	9	14142	RPS6KA5,ARRB1,SMARCB1,BRCA1,BRD7,SPHK2,SMAD4,GLYR1,DIP2B
GO:BP	regulation of protein autophosphorylation	GO:0031952	0.030508	1.51559	22	2141	9	14142	MRE11,ERRFI1,NBN,TOM1L1,CAV1,GPNMB,PDGFB,MOB1B,ENG
GO:BP	import into nucleus	GO:0051170	0.0309239	1.50971	85	2141	23	14142	KPNA4,PTTG1IP,PSEN1,FERMT1,IPO5,EIF4ENIF1,PRKD1,UBR5,STAT3,JUP,KPNA6,MBTPS1,NUP155,RAB23,HIKESHI,ZC3H12A,APPL2,PPP3CA,SYK,TNPO2,NUP214,RANBP2,FLNA
GO:BP	positive regulation of cell growth	GO:0030307	0.0309239	1.50971	85	2141	23	14142	FGFR1OP,MMP14,ADAM10,USP47,SEMA7A,NTN1,SPHK1,MUL1,BMPR2,CDC42,ADNP2,NEDD4L,BCL2,HYAL1,SLC44A4,ZFYVE27,SMURF1,BRAT1,IGF1,SEMA4D,TGFBR1,ADAM17,ITSN2
GO:BP	negative regulation of blood vessel endothelial cell migration	GO:0043537	0.0309422	1.50945	26	2141	10	14142	PDCD10,VASH1,ANGPT4,STARD13,FGF2,JUP,MMRN2,MEF2C,ITGB1BP1,NOTCH1
GO:BP	developmental growth involved in morphogenesis	GO:0060560	0.0309422	1.50945	115	2141	29	14142	SPG11,CPNE1,YAP1,KDM5B,IQGAP1,SEMA7A,EXT1,NTN1,CYFIP1,MUL1,BMPR2,NEDD4L,SEMA3F,CTNNB1,FGF10,SLIT3,DDR1,ZFYVE27,SMURF1,DIP2B,SLIT2,C9ORF72,SEMA4D,DPYSL2,JADE2,NOTCH1,RTN4,ITSN2,PLXNA3
GO:BP	cellular pigmentation	GO:0033059	0.0309422	1.50945	26	2141	10	14142	AP3B1,BLOC1S6,MYO7A,HPS4,BCL2,KIF13A,HPS1,RAB38,DCTN2,RAB1A
GO:BP	vascular endothelial growth factor receptor signaling pathway	GO:0048010	0.0309422	1.50945	26	2141	10	14142	PTPN1,MAPKAPK2,PRKD1,HGS,FGF10,PDCD6,MMRN2,PTK2B,DAB2IP,EMILIN1
GO:BP	peptidyl-lysine methylation	GO:0018022	0.0311719	1.50624	90	2141	24	14142	SETD4,ARID4A,SMYD3,SETDB2,SETD7,SMARCB1,BRCA1,IWS1,SMAD4,CTNNB1,H1-2,JARID2,ASH1L,KMT2C,PWP1,PHF19,DNMT1,KDM4B,DOT1L,MACROH2A1,WDR5,TET3,ATRX,OGT
GO:BP	leukocyte differentiation	GO:0002521	0.0314211	1.50278	304	2141	64	14142	PKNOX1,TRPM2,PLCL2,APP,TFRC,NRROS,BCL6,L3MBTL3,TRAF3IP2,MMP14,RORA,FBN1,PSEN1,ZBTB46,SRC,SPI1,ZBTB16,DUSP10,ITPKB,MR1,PCID2,CUL4A,PATZ1,FBXW7,YY1,JAG2,TPD52,KLF10,RIPK2,STAT3,IKZF3,PAFAH1B1,ITGB6,EPHA2,BCL2,MITF,CTNNB1,SH3PXD2A,CARD11,PPP3CB,GAB2,ZC3H12A,INPP5D,GBA,SEMA4A,NOTCH2,CDK6,IKZF1,LGALS1,EP300,FBXO7,LMBR1L,SLC9B2,PTK2B,SYK,TNFSF8,VAV1,FNIP1,ZC3H8,MERTK,RC3H2,IL18R1,SOS1,BTK
GO:BP	DNA-templated transcription, elongation	GO:0006354	0.0315407	1.50113	43	2141	14	14142	SCAF8,LEO1,CDC73,RECQL5,ELOA,THOC1,CTNNB1,RNF8,DDX39B,LDB1,ERCC6,ZNF326,NELFA,ELL
GO:BP	protein localization to cell surface	GO:0034394	0.0315407	1.50113	43	2141	14	14142	PTPRK,RIC3,GGA3,NEDD4L,CTNNB1,FGF10,SMURF1,EMP2,VCL,JAM3,PICALM,LEPROT,COMMD1,FLNA
GO:BP	regulation of nucleotide metabolic process	GO:0006140	0.0316694	1.49936	52	2141	16	14142	APP,PSEN1,STAT3,NCOR1,PDK1,PID1,SPHK2,PRKAG2,EP300,IGF1,GPD1,PRXL2C,VCP,INSR,SLC2A6,OGT
GO:BP	N-terminal peptidyl-lysine acetylation	GO:0018076	0.0326109	1.48664	3	2141	3	14142	KAT2B,CREBBP,EP300
GO:BP	regulation of cell-cell adhesion	GO:0022407	0.0326109	1.48664	238	2141	52	14142	CD47,TIGIT,TFRC,BCL6,SRC,PRKCQ,SDC4,JAG1,CD44,SPI1,RPS3,ZBTB16,RDX,DUSP10,ITPKB,LAX1,SH2B3,PTK2,PAG1,RIPK2,CYRIB,PRKAR1A,SKAP1,MAPK7,MINK1,PRKCA,TGFBR2,MYO10,GCNT2,PRKG1,CARD11,MAD1L1,DLG5,ETS1,ST3GAL4,ZC3H12A,JAK1,CAV1,GPNMB,CD9,WNK1,LGALS1,IGF1,DOCK8,ZDHHC21,MEGF10,ADAM19,NOTCH1,ZC3H8,RC3H2,NCK2,VSIG4
GO:BP	regulation of cristae formation	GO:1903850	0.0326109	1.48664	3	2141	3	14142	ADCK1,PINK1,OMA1
GO:BP	cellular response to interleukin-12	GO:0071349	0.0326109	1.48664	3	2141	3	14142	CD47,PLCB1,JAK2
GO:BP	apoptotic process involved in luteolysis	GO:0061364	0.0326109	1.48664	3	2141	3	14142	ROBO2,SLIT3,SLIT2
GO:BP	negative regulation of amino acid transport	GO:0051956	0.0326109	1.48664	3	2141	3	14142	SLC43A1,SLC43A2,ARL6IP5
GO:BP	Golgi reassembly	GO:0090168	0.0326109	1.48664	3	2141	3	14142	PDCD10,YWHAZ,STK25
GO:BP	positive regulation of ER to Golgi vesicle-mediated transport	GO:1902953	0.0326109	1.48664	3	2141	3	14142	TBC1D20,SORL1,STX18
GO:BP	luteinizing hormone secretion	GO:0032275	0.0326109	1.48664	3	2141	3	14142	TBX3,SMAD4,TMF1
GO:BP	cell proliferation involved in heart valve development	GO:2000793	0.0326109	1.48664	3	2141	3	14142	BMPR2,SMAD4,NOTCH1
GO:BP	regulation of cell proliferation involved in heart valve morphogenesis	GO:0003250	0.0326109	1.48664	3	2141	3	14142	BMPR2,SMAD4,NOTCH1
GO:BP	negative regulation of vasoconstriction	GO:0045906	0.0326109	1.48664	3	2141	3	14142	BMPR2,DOCK4,DOCK5
GO:BP	activation of store-operated calcium channel activity	GO:0032237	0.0326109	1.48664	3	2141	3	14142	STIM1,CRACR2A,STIM2
GO:BP	luteolysis	GO:0001554	0.0326109	1.48664	3	2141	3	14142	ROBO2,SLIT3,SLIT2
GO:BP	ventricular compact myocardium morphogenesis	GO:0003223	0.0326109	1.48664	3	2141	3	14142	LRP2,DSP,BMPR1A
GO:BP	cell proliferation involved in heart valve morphogenesis	GO:0003249	0.0326109	1.48664	3	2141	3	14142	BMPR2,SMAD4,NOTCH1
GO:BP	response to cortisol	GO:0051414	0.0326109	1.48664	3	2141	3	14142	SLIT3,SLIT2,KLF9
GO:BP	regulation of organelle assembly	GO:1902115	0.0326109	1.48664	131	2141	32	14142	KAT2B,ATG3,SENP6,SYNE2,SRC,SDC4,NUMA1,RDX,YAP1,RAB3GAP2,SDCCAG8,LCP1,MTMR3,LIMK2,SEPTIN9,PINK1,CNOT1,SMAD4,ATXN2L,RABEP2,GPSM2,CNOT2,LRRK2,STX18,HTT,G3BP2,RNF4,TBC1D14,TAPT1,C9ORF72,G3BP1,MAPK9
GO:BP	I-kappaB kinase/NF-kappaB signaling	GO:0007249	0.033049	1.48084	152	2141	36	14142	TFRC,MAP3K7,TRAF3IP2,RORA,PPM1A,CPNE1,IKBKE,PRKD1,MTDH,RIPK2,MAP3K3,MAP3K14,PINK1,CFLAR,STAT1,SPHK2,RIOK3,ROCK1,CTNNB1,LTF,NLRC3,CARD11,IKBKB,ZC3H12A,ASH1L,OTUD7B,ROR1,NOD1,ANKRD17,TLE1,LURAP1L,CACTIN,SQSTM1,DDX1,DAB2IP,BTK
GO:BP	regulation of epithelial cell proliferation	GO:0050678	0.033322	1.47727	211	2141	47	14142	PDCD10,CLDN1,PTPRK,SMAD3,MCC,SYNJ2BP,VASH1,PPP1R16B,PLCG1,YAP1,AKT3,CDC73,KDM5B,FGF2,PRKD1,STAT3,NF1,PRKCA,BMPR2,CDC42,STAT1,EMC10,HYAL1,CTNNB1,WDR48,FGF10,PDCD6,TCF7L2,FGFR2,CCL24,BMPR1A,NOTCH2,F3,CDK6,CAV1,PDGFB,HMOX1,IGF1,B4GALT1,KLF9,MEF2C,OSR1,ADAM17,NOTCH1,XDH,DAB2IP,RTN4
GO:BP	regulation of proteasomal ubiquitin-dependent protein catabolic process	GO:0032434	0.0337668	1.47151	76	2141	21	14142	GSK3B,PSEN1,PIAS1,COP1,FBXW8,HERPUD1,USP14,SMARCC1,DAB2,BAG6,USP7,GNA12,GBA,UBQLN4,CAV1,MDM2,RCHY1,VCP,MAPK9,COMMD1,OGT
GO:BP	negative regulation of cation transmembrane transport	GO:1904063	0.0338091	1.47097	39	2141	13	14142	SLC43A1,KCNRG,GEM,SLC43A2,YWHAE,STK39,CALM3,NEDD4L,GSTO1,CAV1,PKD2,OSR1,COMMD1
GO:BP	regulation of Ras protein signal transduction	GO:0046578	0.0342813	1.46494	116	2141	29	14142	PIK3CB,BCL6,ARFGEF2,ARRB1,CBL,ITPKB,MFN2,AKAP13,COL3A1,CUL3,RASIP1,CYTH2,FGF10,STK19,PLCE1,PSD3,DLC1,NOTCH2,MET,IGF1,KANK1,CDC42SE2,RASA1,NOTCH1,DENND1A,MAPKAP1,PSD4,OGT,OPHN1
GO:BP	pigmentation	GO:0043473	0.0346634	1.46013	48	2141	15	14142	HPS3,AP3B1,BLOC1S6,ARCN1,MYO7A,HPS4,BCL2,MITF,KIF13A,HPS1,RAB38,SZT2,SOX10,DCTN2,RAB1A
GO:BP	regulation of cell projection assembly	GO:0060491	0.0346634	1.46013	111	2141	28	14142	TRPM2,RAB5A,ATG3,SYNE2,SRC,ARAP1,RDX,YAP1,SDCCAG8,LIMK2,EVL,SEPTIN9,NCKAP1,CYFIP1,EPHA2,CDC42,ACTR3,MYO10,PLCE1,NEURL1,RABEP2,CAV1,HTT,TAPT1,SLIT2,KANK1,FER,RHOQ
GO:BP	negative regulation of calcium-mediated signaling	GO:0050849	0.0352554	1.45277	15	2141	7	14142	RCAN1,GSK3B,SLA2,HOMER2,MAPK7,ITPR1,DYRK2
GO:BP	neuron death in response to oxidative stress	GO:0036475	0.0352554	1.45277	15	2141	7	14142	NCOA7,FBXW7,OXR1,PINK1,ARL6IP5,CTNNB1,FBXO7
GO:BP	mesoderm development	GO:0007498	0.0354758	1.45007	62	2141	18	14142	SMAD3,EXT2,YAP1,TBX3,EXT1,PRKAR1A,EPHA2,BMPR2,SMAD2,SMAD4,ITGA2,LDB1,PALB2,BMPR1A,SSBP3,TXNRD1,OSR1,KDM6A
GO:BP	epidermis development	GO:0008544	0.0354758	1.45007	158	2141	37	14142	FERMT1,TRPC4AP,STK4,NCOA3,LRP4,MYO7A,YAP1,LGR4,GORAB,ERRFI1,TFDP1,FZD6,GRHL2,ZNF750,PAFAH1B1,ERCC3,EPHA2,KLF7,GRHL3,CLIC4,ROCK1,SMAD4,BCL2,CTNNB1,FGF10,DSP,LDB1,CDH23,ASAH1,ST14,UGCG,ZDHHC21,MACROH2A1,GRHL1,NOTCH1,SOS1,FOSL2
GO:BP	ATP generation from ADP	GO:0006757	0.0354758	1.45007	62	2141	18	14142	PFKL,APP,AK9,PSEN1,PFKFB2,STAT3,NCOR1,FOXK1,HK1,PRKAG2,EP300,IGF1,GPD1,PRXL2C,INSR,SLC2A6,PGK1,OGT
GO:BP	multicellular organismal homeostasis	GO:0048871	0.0365117	1.43757	234	2141	51	14142	WWTR1,TRPM2,PLCL2,TFRC,CLDN1,IL20RA,SPATA7,SRC,EXT2,YAP1,LGR4,MFN2,CMKLR1,CRTC3,HOMER2,CTSH,EXT1,STAT3,MAP2K6,ACACA,ITGB6,SLC11A1,GRHL3,FTO,LSR,BCL2,IP6K1,CTNNB1,GCNT2,LIPA,LDB1,CDH23,ERCC6,CPT2,GIGYF2,INPP5D,CAV1,MET,NAPEPLD,ADD1,PTK2B,CLCN3,NXNL2,UGCG,EBF2,RAB3D,SLC27A1,GRHL1,NOTCH1,IL18R1,OGT
GO:BP	cell-cell signaling	GO:0007267	0.0365117	1.43757	720	2141	135	14142	WWTR1,PFKL,PLCL2,RAB5A,APP,GSK3B,KALRN,SNX4,TBL1XR1,STXBP5,MCC,FERMT2,PPM1A,PSEN1,SPG11,FERMT1,PTPRA,SRC,PLCG1,STK4,SULF2,KCNB1,CTNND1,LRP4,USP47,BACE1,YAP1,LGR4,CDC73,KDM5B,ARHGEF7,UBAC2,CPE,JADE1,FGF2,ATP2A2,TBX3,C12ORF43,MAPK1,CRKL,CHRNA3,LRRK1,EXT1,FZD6,UBR5,RNF19A,STK3,BAIAP2,CSNK1D,PAFAH1B1,TTC21B,PNKD,KLF7,PINK1,ALS2,PLCL1,GRHL3,ZEB2,CEP89,WWOX,USP14,SMAD4,GNAI2,STAB1,TMF1,MITF,SLC6A6,RAF1…
GO:BP	establishment of RNA localization	GO:0051236	0.0370992	1.43063	67	2141	19	14142	ATR,MCM3AP,NUP98,DHX9,IWS1,KHDRBS1,RFTN2,THOC1,NUP155,NUP153,DDX39B,CHTOP,POLDIP3,XPOT,NUP107,CPSF6,YTHDC1,AKAP8L,NUP214
GO:BP	epithelial cell differentiation	GO:0030855	0.0373763	1.4274	318	2141	66	14142	SKIL,WWTR1,SMAD3,MYO9A,LGALS3,ARID4A,TTC8,TBC1D20,SRC,PPP1R16B,STK4,NCOA3,EHF,TAGLN,RDX,MYO7A,YAP1,ERRFI1,FGF2,EXT1,GRHL2,PECAM1,PAFAH1B1,VEZF1,ERCC3,EPHA2,KLF7,BMPR2,CDC42,CLIC4,SIPA1L3,ROCK1,SMAD4,CTNNB1,DAB2,FGF10,DSP,CDH23,VCL,DLG5,IKBKB,ASAH1,ST14,RAP1A,NOTCH2,CDK6,CCM2,CAV1,MET,BDH2,ADD1,B4GALT1,CTSB,UGCG,TMOD1,ZDHHC21,S1PR2,MACROH2A1,OSR1,GRHL1,NOTCH1,XDH,ENG,FOSL2,PGK1,OPHN1
GO:BP	negative regulation of cell differentiation	GO:0045596	0.0374009	1.42712	335	2141	69	14142	SKIL,WWTR1,BCL6,SMAD3,RORA,LEO1,FBN1,FERMT2,PSEN1,ZBTB46,JAG1,LRP4,DDX6,ZBTB16,YAP1,ITPKB,CDC73,CUL4A,TBX3,EIF4ENIF1,YWHAH,MAPK1,FBXW7,ADAMTS7,GRHL2,ZNF750,NBR1,STAT3,NTN1,COL5A2,BMPR2,MIB1,LDLRAD4,SMAD4,SEMA3F,CTNNB1,FGF10,LDB1,BMPR1A,HOOK3,ZC3H12A,INPP5D,SORT1,CDK6,CDK13,CAV1,PDGFB,FBLN1,FBXO7,IGF1,DIP2B,PPP3CA,ANKRD17,PTK2B,PTCH1,KANK1,CALR,DNMT1,OSR1,ITGB1BP1,NOTCH1,ZC3H8,RC3H2,XDH,CRIM1,DAB2…
GO:BP	cell death in response to oxidative stress	GO:0036473	0.0375642	1.42523	53	2141	16	14142	PDCD10,NCOA7,FBXW7,OXR1,MAPK7,PDK1,PINK1,BCL2,ARL6IP5,CTNNB1,ZNF622,SFPQ,STK25,MET,FBXO7,LRRK2
GO:BP	axis specification	GO:0009798	0.038224	1.41766	44	2141	14	14142	TTC8,RNF2,TBX3,SMAD2,SMAD4,TASOR,CTNNB1,FGF10,LDB1,BMPR1A,HSPB11,NOTCH2,NOTCH1,KDM6A
GO:BP	positive regulation of mononuclear cell migration	GO:0071677	0.038224	1.41766	44	2141	14	14142	JAM2,APP,ADAM10,LGALS3,SPI1,STK39,OXSR1,S100A14,WNK1,ANO6,PTK2B,DOCK8,CALR,ADAM17
GO:BP	response to tumor necrosis factor	GO:0034612	0.038449	1.41511	117	2141	29	14142	TRAF3IP2,YTHDC2,RORA,ADAM10,CPNE1,RPS3,SMPD1,DHX9,MAPK1,ADAMTS7,EXT1,BRCA1,SPHK1,STAT1,HYAL1,TNFRSF21,IKBKB,ZC3H12A,GBA,GPD1,NFKB1,PTK2B,SYK,JAK2,CACTIN,ADAM17,AFF3,MAP4K3,DAB2IP
GO:BP	positive regulation of protein acetylation	GO:1901985	0.0384988	1.41455	31	2141	11	14142	RPS6KA5,ARRB1,ARNTL,SMARCB1,BRCA1,TAOK1,BRD7,SPHK2,SMAD4,GLYR1,DIP2B
GO:BP	positive regulation of epithelial to mesenchymal transition	GO:0010718	0.0384988	1.41455	31	2141	11	14142	WWTR1,SMAD3,FERMT2,SMAD4,CTNNB1,TGFBR2,DAB2,GCNT2,TCF7L2,NOTCH1,ENG
GO:BP	positive regulation of small GTPase mediated signal transduction	GO:0051057	0.0384988	1.41455	31	2141	11	14142	PIK3CB,SRC,ARRB1,ITPKB,COL3A1,FGF10,STK19,CDON,NOTCH2,IGF1,NOTCH1
GO:BP	amyloid-beta formation	GO:0034205	0.0384988	1.41455	31	2141	11	14142	ABCG1,DYRK1A,PSEN1,SORL1,BACE1,GGA3,BIN1,ROCK1,PICALM,IGF1,RTN4
GO:BP	DNA dealkylation	GO:0035510	0.0392632	1.40601	19	2141	8	14142	ASCC3,ALKBH3,OTUD4,ALKBH2,FTO,USP7,ALKBH4,TET3
GO:BP	positive regulation of histone acetylation	GO:0035066	0.0392632	1.40601	19	2141	8	14142	RPS6KA5,ARRB1,SMARCB1,BRCA1,BRD7,SPHK2,SMAD4,GLYR1
GO:BP	cerebral cortex radially oriented cell migration	GO:0021799	0.0392632	1.40601	19	2141	8	14142	SYNE2,PAFAH1B1,CTNNB1,ZMIZ1,FUT10,LAMB1,SUN2,RTN4
GO:BP	regulation of BMP signaling pathway	GO:0030510	0.0396724	1.40151	58	2141	17	14142	NEO1,FBN1,PPM1A,RGMA,LRP2,BMPR2,SMAD2,SMAD4,HTRA1,SMURF1,NOTCH2,HIPK2,KCP,LEMD3,NOTCH1,CRIM1,ENG
GO:BP	positive regulation of protein binding	GO:0032092	0.0396724	1.40151	58	2141	17	14142	PLCL2,APP,PSEN1,STK4,TRIM21,ARHGEF7,MARK3,STK3,RIPK2,AKTIP,TCF7L2,HIPK2,CAV1,EP300,CAPRIN2,LRRK2,MAPRE3
GO:BP	protein autoubiquitination	GO:0051865	0.0396724	1.40151	58	2141	17	14142	RNF13,LTN1,SASH1,DDB2,TRIM21,OBI1,UBE3A,BRCA1,CUL3,RNF8,CNOT4,MDM2,LRRK2,SH3RF1,UHRF2,UBE2B,JADE2
GO:BP	regulation of endothelial cell proliferation	GO:0001936	0.0396724	1.40151	87	2141	23	14142	PDCD10,SYNJ2BP,VASH1,PPP1R16B,PLCG1,AKT3,FGF2,PRKD1,STAT3,NF1,PRKCA,BMPR2,STAT1,EMC10,PDCD6,CCL24,F3,CAV1,PDGFB,HMOX1,MEF2C,ADAM17,XDH
GO:BP	modulation of process of other organism involved in symbiotic interaction	GO:0051817	0.0396724	1.40151	58	2141	17	14142	RRP1B,IGF2R,YTHDC2,TBC1D20,SUGT1,SMARCB1,ULK2,VAPA,FBXL2,ATG7,LTF,ZC3H12A,NAPEPLD,EP300,CHD1,INSR,RXRA
GO:BP	viral life cycle	GO:0019058	0.0398837	1.3992	154	2141	36	14142	TMPRSS2,RAB5A,CLDN1,YTHDC2,USP6NL,TBC1D20,STAU1,ATG16L2,TRIM21,SMPD1,DDX6,MORC2,SMARCB1,PI4KA,PML,KPNA6,CDC42,NPC1,VAPA,BCL2,RAB7A,FBXL2,LTF,TRIM26,TOP2B,EPS15,ZC3H12A,ATG16L1,ZC3HAV1,CAV1,LGALS1,CTSB,VCP,TRIM11,NOTCH1,RAB1A
GO:BP	positive regulation of protein serine/threonine kinase activity	GO:0071902	0.0398837	1.3992	154	2141	36	14142	TNIK,PDCD10,SASH1,MAP3K7,FERMT2,PSEN1,SRC,PTPN1,RPS3,IKBKE,FGF2,CRKL,NTRK3,CSPG4,ERN1,MAP2K6,SPAG9,STK39,CAB39,MUL1,LTF,FGF10,CCND3,PLCE1,ERCC6,MDFIC,PDGFB,IGF1,LRRK2,KIT,PKD2,INSR,SLC27A1,ADAM17,DAB2IP,MAPRE3
GO:BP	L-alpha-amino acid transmembrane transport	GO:1902475	0.0398837	1.3992	27	2141	10	14142	PSEN1,SLC43A1,SLC47A1,SLC43A2,ARL6IP5,SLC25A38,SLC1A3,SLC25A13,SLC1A1,SLC1A4
GO:BP	cortical cytoskeleton organization	GO:0030865	0.0398837	1.3992	27	2141	10	14142	PAFAH1B1,FMNL2,ROCK1,IKBKB,RACGAP1,NCKAP1L,WDR1,TLN1,CALR,RHOQ
GO:BP	hyaluronan metabolic process	GO:0030212	0.0401743	1.39605	23	2141	9	14142	ITIH5,CD44,FGF2,CLTC,AP2A1,HYAL1,PDGFB,NFKB1,CEMIP2
GO:BP	retrograde protein transport, ER to cytosol	GO:0030970	0.0401743	1.39605	23	2141	9	14142	SEL1L,UBAC2,NPLOC4,HERPUD1,EDEM1,HSP90B1,OS9,VCP,FAF2
GO:BP	wound healing, spreading of cells	GO:0044319	0.0401743	1.39605	23	2141	9	14142	PDCD10,PHLDB2,FERMT2,FERMT1,CD44,DDR1,ITGA5,ADAM17,FLNA
GO:BP	endoplasmic reticulum to cytosol transport	GO:1903513	0.0401743	1.39605	23	2141	9	14142	SEL1L,UBAC2,NPLOC4,HERPUD1,EDEM1,HSP90B1,OS9,VCP,FAF2
GO:BP	epiboly involved in wound healing	GO:0090505	0.0401743	1.39605	23	2141	9	14142	PDCD10,PHLDB2,FERMT2,FERMT1,CD44,DDR1,ITGA5,ADAM17,FLNA
GO:BP	regulation of binding	GO:0051098	0.0404804	1.39276	219	2141	48	14142	PLCL2,APP,GSK3B,SMAD3,PSEN1,CPNE1,SRC,STK4,TRIM21,SORL1,DHX9,ARHGEF7,ATP2A2,TFIP11,RGMA,MARK3,STK3,RIPK2,ATP2A3,ZNF593,CDC42,AKTIP,ROCK1,SMAD4,CTNNB1,DAB2,ILRUN,IFIT2,TCF7L2,CTBP2,ACTB,TNKS,CDON,HIPK2,CAV1,MET,PDGFB,EP300,CAPRIN2,IGF1,LRRK2,PPP3CA,ZNF618,EBF2,DOT1L,ITGB1BP1,NIBAN2,MAPRE3
GO:BP	axonogenesis	GO:0007409	0.0407376	1.39	181	2141	41	14142	ROBO2,BOC,KALRN,UST,NEO1,PSEN1,NUMB,TTC8,SPG11,B4GALT5,LRP4,SEMA7A,EXT1,NTN1,PAFAH1B1,CYFIP1,BMPR2,B4GALT6,SMAD4,BCL2,PLXNB1,SEMA3F,EMB,SLIT3,ZFYVE27,TOP2B,PICALM,SZT2,STK25,SEMA4A,DOCK7,CRPPA,PLXNB2,DIP2B,SLIT2,C9ORF72,SEMA4D,DPYSL2,NOTCH1,RTN4,PLXNA3
GO:BP	negative regulation of myeloid cell differentiation	GO:0045638	0.041333	1.3837	40	2141	13	14142	LEO1,FBN1,ZBTB46,ZBTB16,ITPKB,CDC73,CUL4A,FBXW7,CTNNB1,LDB1,INPP5D,CDK6,PTK2B
GO:BP	organelle localization by membrane tethering	GO:0140056	0.041333	1.3837	40	2141	13	14142	ESYT3,ATP2A2,SNAP29,PACS2,VMP1,EXOC6,CTBP2,VPS45,AHCYL1,ESYT2,SCFD2,RAB8A,EXOC6B
GO:BP	positive regulation of protein catabolic process	GO:0045732	0.0416525	1.38036	123	2141	30	14142	PTTG1IP,GSK3B,SNX9,PSEN1,PIAS1,SORL1,RDX,COP1,FBXW8,FBXW7,RGMA,OSBPL7,GGA3,HERPUD1,RAB7A,ATG7,DAB2,BAG6,SMURF1,NRDC,FAF1,GBA,CAV1,PSMC2,MDM2,RCHY1,PTK2B,VCP,MAPK9,DAB2IP
GO:BP	positive regulation of actin filament polymerization	GO:0030838	0.0427763	1.3688	68	2141	19	14142	IQGAP2,FCHSD2,EVL,WASHC5,NCKAP1,CYFIP1,ARPC2,ACTR3,GMFG,TRIM27,BAIAP2L1,CCL24,SCIN,WASL,NCKAP1L,PTK2B,GSN,FER,NCK2
GO:BP	regulation of nucleobase-containing compound transport	GO:0032239	0.0430136	1.36639	12	2141	6	14142	DHX9,IWS1,KHDRBS1,NUP153,CPSF6,AKAP8L
GO:BP	regulation of vascular associated smooth muscle cell migration	GO:1904752	0.0430136	1.36639	12	2141	6	14142	PRKG1,DOCK7,DOCK4,PDGFB,DOCK5,MEF2C
GO:BP	vascular associated smooth muscle cell migration	GO:1904738	0.0430136	1.36639	12	2141	6	14142	PRKG1,DOCK7,DOCK4,PDGFB,DOCK5,MEF2C
GO:BP	lymphangiogenesis	GO:0001946	0.0430136	1.36639	12	2141	6	14142	VASH1,PTPN14,EPHA2,BMPR2,CCBE1,PPP3CB
GO:BP	negative regulation of antigen receptor-mediated signaling pathway	GO:0050858	0.0430136	1.36639	12	2141	6	14142	UBASH3A,PLCL2,SLA2,PTPRJ,LPXN,CD22
GO:BP	pigment granule organization	GO:0048753	0.0430136	1.36639	12	2141	6	14142	AP3B1,HPS4,BCL2,KIF13A,HPS1,RAB38
GO:BP	regulation of JNK cascade	GO:0046328	0.0436019	1.36049	73	2141	20	14142	APP,PLCB1,DUSP10,AIDA,IGF1R,STK3,RIPK2,NCOR1,MINK1,PAFAH1B1,TAOK1,ZNF622,MFHAS1,MAGI3,HIPK2,NOD1,PTK2B,PJA2,MAP4K4,DAB2IP
GO:BP	ERBB signaling pathway	GO:0038127	0.0436019	1.36049	73	2141	20	14142	PSEN1,PLCG1,PTPRJ,CBL,ERRFI1,MAPK1,FBXW7,IQGAP1,RAB7A,PLCE1,NEURL1,AFAP1L2,HIP1,BCAR3,PTPN12,FER,ADAM17,SOS1,RTN4,EFEMP1
GO:BP	positive regulation of MAP kinase activity	GO:0043406	0.0436516	1.36	108	2141	27	14142	TNIK,PDCD10,SASH1,MAP3K7,PSEN1,PTPN1,RPS3,IKBKE,FGF2,CRKL,NTRK3,CSPG4,ERN1,MAP2K6,SPAG9,STK39,MUL1,FGF10,PLCE1,ERCC6,MDFIC,PDGFB,IGF1,LRRK2,KIT,INSR,DAB2IP
GO:BP	proteolysis	GO:0006508	0.0442669	1.35392	1186	2141	211	14142	WWTR1,TMPRSS2,LTN1,USP16,GSK3B,TFRC,PAK2,MASP1,SNX9,MICAL1,HDAC2,MAN1A1,SENP6,SMAD3,MMP14,LVRN,USP3,ADAM10,ARIH1,PSMA3,PSEN1,AREL1,VASH1,SEL1L,PIAS1,TRPC4AP,CPNE1,SRC,PRKCQ,CD44,PAMR1,RPS3,ARRB1,TRIM21,EIF3F,USP47,SORL1,CBL,BACE1,PCSK7,CUL5,UBE4B,CASP9,COP1,EDEM3,TPP2,PCID2,CUL4A,UBAC2,OTUD4,CPE,FBXW8,FBXW7,RGMA,CTSH,ADAMTS7,PML,PSMA6,FBXO33,UBE3A,PPP2R5C,RIPK2,WWP1,USP36,TIMP2,NPLOC4,PSME3,STAT3…
GO:BP	developmental cell growth	GO:0048588	0.0445713	1.35094	98	2141	25	14142	SPG11,CPNE1,IQGAP1,SEMA7A,NTN1,CYFIP1,MUL1,BMPR2,NEDD4L,SEMA3F,CTNNB1,SLIT3,DDR1,ZFYVE27,SMURF1,IGF1,DIP2B,SLIT2,C9ORF72,SEMA4D,DPYSL2,JADE2,RTN4,ITSN2,PLXNA3
GO:BP	dsRNA processing	GO:0031050	0.0445713	1.35094	36	2141	12	14142	AGO2,STAT3,NCOR1,PUM1,ZC3H7A,ZC3H12A,AGO4,ZC3H7B,BCDIN3D,PPP3CA,PUM2,PUS10
GO:BP	positive regulation of telomere maintenance	GO:0032206	0.0445713	1.35094	36	2141	12	14142	DHX36,PRKCQ,MRE11,MAPK1,PML,NBN,XRCC5,ERCC1,CTNNB1,TNKS2,TNKS,CCT4
GO:BP	regulation of double-strand break repair via homologous recombination	GO:0010569	0.0445713	1.35094	36	2141	12	14142	FBH1,RECQL5,SMCHD1,PPP4R2,WDR48,MMS19,FUS,PPP4C,SHLD2,ERCC6,UBQLN4,ARID2
GO:BP	positive regulation of cell morphogenesis involved in differentiation	GO:0010770	0.0445713	1.35094	36	2141	12	14142	KALRN,FERMT2,SS18L1,FBXW8,CRKL,PAFAH1B1,CDC42,CUL7,NEDD9,DOCK5,CALR,FLNA
GO:BP	cellular response to chemokine	GO:1990869	0.0445713	1.35094	36	2141	12	14142	LRCH1,SH2B3,STK39,PADI2,CX3CR1,OXSR1,SLIT3,ZC3H12A,WNK1,SLIT2,PTK2B,DOCK8
GO:BP	production of small RNA involved in gene silencing by RNA	GO:0070918	0.0445713	1.35094	36	2141	12	14142	AGO2,STAT3,NCOR1,PUM1,ZC3H7A,ZC3H12A,AGO4,ZC3H7B,BCDIN3D,PPP3CA,PUM2,PUS10
GO:BP	production of miRNAs involved in gene silencing by miRNA	GO:0035196	0.0445713	1.35094	36	2141	12	14142	AGO2,STAT3,NCOR1,PUM1,ZC3H7A,ZC3H12A,AGO4,ZC3H7B,BCDIN3D,PPP3CA,PUM2,PUS10
GO:BP	response to chemokine	GO:1990868	0.0445713	1.35094	36	2141	12	14142	LRCH1,SH2B3,STK39,PADI2,CX3CR1,OXSR1,SLIT3,ZC3H12A,WNK1,SLIT2,PTK2B,DOCK8
GO:BP	biological process involved in symbiotic interaction	GO:0044403	0.0446381	1.35029	150	2141	35	14142	TMPRSS2,RRP1B,CLDN1,IGF2R,FUCA2,YTHDC2,TBC1D20,TRIM21,SMPD1,SUGT1,SMARCB1,PML,ULK2,KPNA6,NPC1,THOC1,VAPA,RAB7A,FBXL2,ATG7,LTF,EXOC2,TRIM26,DDX39B,EPS15,ZC3H12A,CAV1,NAPEPLD,LGALS1,EP300,CTSB,CHD1,INSR,TRIM11,RXRA
GO:BP	gliogenesis	GO:0042063	0.044911	1.34765	129	2141	31	14142	PRKCI,APP,NRROS,SYNE2,PSEN1,B4GALT5,WASF3,FGF2,MAPK1,CRKL,CSPG4,NDRG1,STAT3,PAFAH1B1,TTC21B,LRP2,BIN1,SERPINE2,B4GALT6,CTNNB1,FGF10,ZMIZ1,GBA,CDK6,LAMB1,CD9,SOX10,SUN2,LAMC3,NOTCH1,RTN4
GO:BP	amino acid transmembrane transport	GO:0003333	0.0453693	1.34324	45	2141	14	14142	PSEN1,SLC43A1,SLC47A1,SLC43A2,ARL6IP5,SLC6A6,SLC25A38,SLC1A3,SLC25A13,SLC38A2,SLC1A1,SLC36A1,SLC1A4,SLC16A2
GO:BP	SMAD protein signal transduction	GO:0060395	0.0453693	1.34324	45	2141	14	14142	VEPH1,WWTR1,SMAD3,ITGB6,SMAD4,DAB2,ZMIZ1,BMPR1A,RBPMS,HIPK2,BTBD11,TGFBR1,JAK2,JADE2
GO:BP	mitotic cell cycle process	GO:1903047	0.0456717	1.34035	419	2141	83	14142	STAG1,USP16,SNX9,ZFYVE26,FOXN3,NSFL1C,NUMA1,USP47,CDC73,PCID2,CUL4A,TFDP1,BORA,JADE1,RAB35,NSMCE2,RAD21,NBN,BRCA1,PAFAH1B1,TAOK1,CLTC,RAD51C,TOM1L1,SPHK1,RCC2,ERCC3,DIS3L2,CUL3,HECW2,CDC42,BRD7,CCDC8,LSM14A,RBBP8,BCL2,NME6,HYAL1,TASOR,KLHL18,FGF10,SNX18,CUL7,SLF2,CACUL1,LCMT1,MAD1L1,ANK3,TACC1,TNKS,GIGYF2,GPSM2,CDC7,CDK14,GNAI1,GPNMB,PDGFB,FBXO7,APPL2,IGF1,DCTN2,MDM2,RACGAP1,EPS8,EIF4E,PPP3CA,HTT…
GO:BP	substrate adhesion-dependent cell spreading	GO:0034446	0.045978	1.33745	59	2141	17	14142	FERMT2,SRC,LAMC1,CRKL,PTK2,CDC42,NEDD9,LAMB1,FBLN1,KANK1,DOCK5,CALR,ITGB1BP1,MERTK,RAB1A,ANTXR1,FLNA
GO:BP	retrograde transport, endosome to Golgi	GO:0042147	0.045978	1.33745	59	2141	17	14142	SNX1,DENND5A,STX6,RAB7B,SPAG9,CLTC,RAB7A,TRIM27,VTI1A,USP7,SNX8,VPS50,LRRK2,TBC1D14,RIC1,TMEM87B,EHD3
GO:BP	leukocyte cell-cell adhesion	GO:0007159	0.0467154	1.33054	199	2141	44	14142	JAM2,CD47,TIGIT,TFRC,BCL6,PRKCQ,SDC4,CD44,RPS3,ZBTB16,DUSP10,ITPKB,LAX1,PAG1,EXT1,RIPK2,CYRIB,PECAM1,PRKAR1A,SKAP1,ROCK1,TGFBR2,STK10,ITGAL,CARD11,MAD1L1,DLG5,ETS1,ST3GAL4,ZC3H12A,S100A8,CAV1,GPNMB,WNK1,LGALS1,IGF1,SYK,SEMA4D,DOCK8,ZDHHC21,ZC3H8,RC3H2,NCK2,VSIG4
GO:BP	granulocyte migration	GO:0097530	0.047827	1.32033	64	2141	18	14142	DAPK2,LGALS3,CAMK1D,LBP,CMKLR1,MAPK1,PTK2,PECAM1,CCL24,MCU,JAM3,S100A14,S100A8,NCKAP1L,WDR1,SLIT2,SYK,VAV1
GO:BP	positive regulation of nervous system development	GO:0051962	0.047827	1.32033	114	2141	28	14142	PRKCI,ROBO2,KALRN,NUMB,SS18L1,RASSF10,FBXW8,SEMA7A,NTN1,PAFAH1B1,LRP2,BIN1,SERPINE2,XRCC5,BMPR2,PLXNB1,CTNNB1,CUL7,ZFYVE27,NEURL1,DLG5,STK25,SEMA4A,SOX10,PLXNB2,SEMA4D,JADE2,NOTCH1
GO:BP	regulation of DNA recombination	GO:0000018	0.047827	1.32033	64	2141	18	14142	TFRC,BCL6,FBH1,RECQL5,THOC1,SMCHD1,PPP4R2,WDR48,MMS19,FUS,PPP4C,SHLD2,ERCC6,UBQLN4,ARID2,SMARCAD1,IL27RA,UBE2B
GO:BP	response to dsRNA	GO:0043331	0.0478561	1.32006	32	2141	11	14142	DHX9,MAPK1,RIPK2,MUL1,RFTN2,RIOK3,COLEC12,CAV1,IRAK3,NFKB1,DDX1
GO:BP	forebrain cell migration	GO:0021885	0.0478561	1.32006	32	2141	11	14142	SYNE2,PSEN1,PAFAH1B1,CTNNB1,ZMIZ1,FUT10,LAMB1,SUN2,LRRK2,SLIT2,RTN4
GO:BP	regulation of lamellipodium organization	GO:1902743	0.0478561	1.32006	32	2141	11	14142	SRC,CD44,NCKAP1,CYFIP1,EPHA2,CDC42,ACTR3,PLCE1,SLIT2,KANK1,FER
GO:BP	cell-cell adhesion	GO:0098609	0.0485229	1.31405	455	2141	89	14142	ROBO2,JAM2,ALCAM,CD47,TIGIT,TFRC,CLDN1,BCL6,GLDN,PSEN1,SRC,PRKCQ,SDC4,JAG1,CD44,CTNND1,SPI1,RPS3,ZBTB16,RDX,DUSP10,ITPKB,PKP1,LAX1,PCDH9,FAT4,SH2B3,PTK2,PAG1,EXT1,RIPK2,CYRIB,PECAM1,PRKAR1A,JUP,SKAP1,MAPK7,NTN1,MINK1,VMP1,PRKCA,CDH11,DSG3,ROCK1,BCL2,CTNNB1,TGFBR2,MYO10,STK10,GCNT2,DSP,PRKG1,ITGAL,CARD11,MAD1L1,CDH23,VCL,DLG5,FAT1,JAM3,ETS1,ST3GAL4,ZC3H12A,S100A8,CELSR2,JAK1,CAV1,LAMB1,GPNMB,CD9,W…
GO:BP	phosphatidylinositol metabolic process	GO:0046488	0.0485229	1.31405	109	2141	27	14142	PIK3CB,SYNJ1,SYNJ2,TTC7B,PIGT,PLCB1,PIK3C2A,PLCH2,FGF2,MTMR3,PI4KA,IMPA1,MBOAT7,PIGN,IP6K1,SACM1L,PIGQ,MTMR7,INPP5D,PIP5K1A,PIGM,PDGFB,SLC27A1,PDGFRB,OCRL,MTMR8,MTMR1
GO:BP	purine ribonucleoside diphosphate metabolic process	GO:0009179	0.0489129	1.31058	69	2141	19	14142	PFKL,APP,AK9,PSEN1,PFKFB2,STAT3,NCOR1,FOXK1,HK1,PRKAG2,EP300,IGF1,GPD1,PRXL2C,ENTPD4,INSR,SLC2A6,PGK1,OGT
GO:BP	B cell differentiation	GO:0030183	0.0489129	1.31058	69	2141	19	14142	PLCL2,BCL6,TRAF3IP2,MMP14,SPI1,PCID2,YY1,TPD52,IKZF3,BCL2,CARD11,INPP5D,NOTCH2,LGALS1,EP300,PTK2B,SYK,FNIP1,BTK
GO:BP	regulation of mitotic cell cycle	GO:0007346	0.0492722	1.3074	255	2141	54	14142	SMOC2,SMAD3,FOXN3,USP47,CDC73,PCID2,CUL4A,TFDP1,BORA,JADE1,TTC28,IQGAP1,NSMCE2,RAD21,NBN,BRCA1,TAOK1,RAD51C,TOM1L1,PRKCA,SPHK1,RCC2,ERCC3,CUL3,HECW2,CDC42,BRD7,CCDC8,BCL2,NME6,HYAL1,CTNNB1,KLHL18,FGF10,CUL7,AFAP1L2,LCMT1,E4F1,MAD1L1,GIGYF2,CDC7,GPNMB,PDGFB,FBXO7,APPL2,IGF1,MDM2,EIF4E,ANKRD17,PKD2,CDK5RAP2,INSR,DAPK3,ADAM17
GO:BP	regulation of T cell chemotaxis	GO:0010819	0.0494143	1.30615	9	2141	5	14142	ADAM10,STK39,OXSR1,WNK1,ADAM17
GO:BP	response to BMP	GO:0071772	0.0494143	1.30615	94	2141	24	14142	NEO1,FBN1,PPM1A,RGMA,ADAMTS7,EXT1,LRP2,BMPR2,ACVR2A,SMAD2,SMAD4,HIVEP1,HTRA1,SMURF1,BMPR1A,NOTCH2,TGFBR3,HIPK2,KCP,LEMD3,RGMB,NOTCH1,CRIM1,ENG
GO:BP	nuclear pore complex assembly	GO:0051292	0.0494143	1.30615	9	2141	5	14142	NUP98,AHCTF1,NUP153,NUP107,RTN4
GO:BP	negative regulation of histone methylation	GO:0031061	0.0494143	1.30615	16	2141	7	14142	SMARCB1,BRCA1,JARID2,DNMT1,KDM4B,MACROH2A1,WDR5
GO:BP	cellular response to BMP stimulus	GO:0071773	0.0494143	1.30615	94	2141	24	14142	NEO1,FBN1,PPM1A,RGMA,ADAMTS7,EXT1,LRP2,BMPR2,ACVR2A,SMAD2,SMAD4,HIVEP1,HTRA1,SMURF1,BMPR1A,NOTCH2,TGFBR3,HIPK2,KCP,LEMD3,RGMB,NOTCH1,CRIM1,ENG
GO:BP	positive regulation of actin nucleation	GO:0051127	0.0494143	1.30615	9	2141	5	14142	FCHSD2,NCKAP1,CYFIP1,SCIN,WASL
GO:BP	regulation of protein kinase B signaling	GO:0051896	0.0494143	1.30615	99	2141	25	14142	PIK3CB,FERMT2,CPNE1,SRC,PTPRJ,FGF2,SH2B3,PTK2,STK3,MTDH,LRP2,EPHA2,MUL1,PDCD6,GCNT2,TCF7L2,PLEKHA1,MFHAS1,F3,TGFBR1,INSR,ITGB1BP1,XDH,RTN4,ENG
GO:BP	neutrophil homeostasis	GO:0001780	0.0494143	1.30615	9	2141	5	14142	PIK3CB,MTHFD1,ITPKB,SH2B3,MERTK
GO:BP	negative regulation of translation, ncRNA-mediated	GO:0040033	0.0494143	1.30615	16	2141	7	14142	DDX6,EIF4ENIF1,AGO2,STAT3,TNRC6A,AGO4,TNRC6B
GO:BP	histone H4-K16 acetylation	GO:0043984	0.0494143	1.30615	16	2141	7	14142	KANSL1,BRCA1,KANSL2,MCRS1,WDR5,HCFC1,OGT
GO:BP	nuclear migration	GO:0007097	0.0494143	1.30615	9	2141	5	14142	SYNE2,NTN1,CDC42,HOOK3,SUN2
GO:BP	miRNA mediated inhibition of translation	GO:0035278	0.0494143	1.30615	16	2141	7	14142	DDX6,EIF4ENIF1,AGO2,STAT3,TNRC6A,AGO4,TNRC6B
GO:BP	regulation of translation, ncRNA-mediated	GO:0045974	0.0494143	1.30615	16	2141	7	14142	DDX6,EIF4ENIF1,AGO2,STAT3,TNRC6A,AGO4,TNRC6B
GO:BP	sphingoid biosynthetic process	GO:0046520	0.0494143	1.30615	9	2141	5	14142	SPTLC2,SPHK1,SPHK2,ASAH1,GBA
GO:BP	atrioventricular valve morphogenesis	GO:0003181	0.0494143	1.30615	9	2141	5	14142	BMPR2,SMAD4,BMPR1A,MDM2,NOTCH1
GO:BP	histone H3-K9 acetylation	GO:0043970	0.0494143	1.30615	9	2141	5	14142	SMARCB1,BRCA1,SPHK2,SMAD4,ZNF451
GO:BP	cell migration involved in sprouting angiogenesis	GO:0002042	0.0494143	1.30615	41	2141	13	14142	PDCD10,RHOJ,PIK3C2A,AKT3,STARD13,FGF2,MAP3K3,MMRN2,HDAC9,HMOX1,SLIT2,ITGB1BP1,NOTCH1
GO:BP	regulation of protein ubiquitination	GO:0031396	0.0494143	1.30615	130	2141	31	14142	PTTG1IP,SASH1,PSEN1,RPS3,ARRB1,IVNS1ABP,NDFIP2,FBXW7,UBE3A,UBR5,RIPK2,BRCA1,SPHK1,CUL3,PINK1,HERPUD1,U2AF2,WDR48,PDCD6,DAXX,UBE2D1,CAV1,LRRK2,RCHY1,TGFBR1,NDFIP1,SQSTM1,MAPK9,COMMD1,XIAP,OGT
GO:BP	negative regulation of defense response to virus	GO:0050687	0.0494143	1.30615	16	2141	7	14142	NPLOC4,SEC14L1,MUL1,RNF125,RIOK3,ILRUN,TRAF3IP1
GO:BP	nucleus organization	GO:0006997	0.0494473	1.30586	79	2141	21	14142	NUP98,AHCTF1,TOR1AIP1,PML,USP36,PAFAH1B1,BIN1,TMF1,NUP155,LEMD2,NUP153,RRN3,ETS1,MFSD14A,SUN2,LEMD3,NUP107,GOLM1,AKAP8L,SPAST,RTN4
GO:BP	negative regulation of cellular catabolic process	GO:0031330	0.049512	1.30529	162	2141	37	14142	DHX36,TRAF3IP2,TENT2,PSEN1,QSOX1,DHX9,PKP1,IKBKE,MAPKAPK2,EIF4ENIF1,PML,USP36,STAT3,SLC11A1,PINK1,RASIP1,NPC1,USP14,BCL2,SMARCC1,WDR6,ATG7,BAG6,FUS,USP7,FOXK1,THRAP3,UBQLN4,HIPK2,HMOX1,LRRK2,TBC1D14,RIC1,NBAS,LRPPRC,DAB2IP,OGT
GO:BP	BMP signaling pathway	GO:0030509	0.0495522	1.30494	89	2141	23	14142	NEO1,FBN1,PPM1A,RGMA,EXT1,LRP2,BMPR2,ACVR2A,SMAD2,SMAD4,HIVEP1,HTRA1,SMURF1,BMPR1A,NOTCH2,TGFBR3,HIPK2,KCP,LEMD3,RGMB,NOTCH1,CRIM1,ENG
GO:BP	regulation of DNA-templated transcription, initiation	GO:2000142	0.0498251	1.30255	28	2141	10	14142	DHX36,MED4,MED13,ERCC1,MITF,ZNF451,RRN3,ERCC6,ATF7IP,SETX
GO:BP	positive regulation of histone H3-K9 acetylation	GO:2000617	0.0499429	1.30153	6	2141	4	14142	SMARCB1,BRCA1,SPHK2,SMAD4
GO:BP	cellular response to hydroperoxide	GO:0071447	0.0499429	1.30153	6	2141	4	14142	PRKD1,OXR1,MGST1,DAPK1
GO:BP	L-glutamate import across plasma membrane	GO:0098712	0.0499429	1.30153	6	2141	4	14142	PSEN1,ARL6IP5,SLC1A3,SLC1A1
GO:BP	granulocyte chemotaxis	GO:0071621	0.0499429	1.30153	55	2141	16	14142	DAPK2,LGALS3,CAMK1D,LBP,CMKLR1,MAPK1,PTK2,CCL24,MCU,JAM3,S100A14,S100A8,NCKAP1L,SLIT2,SYK,VAV1
GO:BP	negative regulation of metallopeptidase activity	GO:1905049	0.0499429	1.30153	6	2141	4	14142	SORL1,TIMP2,PICALM,RECK
GO:BP	negative regulation of transmembrane transport	GO:0034763	0.0499429	1.30153	55	2141	16	14142	SLC43A1,KCNRG,GEM,SLC43A2,YWHAE,STK39,PID1,CALM3,NEDD4L,ARL6IP5,GSTO1,CAV1,APPL2,PKD2,OSR1,COMMD1
GO:BP	regulation of metalloendopeptidase activity	GO:1904683	0.0499429	1.30153	6	2141	4	14142	SORL1,STAT3,PICALM,RECK
GO:BP	negative regulation of telomere capping	GO:1904354	0.0499429	1.30153	6	2141	4	14142	NBN,SMG6,ERCC1,XRCC1
GO:BP	negative regulation of response to biotic stimulus	GO:0002832	0.0499429	1.30153	55	2141	16	14142	PARP14,SAMHD1,TRIM21,NPLOC4,SEC14L1,NMI,MUL1,RNF125,RIOK3,LTF,ILRUN,TRAF3IP1,A2M,IRAK3,CACTIN,VSIG4
GO:BP	nephron tubule epithelial cell differentiation	GO:0072160	0.0499429	1.30153	6	2141	4	14142	WWTR1,YAP1,CTNNB1,OSR1
GO:BP	post-embryonic animal organ morphogenesis	GO:0048563	0.0499429	1.30153	6	2141	4	14142	FBN1,MYO7A,CDH23,EFEMP1
GO:BP	regulation of nephron tubule epithelial cell differentiation	GO:0072182	0.0499429	1.30153	6	2141	4	14142	WWTR1,YAP1,CTNNB1,OSR1
GO:BP	L-glutamate import	GO:0051938	0.0499429	1.30153	6	2141	4	14142	PSEN1,ARL6IP5,SLC1A3,SLC1A1
GO:BP	regulation of ATP metabolic process	GO:1903578	0.0499429	1.30153	55	2141	16	14142	APP,PSEN1,STAT3,NCOR1,PID1,PINK1,SPHK2,PRKAG2,EP300,IGF1,GPD1,PRXL2C,VCP,INSR,SLC2A6,OGT
GO:BP	positive regulation of integrin activation	GO:0033625	0.0499429	1.30153	6	2141	4	14142	FERMT2,FERMT1,SKAP1,RASIP1
GO:BP	negative regulation of sodium ion transmembrane transport	GO:1902306	0.0499429	1.30153	6	2141	4	14142	STK39,NEDD4L,OSR1,COMMD1
GO:BP	post-embryonic development	GO:0009791	0.0499429	1.30153	55	2141	16	14142	FBN1,PSEN1,MYO7A,KDM5B,AGO2,ERCC1,BCL2,ITPR1,PLEKHA1,CDH23,SZT2,GIGYF2,ASH1L,CHST11,RC3H2,EFEMP1
GO:BP	regulation of hyaluronan biosynthetic process	GO:1900125	0.0499429	1.30153	6	2141	4	14142	CLTC,AP2A1,PDGFB,NFKB1
GO:BP	endocardium development	GO:0003157	0.0499429	1.30153	6	2141	4	14142	STK4,STK3,SMAD4,NOTCH1
GO:BP	pericyte cell differentiation	GO:1904238	0.0499429	1.30153	6	2141	4	14142	SPI1,EPHA2,OSR1,NOTCH1
GO:BP	negative regulation of sodium ion transport	GO:0010766	0.0499429	1.30153	6	2141	4	14142	STK39,NEDD4L,OSR1,COMMD1
GO:CC	intracellular anatomical structure	GO:0005622	8.42263e-57	56.0746	9186	2054	1720	13273	TNIK,SKIL,PRKCI,MYNN,GOLIM4,PDCD10,KPNA4,CCNL1,DHX36,MBNL1,EIF2A,RNF13,WWTR1,HPS3,SLC9A9,ATR,ZBTB38,NMNAT3,PIK3CB,CEP70,ESYT3,ARMC8,STAG1,UBA5,DNAJC13,BRWD1,TMPRSS2,RIPK4,ABCG1,UBASH3A,SLC37A1,PDE9A,PKNOX1,RRP1B,PDXK,RRP1,AGPAT3,PFKL,CFAP410,TRPM2,PTTG1IP,POFUT2,MCM3AP,RUNX1,SETD4,DOP1B,DYRK1A,PIK3R4,SH3BP5,GALNT15,RAB5A,KAT2B,NCAM2,MRPL39,GABPA,APP,LTN1,USP16,URB1,PAXBP1,NSUN3,CPOX,CBLB,BBX,PHLD…
GO:CC	intracellular membrane-bounded organelle	GO:0043231	1.70356e-50	49.7686	6922	2054	1387	13273	TNIK,SKIL,PRKCI,MYNN,GOLIM4,PDCD10,KPNA4,CCNL1,DHX36,MBNL1,RNF13,WWTR1,SLC9A9,ATR,ZBTB38,NMNAT3,PIK3CB,ESYT3,ARMC8,STAG1,UBA5,DNAJC13,BRWD1,TMPRSS2,ABCG1,UBASH3A,SLC37A1,PDE9A,PKNOX1,RRP1B,PDXK,RRP1,AGPAT3,CFAP410,TRPM2,PTTG1IP,POFUT2,MCM3AP,RUNX1,SETD4,DOP1B,DYRK1A,PIK3R4,SH3BP5,GALNT15,RAB5A,KAT2B,NCAM2,MRPL39,GABPA,APP,USP16,URB1,PAXBP1,NSUN3,CPOX,CBLB,BBX,B4GALT4,ADPRH,GSK3B,HACD2,ZNF148,SNX4…
GO:CC	cytoplasm	GO:0005737	2.08486e-49	48.6809	6416	2054	1307	13273	TNIK,PRKCI,GOLIM4,PDCD10,KPNA4,DHX36,MBNL1,EIF2A,RNF13,WWTR1,HPS3,SLC9A9,ATR,NMNAT3,ESYT3,ARMC8,UBA5,DNAJC13,BRWD1,RIPK4,ABCG1,UBASH3A,SLC37A1,PDE9A,PKNOX1,AGPAT3,PFKL,CFAP410,TRPM2,PTTG1IP,POFUT2,MCM3AP,SETD4,DOP1B,DYRK1A,PIK3R4,SH3BP5,GALNT15,RAB5A,KAT2B,MRPL39,APP,LTN1,NSUN3,CPOX,CBLB,BBX,PHLDB2,ATG3,B4GALT4,ADPRH,GSK3B,PARP14,HACD2,ZNF148,SNX4,TFRC,PCYT1A,UBXN7,NRROS,PAK2,LSG1,CCDC50,LPP,BCL6…
GO:CC	membrane-bounded organelle	GO:0043227	4.94192e-47	46.3061	7217	2054	1419	13273	TNIK,SKIL,PRKCI,MYNN,GOLIM4,PDCD10,KPNA4,CCNL1,DHX36,MBNL1,RNF13,WWTR1,SLC9A9,ATR,ZBTB38,NMNAT3,PIK3CB,ESYT3,ARMC8,STAG1,UBA5,DNAJC13,BRWD1,TMPRSS2,ABCG1,UBASH3A,SLC37A1,PDE9A,PKNOX1,RRP1B,PDXK,RRP1,AGPAT3,CFAP410,TRPM2,PTTG1IP,POFUT2,MCM3AP,RUNX1,SETD4,DOP1B,DYRK1A,PIK3R4,SH3BP5,GALNT15,RAB5A,KAT2B,NCAM2,MRPL39,GABPA,APP,USP16,URB1,PAXBP1,NSUN3,CPOX,CBLB,BBX,B4GALT4,ADPRH,GSK3B,HACD2,ZNF148,SNX4…
GO:CC	intracellular organelle	GO:0043229	2.76398e-43	42.5585	8085	2054	1532	13273	TNIK,SKIL,PRKCI,MYNN,GOLIM4,PDCD10,KPNA4,CCNL1,DHX36,MBNL1,RNF13,WWTR1,SLC9A9,ATR,ZBTB38,NMNAT3,PIK3CB,CEP70,ESYT3,ARMC8,STAG1,UBA5,DNAJC13,BRWD1,TMPRSS2,ABCG1,UBASH3A,SLC37A1,PDE9A,PKNOX1,RRP1B,PDXK,RRP1,AGPAT3,CFAP410,TRPM2,PTTG1IP,POFUT2,MCM3AP,RUNX1,SETD4,DOP1B,DYRK1A,PIK3R4,SH3BP5,GALNT15,RAB5A,KAT2B,NCAM2,MRPL39,GABPA,APP,USP16,URB1,PAXBP1,NSUN3,CPOX,CBLB,BBX,PHLDB2,B4GALT4,ADPRH,GSK3B,HACD…
GO:CC	organelle	GO:0043226	9.21321e-41	40.0356	8271	2054	1550	13273	TNIK,SKIL,PRKCI,MYNN,GOLIM4,PDCD10,KPNA4,CCNL1,DHX36,MBNL1,RNF13,WWTR1,SLC9A9,ATR,ZBTB38,NMNAT3,PIK3CB,CEP70,ESYT3,ARMC8,STAG1,UBA5,DNAJC13,BRWD1,TMPRSS2,ABCG1,UBASH3A,SLC37A1,PDE9A,PKNOX1,RRP1B,PDXK,RRP1,AGPAT3,CFAP410,TRPM2,PTTG1IP,POFUT2,MCM3AP,RUNX1,SETD4,DOP1B,DYRK1A,PIK3R4,SH3BP5,GALNT15,RAB5A,KAT2B,NCAM2,MRPL39,GABPA,APP,USP16,URB1,PAXBP1,NSUN3,CPOX,CBLB,BBX,PHLDB2,B4GALT4,ADPRH,GSK3B,HACD…
GO:CC	cytosol	GO:0005829	7.38739e-32	31.1315	2274	2054	552	13273	TNIK,PRKCI,PDCD10,DHX36,MBNL1,RNF13,WWTR1,HPS3,ARMC8,UBA5,DNAJC13,BRWD1,PDE9A,PFKL,CFAP410,MCM3AP,SETD4,RAB5A,KAT2B,LTN1,CBLB,BBX,PHLDB2,ATG3,PARP14,PAK2,LSG1,CCDC50,LPP,MASP1,FXR1,SNX9,MAP7,STXBP5,MAP3K7,ASCC3,MAN1A1,SENP6,CD109,SMAD3,DIS3L,MMP14,SERINC5,POC5,CERT1,CDO1,MCC,VPS13C,BLOC1S6,FERMT2,SAMD4A,ARID4A,DAAM1,PPM1A,PPP2R5E,AREL1,YLPM1,DLST,TTLL5,SPATA7,TTC7B,SPG11,FERMT1,AP5S1,OSBPL2,SS18L…
GO:CC	nuclear lumen	GO:0031981	5.9742e-31	30.2237	2920	2054	666	13273	TNIK,MYNN,KPNA4,CCNL1,DHX36,MBNL1,RNF13,WWTR1,ATR,ZBTB38,PIK3CB,ARMC8,STAG1,BRWD1,TMPRSS2,UBASH3A,PDE9A,RRP1B,PDXK,RRP1,PTTG1IP,MCM3AP,SH3BP5,RAB5A,KAT2B,NCAM2,GABPA,URB1,CBLB,BBX,GSK3B,ZNF148,UBXN7,LSG1,BCL6,MASP1,TBL1XR1,SCAF8,MYCT1,PLEKHG1,L3MBTL3,MAP3K7,AK9,UTRN,HDAC2,PEX3,SENP6,RPS6KA2,SMAD3,POC5,CERT1,DCAF11,SRP19,MCC,KLHDC2,ZNF609,USP3,NEO1,POLR2M,TCF12,ARIH1,LEO1,FERMT2,SAMD4A,ARID4A,TLE3…
GO:CC	membrane-enclosed lumen	GO:0031974	2.88487e-29	28.5399	3156	2054	701	13273	TNIK,MYNN,KPNA4,CCNL1,DHX36,MBNL1,RNF13,WWTR1,ATR,ZBTB38,PIK3CB,ARMC8,STAG1,BRWD1,TMPRSS2,UBASH3A,PDE9A,RRP1B,PDXK,RRP1,PTTG1IP,MCM3AP,SH3BP5,RAB5A,KAT2B,NCAM2,MRPL39,GABPA,APP,URB1,NSUN3,CBLB,BBX,GSK3B,ZNF148,UBXN7,LSG1,BCL6,MASP1,TBL1XR1,IGF2R,SCAF8,MYCT1,PLEKHG1,L3MBTL3,MAP3K7,AK9,UTRN,HDAC2,PEX3,SENP6,RPS6KA2,SMAD3,POC5,CERT1,DCAF11,SRP19,MCC,KLHDC2,ZNF609,USP3,NEO1,POLR2M,TCF12,ARIH1,LEO1,FE…
GO:CC	intracellular organelle lumen	GO:0070013	2.88487e-29	28.5399	3156	2054	701	13273	TNIK,MYNN,KPNA4,CCNL1,DHX36,MBNL1,RNF13,WWTR1,ATR,ZBTB38,PIK3CB,ARMC8,STAG1,BRWD1,TMPRSS2,UBASH3A,PDE9A,RRP1B,PDXK,RRP1,PTTG1IP,MCM3AP,SH3BP5,RAB5A,KAT2B,NCAM2,MRPL39,GABPA,APP,URB1,NSUN3,CBLB,BBX,GSK3B,ZNF148,UBXN7,LSG1,BCL6,MASP1,TBL1XR1,IGF2R,SCAF8,MYCT1,PLEKHG1,L3MBTL3,MAP3K7,AK9,UTRN,HDAC2,PEX3,SENP6,RPS6KA2,SMAD3,POC5,CERT1,DCAF11,SRP19,MCC,KLHDC2,ZNF609,USP3,NEO1,POLR2M,TCF12,ARIH1,LEO1,FE…
GO:CC	organelle lumen	GO:0043233	2.88487e-29	28.5399	3156	2054	701	13273	TNIK,MYNN,KPNA4,CCNL1,DHX36,MBNL1,RNF13,WWTR1,ATR,ZBTB38,PIK3CB,ARMC8,STAG1,BRWD1,TMPRSS2,UBASH3A,PDE9A,RRP1B,PDXK,RRP1,PTTG1IP,MCM3AP,SH3BP5,RAB5A,KAT2B,NCAM2,MRPL39,GABPA,APP,URB1,NSUN3,CBLB,BBX,GSK3B,ZNF148,UBXN7,LSG1,BCL6,MASP1,TBL1XR1,IGF2R,SCAF8,MYCT1,PLEKHG1,L3MBTL3,MAP3K7,AK9,UTRN,HDAC2,PEX3,SENP6,RPS6KA2,SMAD3,POC5,CERT1,DCAF11,SRP19,MCC,KLHDC2,ZNF609,USP3,NEO1,POLR2M,TCF12,ARIH1,LEO1,FE…
GO:CC	nucleus	GO:0005634	3.26116e-29	28.4866	4357	2054	905	13273	TNIK,SKIL,PRKCI,MYNN,KPNA4,CCNL1,DHX36,MBNL1,RNF13,WWTR1,ATR,ZBTB38,PIK3CB,ARMC8,STAG1,BRWD1,TMPRSS2,UBASH3A,PDE9A,PKNOX1,RRP1B,PDXK,RRP1,AGPAT3,PTTG1IP,MCM3AP,RUNX1,SETD4,DYRK1A,SH3BP5,RAB5A,KAT2B,NCAM2,GABPA,APP,USP16,URB1,PAXBP1,CBLB,BBX,GSK3B,ZNF148,PCYT1A,UBXN7,LSG1,BCL6,MASP1,FXR1,TBL1XR1,IGF2R,SCAF8,MYCT1,PLEKHG1,L3MBTL3,MAP3K7,ASCC3,SCML4,AK9,UTRN,HDAC2,PEX3,SENP6,FGFR1OP,RPS6KA2,SMAD3,IN…
GO:CC	nucleoplasm	GO:0005654	3.56042e-27	26.4485	2642	2054	602	13273	TNIK,MYNN,KPNA4,CCNL1,DHX36,MBNL1,RNF13,WWTR1,ATR,ZBTB38,PIK3CB,ARMC8,STAG1,TMPRSS2,UBASH3A,PDE9A,RRP1B,PDXK,PTTG1IP,MCM3AP,SH3BP5,RAB5A,KAT2B,NCAM2,GABPA,CBLB,BBX,GSK3B,ZNF148,UBXN7,LSG1,BCL6,MASP1,TBL1XR1,SCAF8,MYCT1,PLEKHG1,L3MBTL3,MAP3K7,AK9,UTRN,HDAC2,PEX3,SENP6,RPS6KA2,SMAD3,POC5,CERT1,DCAF11,MCC,KLHDC2,ZNF609,USP3,NEO1,POLR2M,TCF12,ARIH1,LEO1,FERMT2,ARID4A,TLE3,RBM25,PSEN1,MIDEAS,YLPM1,DLS…
GO:CC	endomembrane system	GO:0012505	1.98952e-24	23.7013	2179	2054	508	13273	PRKCI,GOLIM4,PDCD10,KPNA4,RNF13,SLC9A9,ATR,ESYT3,UBA5,DNAJC13,UBASH3A,SLC37A1,AGPAT3,POFUT2,MCM3AP,DOP1B,PIK3R4,GALNT15,RAB5A,APP,ITSN1,B4GALT4,ADPRH,HACD2,ZNF148,SNX4,TFRC,PCYT1A,UBXN7,NRROS,LSG1,BCL6,VPS8,IGF2R,SNX9,REPS1,STXBP5,SLC35A1,AK9,MAN1A1,PEX3,LMBRD1,THBS2,SMAD3,MMP14,CERT1,GCNT4,YTHDC2,KLHDC2,SNX1,DAPK2,NEO1,BNIP2,ADAM10,POLR2M,SEMA6D,BLOC1S6,SYNE2,VTI1B,GALNT16,PSEN1,NUMB,VASH1,VIPAS…
GO:CC	Golgi apparatus	GO:0005794	5.9375e-13	12.2264	792	2054	204	13273	GOLIM4,PDCD10,ATR,UBA5,UBASH3A,POFUT2,APP,B4GALT4,ZNF148,BCL6,IGF2R,SNX9,SLC35A1,MAN1A1,CERT1,GCNT4,DAPK2,NEO1,ADAM10,SEMA6D,VTI1B,GALNT16,PSEN1,VIPAS39,CASC4,ENTPD6,PMEPA1,TBC1D20,SLA2,SERINC3,SULF2,ARFGEF2,EHF,CD44,EXT2,CHST1,ARAP1,NUMA1,OSBP,DENND5A,COPB1,PIK3C2A,SORL1,CBL,ARCN1,BACE1,PCSK7,DUSP10,SCYL3,GORAB,QSOX1,STX6,CAMSAP2,LAX1,RAB7B,NDFIP2,COG6,FNDC3A,COG3,TDRD3,CPE,GASK1B,FBXW8,NAA25,LI…
GO:CC	protein-containing complex	GO:0032991	2.03878e-10	9.69063	3514	2054	673	13273	SKIL,EIF2A,WWTR1,HPS3,ARMC8,STAG1,DNAJC13,PKNOX1,RRP1B,RRP1,PFKL,ITGB2,COL6A1,MCM3AP,ERG,KAT2B,MRPL39,JAM2,APP,LTN1,CRYBG3,ALCAM,ATG3,GSK3B,SNX4,TFRC,UBXN7,CLDN1,FXR1,TBL1XR1,SASH1,STXBP5,MAP3K7,ASCC3,SHPRH,UTRN,HDAC2,PEX3,SMAD3,DIS3L,INTS14,AP3B1,F2RL2,CERT1,PGGT1B,DCAF11,SRP19,GNG2,SNX1,NEO1,MYO1E,ADAM10,POLR2M,CGNL1,TCF12,ARIH1,LEO1,MYO9A,BLOC1S6,PSMA3,ARID4A,PPP2R5E,SYNE2,TLE3,DCAF5,PSEN1,LIN…
GO:CC	anchoring junction	GO:0070161	3.88973e-09	8.41008	362	2054	104	13273	JAM2,PHLDB2,PAK2,CLDN1,LPP,PTPRK,TLN2,FERMT2,ACTN1,FERMT1,PTPRA,SRC,PLCG1,CTNND1,PTPRJ,LPXN,RDX,AMOTL1,SDCCAG8,KAZN,PKP1,THSD1,LCP1,GAB1,IQGAP1,TJP1,PRKD1,NDRG1,PTK2,PLEC,TMEM65,GRHL2,PECAM1,ITGA2B,JUP,LASP1,SKAP1,ITGB6,EPHA2,DES,TNS1,BMPR2,CDC42,ASAP3,ACTR3,CLIC4,RPGRIP1L,RASIP1,CYTH2,SIPA1L3,LSR,VAPA,MAGI1,FRMD4B,CTNNB1,LIMD1,ITGA1,ITGA2,DSP,ADD3,ACTB,UBN1,ANK3,VCL,DLG5,DLC1,FAT1,IRF2,JAM3,CD53…
GO:CC	cytoplasmic vesicle	GO:0031410	1.36837e-08	7.8638	855	2054	200	13273	PRKCI,RNF13,SLC9A9,DNAJC13,TRPM2,DOP1B,PIK3R4,SH3BP5,GALNT15,RAB5A,APP,ADPRH,SNX4,TFRC,VPS8,IGF2R,SNX9,STXBP5,MAN1A1,THBS2,MMP14,AP3B1,SNX1,MYO1E,ADAM10,BLOC1S6,VTI1B,PSEN1,NUMB,VIPAS39,SPG11,USP6NL,AP5S1,RAB22A,PMEPA1,SLA2,SRC,ARFGEF2,PTPN1,ARRB1,SMPD1,COPB1,PIK3C2A,SORL1,ARCN1,BACE1,MYO7A,STX6,MR1,RAB7B,ATP11A,LAMP1,THSD1,WDFY2,SLC15A4,CLIP1,TPCN1,RAB35,HPS4,SLC5A1,ABHD2,CTSH,TRIP11,NDRG1,WASHC…
GO:CC	intracellular vesicle	GO:0097708	2.44266e-08	7.61214	861	2054	200	13273	PRKCI,RNF13,SLC9A9,DNAJC13,TRPM2,DOP1B,PIK3R4,SH3BP5,GALNT15,RAB5A,APP,ADPRH,SNX4,TFRC,VPS8,IGF2R,SNX9,STXBP5,MAN1A1,THBS2,MMP14,AP3B1,SNX1,MYO1E,ADAM10,BLOC1S6,VTI1B,PSEN1,NUMB,VIPAS39,SPG11,USP6NL,AP5S1,RAB22A,PMEPA1,SLA2,SRC,ARFGEF2,PTPN1,ARRB1,SMPD1,COPB1,PIK3C2A,SORL1,ARCN1,BACE1,MYO7A,STX6,MR1,RAB7B,ATP11A,LAMP1,THSD1,WDFY2,SLC15A4,CLIP1,TPCN1,RAB35,HPS4,SLC5A1,ABHD2,CTSH,TRIP11,NDRG1,WASHC…
GO:CC	organelle subcompartment	GO:0031984	3.11871e-08	7.50603	644	2054	158	13273	GOLIM4,PDCD10,ESYT3,UBA5,SLC37A1,AGPAT3,B4GALT4,PCYT1A,UBXN7,IGF2R,SNX9,SLC35A1,LMBRD1,GCNT4,GALNT16,PSEN1,SPTLC2,SEL1L,RRBP1,ABHD12,PMEPA1,TBC1D20,PIGT,SULF2,ARFGEF2,PTPN1,HSD17B12,EXT2,CHST1,PEX16,NUMA1,STIM1,OSBP,DENND5A,TMEM41B,COPB1,PIK3C2A,SORL1,BACE1,PCSK7,EPHX1,SCYL3,SOAT1,QSOX1,STX6,MR1,LPGAT1,RAB7B,MGST2,ATP2A2,FICD,PRKD1,DEGS2,TRAM1,EXT1,FAM91A1,FZD6,NPLOC4,ERN1,ABCA6,MYO18A,VMP1,GGA3,…
GO:CC	endosome	GO:0005768	3.5169e-08	7.45384	449	2054	119	13273	PRKCI,RNF13,SLC9A9,DNAJC13,DOP1B,PIK3R4,RAB5A,APP,SNX4,TFRC,VPS8,IGF2R,MMP14,SNX1,BLOC1S6,VTI1B,PSEN1,NUMB,VIPAS39,AP5S1,RAB22A,PMEPA1,SLA2,SRC,ARFGEF2,PTPN1,SMPD1,SORL1,BACE1,STX6,MR1,RAB7B,ATP11A,LAMP1,THSD1,WDFY2,SLC15A4,CLIP1,TPCN1,SLC5A1,NDRG1,WASHC5,SNX16,HGS,PRKAR1A,NBR1,RABEP1,CLTC,TOM1L1,SPHK1,LRP2,OSBPL6,WDFY1,SLC11A1,ALS2,ECE1,STEAP3,CD22,NPC1,RMC1,RAB31,MON1A,RAB7A,TRAK1,CMTM6,FYCO1,V…
GO:CC	focal adhesion	GO:0005925	5.21314e-08	7.2829	109	2054	43	13273	PHLDB2,LPP,TLN2,FERMT2,ACTN1,FERMT1,PTPRA,SRC,LPXN,RDX,THSD1,LCP1,IQGAP1,PTK2,PLEC,ITGA2B,LASP1,ITGB6,EPHA2,TNS1,ASAP3,LIMD1,ITGA1,ITGA2,VCL,DLC1,IRF2,BCAR3,TNS3,CAV1,LIMA1,ITGA5,AFAP1,PTK2B,PALLD,GSN,TLN1,JAK2,FOCAD,ARHGAP26,ADAM17,MAP4K4,IL1RL1
GO:CC	organelle membrane	GO:0031090	1.23068e-07	6.90986	1402	2054	295	13273	GOLIM4,PDCD10,KPNA4,RNF13,ESYT3,UBA5,DNAJC13,SLC37A1,AGPAT3,TRPM2,MCM3AP,DOP1B,SH3BP5,RAB5A,B4GALT4,ADPRH,SNX4,TFRC,PCYT1A,UBXN7,IGF2R,SNX9,STXBP5,SLC35A1,AK9,PEX3,LMBRD1,SMAD3,AP3B1,GCNT4,KLHDC2,SNX1,VPS13C,LGALS3,SYNE2,VTI1B,EXD2,GALNT16,SYNJ2BP,PSEN1,SPTLC2,SEL1L,RRBP1,ABHD12,PMEPA1,TBC1D20,CPNE1,SRC,PIGT,ARFGEF2,PTPN1,CAT,HSD17B12,EXT2,CHST1,PEX16,RPS3,UCP2,NUMA1,NUP98,STIM1,OSBP,TMEM41B,COPB…
GO:CC	intracellular protein-containing complex	GO:0140535	1.64493e-07	6.78385	516	2054	130	13273	ARMC8,KAT2B,ATG3,MAP3K7,PGGT1B,DCAF11,POLR2M,ARIH1,LEO1,PSMA3,PPP2R5E,DCAF5,SEL1L,KAT14,TAF4,TRPC4AP,RPRD1B,FBH1,ELP4,DDB2,TRIM21,PATL1,USP47,CUL5,UBE4B,KLHL21,COP1,CDC73,RNF2,PPP2R5A,CUL4A,SUPT20H,RNASEH2B,NAA16,JADE1,EP400,ANAPC7,FBXW8,FBXW7,PSMA6,FBXO33,UBE3A,PPP2R5C,AGO2,FBXO32,CBX2,PSMD12,KANSL1,PRKAR1A,BRCA1,PSME3,SPOP,RECQL5,ERCC3,CUL3,XRCC5,KANSL1L,EPC2,CNOT1,GAN,RPRD1A,PPP4R1,PRKAR2A,PPP…
GO:CC	cell-substrate junction	GO:0030055	2.92475e-07	6.53391	115	2054	43	13273	PHLDB2,LPP,TLN2,FERMT2,ACTN1,FERMT1,PTPRA,SRC,LPXN,RDX,THSD1,LCP1,IQGAP1,PTK2,PLEC,ITGA2B,LASP1,ITGB6,EPHA2,TNS1,ASAP3,LIMD1,ITGA1,ITGA2,VCL,DLC1,IRF2,BCAR3,TNS3,CAV1,LIMA1,ITGA5,AFAP1,PTK2B,PALLD,GSN,TLN1,JAK2,FOCAD,ARHGAP26,ADAM17,MAP4K4,IL1RL1
GO:CC	cytoplasmic ribonucleoprotein granule	GO:0036464	2.92475e-07	6.53391	135	2054	48	13273	DHX36,MBNL1,MCC,USP3,TOP1,STAU1,CELF1,PATL1,DDX6,DHX9,EIF4ENIF1,IQGAP1,BTBD1,CTSH,PSMA6,AGO2,ZFAND1,PUM1,DIS3L2,CDC42,CNOT1,LSM14A,ROCK1,LIMD1,GHR,ATXN2L,TNRC6A,ACTB,CARHSP1,RBPMS,ZC3H12A,AGO4,GIGYF2,CHTOP,MOV10,PSMC2,POLDIP3,LARP4,EIF4E,G3BP2,C9ORF72,VCP,G3BP1,SQSTM1,PUM2,DDX1,RC3H2,TIA1
GO:CC	vesicle	GO:0031982	2.92475e-07	6.53391	938	2054	209	13273	PRKCI,RNF13,SLC9A9,DNAJC13,TRPM2,DOP1B,PIK3R4,SH3BP5,GALNT15,RAB5A,APP,ADPRH,SNX4,TFRC,VPS8,IGF2R,SNX9,STXBP5,MAN1A1,THBS2,MMP14,AP3B1,SNX1,MYO1E,ADAM10,BLOC1S6,VTI1B,PSEN1,NUMB,VIPAS39,SPG11,USP6NL,AP5S1,RAB22A,PMEPA1,SLA2,SRC,ARFGEF2,PTPN1,ARRB1,SMPD1,COPB1,PIK3C2A,SORL1,ARCN1,BACE1,MYO7A,QSOX1,STX6,MR1,RAB7B,ATP11A,LAMP1,THSD1,WDFY2,SLC15A4,CLIP1,TPCN1,RAB35,HPS4,SLC5A1,ABHD2,CTSH,TRIP11,NDRG1…
GO:CC	nuclear body	GO:0016604	4.54453e-07	6.34251	556	2054	136	13273	CCNL1,DHX36,WWTR1,ATR,STAG1,SH3BP5,NCAM2,UBXN7,LSG1,KLHDC2,TCF12,ARIH1,RBM25,YLPM1,PIAS1,SFMBT2,PPP1R16B,STK4,PLCB1,HIPK3,API5,ARRB1,LPXN,NUP98,ZBTB16,MAML2,MRE11,GPATCH2,DUSP10,KAZN,DHX9,RNF2,DENND1B,IKBKE,TPP2,WBP4,MAML3,JADE1,EP400,HSPB8,SUDS3,TFIP11,SNRPA1,PML,PPP4R3A,TRIP11,TONSL,NCOA2,NSMCE2,MTDH,ESRP1,VIRMA,NBN,USP36,EFTUD2,NBR1,BRCA1,LUC7L3,MAPK7,NSRP1,PPIG,CIR1,CWC22,SRSF4,SNRNP40,FTO,ZC…
GO:CC	nuclear protein-containing complex	GO:0140513	4.84433e-07	6.31477	804	2054	183	13273	MCM3AP,KAT2B,TBL1XR1,MAP3K7,ASCC3,HDAC2,SMAD3,INTS14,POLR2M,TCF12,LEO1,SYNE2,TLE3,LIN52,KAT14,SS18L1,TAF4,RALY,NCOA6,CTNNBL1,RPRD1B,PLCG1,ADNP,ELP4,RPS3,NUP98,AMOTL1,YAP1,MRE11,AHCTF1,CDC73,RNF2,PCID2,TFDP1,DIS3,SUPT20H,INTS6,MED4,WBP4,TDRD3,SMARCA5,JADE1,EP400,ANAPC7,MED13L,TFIP11,ASCC2,SMARCB1,SNRPA1,BAZ1A,SYNE3,YY1,TONSL,INTS8,NBN,CBX2,FAAP100,KANSL1,EFTUD2,HDAC5,BRCA1,STAT3,JUP,LUC7L3,COPS3,N…
GO:CC	ribonucleoprotein granule	GO:0035770	5.0247e-07	6.29889	146	2054	50	13273	DHX36,MBNL1,FXR1,MCC,USP3,TOP1,STAU1,CELF1,PATL1,DDX6,DHX9,EIF4ENIF1,IQGAP1,BTBD1,CTSH,PSMA6,AGO2,ZFAND1,PUM1,DIS3L2,CDC42,CNOT1,LSM14A,ROCK1,RPUSD3,LIMD1,GHR,ATXN2L,TNRC6A,ACTB,CARHSP1,RBPMS,ZC3H12A,AGO4,GIGYF2,CHTOP,MOV10,PSMC2,POLDIP3,LARP4,EIF4E,G3BP2,C9ORF72,VCP,G3BP1,SQSTM1,PUM2,DDX1,RC3H2,TIA1
GO:CC	cytoskeleton	GO:0005856	1.20661e-06	5.91843	1380	2054	285	13273	TNIK,PRKCI,CEP70,STAG1,CFAP410,DYRK1A,PIK3R4,RAB5A,KAT2B,PHLDB2,GSK3B,CCDC14,SNX4,TBL1XR1,MAP7,SLC35A1,CEP85L,FGFR1OP,DIS3L,MMP14,SERINC5,POC5,EPB41L4A,TLN2,MYO1E,CGNL1,LEO1,MYO9A,SPATA5L1,DAAM1,SYNE2,ZFYVE26,ACTN1,EXD2,PSEN1,DLST,TTLL5,IFT43,SPATA7,PTPN21,TTC8,MAP2K5,NEBL,DSTN,RAB22A,NSFL1C,SNPH,CEP250,MYL9,SRC,CTNNBL1,PRKCQ,ARFGEF2,TCP11L1,TTC17,RPS3,LPXN,NUMA1,SWAP70,CEP164,RDX,MYO7A,DCUN1D5,S…
GO:CC	nuclear envelope	GO:0005635	2.65747e-06	5.57553	248	2054	71	13273	KPNA4,AGPAT3,MCM3AP,APP,IGF2R,AK9,SMAD3,KLHDC2,BNIP2,POLR2M,SYNE2,PSEN1,TBC1D20,CPNE1,NUP98,SORL1,AHCTF1,TOR1AIP1,PCID2,RNF6,PGRMC2,NOC4L,DHX37,SYNE3,ERN1,PAFAH1B1,MRPS23,TRNAU1AP,OSBPL6,CMTM3,NPC1,BCL2,ITPR1,SEC13,TENT4A,NUP155,LEMD2,NUP153,TRIM27,NRM,TNKS2,ITPRIP,TNRC18,MAD1L1,SUN1,CCAR1,ANXA11,TNKS,FAF1,CLCC1,ZC3HC1,DNAJC2,SUN2,RTCB,XPOT,LEMD3,NUP107,WDFY3,ANKRD17,XPO7,CALR,INSR,CETN3,PUM2,NUP…
GO:CC	clathrin-coated pit	GO:0005905	3.86066e-06	5.41334	35	2054	19	13273	ITSN1,TFRC,REPS1,NUMB,FCHSD2,RAB35,CLTC,SPHK1,LRP2,BMPR2,AP2A1,DAB2,PICALM,SH3BP4,SORT1,SGIP1,NECAP1,CLTA,EPS15L1
[truncated: 89 more rows]
