# Supplementary material for: Characterization of RNA Editome in the Mammary Gland of Yaks during the Lactation and Dry Periods
Source: Animals (Basel). 2022 Jan 16;12(2):207. doi: 10.3390/ani12020207 (PMC8773173; doi:10.3390/ani12020207)
Supplement: Supplementary file 1 [file animals-12-00207-s001.zip › Table S8.xlsx]

## Sheet: Sheet1
#Term	Database	ID	Input number	Background number	FDR	Input
Focal adhesion	KEGG PATHWAY	bom04510	67	207	4.17851e-08	CCND3|PDGFRB|PTK2|CRKL|ITGA9|MYL9|THBS2|ITGA2|DOCK1|LAMA2|PDGFB|RAP1A|MYLK|CTNNB1|XIAP|AKT3|RAPGEF1|LAMC3|LAMB1|RAF1|CAV1|ITGA2B|LAMA3|TLN2|ITGA6|TLN1|MAPK1|PPP1R12A|PPP1R12B|ITGA1|MAPK9|PARVG|SRC|IGF1R|PDGFC|PDGFD|ITGB6|PRKCA|ITGB8|PRKCB|VCL|ITGA5|COL4A2|COL4A1|VWF|LAMC1|FLNB|ACTN1|PPP1CB|PPP1CC|SOS1|ACTN4|VAV1|VAV3|VAV2|ROCK1|GSK3B|MET|IGF1|COL6A1|FLNA|ACTB|BCL2|COL6A5|PIK3CB|PAK2|CDC42
Adherens junction	KEGG PATHWAY	bom04520	34	73	5.25293e-07	SRC|SMAD4|TGFBR1|SMAD2|SMAD3|CTNNB1|PTPRM|INSR|WASL|CTNND1|SORBS1|IQGAP1|YES1|WASF3|MAP3K7|MAPK1|TGFBR2|IGF1R|VCL|PTPN1|EP300|CTNNA1|ACTN1|TJP1|ACTN4|AFDN|TCF7L1|TCF7L2|MET|BAIAP2|ACTB|PTPRJ|CREBBP|CDC42
Rap1 signaling pathway	KEGG PATHWAY	bom04015	66	225	5.25293e-07	PDGFRB|AFDN|EVL|CTNND1|CRKL|SRC|RAF1|SKAP1|PDGFB|RAP1A|CTNNB1|RAPGEF5|INSR|AKT3|PLCE1|MAP2K6|RAPGEF2|MAPK13|KIT|GNAI2|GNAI1|LPAR1|CALM3|ITGA2B|PIK3CB|TLN2|TLN1|MAPK1|MAGI3|MAGI1|SIPA1L3|FGF10|ANGPT4|PRKCI|PLCB1|IGF1R|ITGB2|PDGFD|CSF1R|PRKCA|PRKCB|ADCY6|EPHA2|MAPK12|RAPGEF1|DOCK4|LCP2|FGFR2|FGF2|PDGFC|RGS14|ADCY7|GNAQ|VAV1|VAV3|VAV2|ADCY9|PLCG1|CALML4|MET|ITGAL|IGF1|ACTB|CDC42|PRKD1|PRKD3
Regulation of actin cytoskeleton	KEGG PATHWAY	bom04810	64	218	6.51806e-07	ITGA9|PTK2|CYFIP1|CRKL|PDGFRB|LIMK2|ITGA1|ITGA2|DOCK1|ITGA5|ITGA6|MYLK|NCKAP1L|WASL|PDGFD|RAF1|IQGAP1|IQGAP2|GSN|DIAPH2|ITGA2B|PIK3CB|MAPK1|PPP1R12A|PPP1R12B|ARPC2|GNA12|FGF10|NCKAP1|ARHGEF11|PDGFB|ITGB2|ARHGEF12|FGD3|ITGB6|ITGB8|VCL|RDX|SRC|MYL9|SSH2|CFL2|SSH1|FGFR2|FGF2|PDGFC|ACTN1|LPAR1|PPP1CB|PPP1CC|SOS1|ACTN4|VAV1|VAV3|VAV2|ROCK1|ITGAL|ARHGEF7|BAIAP2|ACTB|SCIN|PIP5K1A|PAK2|CDC42
Pathways in cancer	KEGG PATHWAY	bom05200	118	552	5.36592e-06	CRKL|IKBKB|AKT3|CALM3|STAT3|PIK3CB|ARHGEF11|IGF1R|CAMK2G|STK4|MDM2|FGFR2|ADCY6|ADCY7|CCND3|ADCY9|TCF7L2|GSK3B|RUNX1|GNG2|CTBP2|CSF2RB|ITGA2|ITGA6|TCF7L1|MGST2|MGST1|IFNGR1|IFNGR2|LAMB1|KIT|RAF1|JUP|JAK2|JAK1|TXNRD1|PLCB1|IGF1|IL4R|PPARD|CCDC6|COL4A2|COL4A1|LAMC3|LAMC1|TGFBR1|FGF2|STAT2|GNAQ|HMOX1|CBL|CALML4|CREBBP|IFNAR1|PDGFRB|HDAC2|SMAD4|SMAD2|SMAD3|XIAP|GNAI2|GNAI1|NCOA3|SPI1|FZD4|ZBTB16|FZD6|…
Proteoglycans in cancer	KEGG PATHWAY	bom05205	57	204	9.58511e-06	PTK2|SRC|ITGA2|ITGA5|GAB1|CTNNB1|PLCG1|AKT3|PLCE1|MAPK12|MAPK13|HPSE2|RAF1|IQGAP1|CAV1|DCN|FZD4|FZD6|FAS|PIK3CB|FGF2|MAPK1|PPP1R12A|PPP1R12B|ARHGEF11|IGF1R|CAMK2G|ARHGEF12|ERBB4|PRKCA|CD44|PRKCB|RDX|GPC1|ITPR2|STAT3|MDM2|ITPR1|FLNB|PPP1CB|PPP1CC|SOS1|VAV1|SDC2|VAV2|SDC4|ROCK1|CBL|MET|ANK3|IGF1|PRKACB|FLNA|ACTB|PTCH1|VAV3|CDC42
Thyroid hormone signaling pathway	KEGG PATHWAY	bom04919	41	122	9.58511e-06	HDAC2|ATP2A2|SRC|RCAN1|THRB|KAT2B|CTNNB1|PLCG1|AKT3|PLCE1|MED4|CASP9|RAF1|NCOR1|NCOA2|NCOA3|STAT1|PIK3CB|ATP2A3|TBC1D4|SLC16A2|MED13|DIO2|PLCB1|PRKCA|PRKCB|RXRA|FOXO1|ATP1B1|MDM2|EP300|NOTCH4|PFKFB2|NOTCH1|NOTCH2|GSK3B|MED13L|PRKACB|MAPK1|ACTB|CREBBP
Axon guidance	KEGG PATHWAY	bom04360	53	185	1.14833e-05	PTK2|GNAI2|SRC|LIMK2|SSH1|SRGAP1|EPHA2|SRGAP3|PLCG1|MYL9|SEMA4A|SEMA6D|BOC|SEMA4D|RGMA|PLXNB2|PLXNB1|ABLIM1|RAF1|PIK3CB|NEO1|SLIT3|SLIT2|SEMA6A|ARHGEF11|ARHGEF12|DPYSL2|PRKCA|CAMK2G|SSH2|CFL2|PPP3CA|SEMA7A|RASA1|GNAI1|PTCH1|NCK2|SEMA3F|PLXNA3|NTN1|PLXNA1|ROBO2|NTN4|ROCK1|GSK3B|PDK1|MET|BMPR2|MAPK1|PPP3CB|PPP3CC|PAK2|CDC42
Endocytosis	KEGG PATHWAY	bom04144	66	258	1.31173e-05	SNX1|EHD3|EPS15L1|WASHC5|ARRB1|RAB7A|SMAD2|SMAD3|CLTA|WASL|CLTC|DNM2|DAB2|IGF2R|BIN1|CAV1|SMURF1|EPS15|RAB35|RAB8A|ARAP2|ARAP1|EEA1|SNX4|GRK3|PSD3|RAB22A|TFRC|RABEP1|WWP1|RAB10|TGFBR2|PRKCI|CBLB|IGF1R|SMAP1|RAB5A|VPS45|ARPC2|PSD4|HGS|ACAP2|AGAP1|AP2A1|ARFGEF2|SMAP2|MDM2|CYTH2|FGFR2|RAB11FIP3|RAB11FIP2|RAB11FIP1|ZFYVE27|RAB31|TGFBR1|SRC|DNAJC6|PIP5K1A|CBL|NEDD4L|PML|GIT2|CDC42|ASAP1|ASAP2|ASAP3
MAPK signaling pathway	KEGG PATHWAY	bom04010	69	297	0.000111697	PDGFRB|MAP4K3|MAP2K5|CRKL|MAP2K4|PDGFB|RAP1A|IKBKB|INSR|AKT3|MAP2K6|RAPGEF2|MAPK13|RAF1|MAPKAPK2|MAP4K4|DAXX|FGF2|TAOK1|MAP3K3|RASA1|CACNA1C|CSF1R|MAP3K7|DUSP10|MAPK1|MAPK7|NF1|NFKB1|FGF10|ANGPT4|PPP3CC|TGFBR1|TGFBR2|IGF1R|PDGFC|PDGFD|ERBB4|PRKCA|PRKACB|PRKCB|EPHA2|MAPK12|RPS6KA3|STK4|PPP3CA|FGFR2|PPP3CB|RPS6KA5|ARRB1|RPS6KA1|RPS6KA2|MAPK9|PPM1A|SOS1|PPP5C|MAP3K14|KIT|MEF2C|MET|STK3|GNA12|IGF1|FA…
Fc gamma R-mediated phagocytosis	KEGG PATHWAY	bom04666	32	95	0.000111697	SPHK2|SPHK1|ASAP3|CRKL|DOCK2|GAB2|PIP5K1A|PLCG1|AKT3|WASL|DNM2|RAF1|GSN|WASF3|BIN1|PIK3CB|LIMK2|MAPK1|PRKCA|ARPC2|PRKCB|CFL2|INPP5D|SYK|VAV3|VAV2|VAV1|CDC42|SCIN|ASAP1|ASAP2|MYO10
Platelet activation	KEGG PATHWAY	bom04611	38	125	0.000111697	STIM1|PLCB1|ITGA2|RAP1A|ADCY9|AKT3|MAPK12|MAPK13|COL3A1|GNAI2|GNAI1|ITGA2B|PIK3CB|MYLK|TLN2|TLN1|PIK3R5|MAPK1|PRKG1|PPP1R12A|PRKCI|ARHGEF11|ARHGEF12|SRC|ITPR2|LCP2|ITPR1|VWF|PPP1CC|ADCY6|ADCY7|PPP1CB|GNAQ|SYK|ROCK1|PRKACB|ACTB|BTK
Yersinia infection	KEGG PATHWAY	bom05135	38	132	0.000292148	PTK2|CRKL|SRC|DOCK1|ITGA5|IKBKB|PTK2B|AKT3|MAP2K6|MAPK12|MAPK13|MAP2K4|NLRP3|ARHGEF7|PIK3CB|MAP3K7|MAPK1|NFKB1|MAPK9|ARHGEF11|ARHGEF12|LCP2|RPS6KA1|RPS6KA2|RPS6KA3|WASL|VAV3|VAV2|ROCK1|PLCG1|GSK3B|VAV1|GIT2|BAIAP2|ACTB|ACTR3|PIP5K1A|CDC42
Neurotrophin signaling pathway	KEGG PATHWAY	bom04722	37	128	0.000318383	MAPK12|CRKL|RAP1A|GAB1|FOXO3|PLCG1|AKT3|RAPGEF1|MAP2K5|MAPK13|GSK3B|RAF1|MAPKAPK2|CALM3|MAP3K3|PIK3CB|NTRK3|MAPK1|MAPK7|IKBKB|NFKB1|MAPK9|YWHAE|CAMK2G|SH2B3|IRAK3|RPS6KA1|RPS6KA2|RPS6KA3|RPS6KA5|SOS1|CALML4|RIPK2|SORT1|BCL2|PSEN1|CDC42
EGFR tyrosine kinase inhibitor resistance	KEGG PATHWAY	bom01521	28	83	0.000318383	PDGFRB|PDGFB|GAB1|FOXO3|PLCG1|AKT3|RAF1|STAT3|PIK3CB|MAPK1|JAK2|NF1|JAK1|SRC|IGF1R|PDGFC|PDGFD|PRKCA|PRKCB|IL6R|EIF4E|FGFR2|FGF2|SOS1|GSK3B|MET|IGF1|BCL2
PI3K-Akt signaling pathway	KEGG PATHWAY	bom04151	79	374	0.000318383	IL7R|PDGFRB|PTK2|GHR|ITGA9|ITGA1|ITGA2|LAMA2|EPHA2|ITGA6|ATF6B|FOXO3|PHLPP2|INSR|AKT3|LAMB1|CASP9|RAF1|PIK3AP1|YWHAZ|IL6R|BRCA1|ITGA2B|LAMA3|THBS2|YWHAH|PIK3R5|MAPK1|JAK2|CDK6|MAGI1|JAK1|NFKB1|FGF10|YWHAG|ANGPT4|YWHAE|PDGFB|IGF1R|PDGFC|PDGFD|IL4R|ERBB4|ITGB6|PRKCA|ITGB8|GNB1|RXRA|ITGA5|COL4A2|COL4A1|IFNAR1|EIF4E|LAMC3|MDM2|LAMC1|FGFR2|FGF2|IKBKB|LPAR1|SOS1|SYK|CCND3|KIT|CSF1R|HSP90B1|GSK3B|CREB3L…
Inositol phosphate metabolism	KEGG PATHWAY	bom00562	26	75	0.000401794	OCRL|PI4KA|PLCG1|PI4K2B|PIK3CB|INPP4B|INPP4A|PLCH2|ITPKC|ITPKB|SYNJ1|SACM1L|MTMR8|MTMR7|MTMR3|MTMR1|PLCB1|SYNJ2|IMPA1|PIK3C2A|PIK3C2G|IPPK|INPP5D|PIP5K1A|PLCE1|MINPP1
Phosphatidylinositol signaling system	KEGG PATHWAY	bom04070	31	105	0.000869474	OCRL|PI4KA|PLCG1|PI4K2B|CALM3|PIK3CB|INPP4B|INPP4A|ITPKC|ITPKB|SYNJ1|SACM1L|SYNJ2|MTMR7|MTMR3|MTMR1|PLCB1|PRKCA|MTMR8|PRKCB|IMPA1|PIK3C2A|PIK3C2G|ITPR2|ITPR1|IPPK|IP6K1|INPP5D|PIP5K1A|CALML4|PLCE1
Prostate cancer	KEGG PATHWAY	bom05215	29	97	0.00117996	PDGFRB|IGF1R|HSP90B1|IKBKB|FOXO1|AKT3|CASP9|RAF1|PIK3CB|MAPK1|NFKB1|PDGFB|PDGFC|PDGFD|TMPRSS2|PLAT|MDM2|EP300|FGFR2|CTNNB1|SOS1|TCF7L1|TCF7L2|GSK3B|CREB3L2|ERG|IGF1|CREBBP|BCL2
Oocyte meiosis	KEGG PATHWAY	bom04114	35	131	0.00146669	PPP3CA|CPEB4|CPEB3|FBXW11|MAPK12|MAPK13|YWHAZ|CALM3|MAD1L1|YWHAH|MAPK1|YWHAG|YWHAE|IGF1R|IGF1|CAMK2G|ADCY6|RPS6KA3|SLK|ITPR2|ITPR1|ANAPC7|RPS6KA1|RPS6KA2|ADCY7|PPP1CB|PPP1CC|ADCY9|CALML4|PRKACB|PPP2R5E|PPP3CB|PPP3CC|PPP2R5A|PPP2R5C
Long-term potentiation	KEGG PATHWAY	bom04720	24	74	0.00149563	RAP1A|RAF1|ITPR1|CALM3|CACNA1C|MAPK1|PLCB1|CAMK2G|PRKCA|PRKCB|ITPR2|EP300|GNAQ|RPS6KA1|RPS6KA2|RPS6KA3|PPP1CB|PPP1CC|CALML4|PRKACB|PPP3CA|PPP3CB|PPP3CC|CREBBP
Autophagy - animal	KEGG PATHWAY	bom04140	35	132	0.00149563	VMP1|DAPK1|RAB7A|AKT3|RAF1|ITPR1|CFLAR|ATG16L1|ATG16L2|MAP3K7|ATG3|MAPK1|ATG7|MAPK9|DAPK3|DAPK2|ERN1|ULK2|RAB7B|IGF1R|SUPT20H|CTSB|ATG4B|LAMP1|ATG4D|PRKCQ|ATG2B|NRBF2|DEPTOR|MTMR3|SNAP29|PIK3R4|PRKACB|PIK3CB|BCL2
Ubiquitin mediated proteolysis	KEGG PATHWAY	bom04120	38	149	0.00149563	FBXW11|WWP1|BIRC6|UBE2D1|XIAP|MDM2|RCHY1|CUL4A|UBE3B|UBE3C|UBE3A|FBXW8|UBE2G2|DDB2|CUL5|CUL7|UBR5|FBXW7|BRCA1|CBLB|UBE2H|UBE2E3|UBA6|PML|UBE2R2|UBA1|TRIP12|ANAPC7|KLHL9|UBE4B|SMURF1|CBL|PIAS2|NEDD4L|PIAS1|UBE2B|CUL3|MGRN1
GnRH signaling pathway	KEGG PATHWAY	bom04912	28	97	0.00194944	MMP14|SRC|MAP2K4|PTK2B|MAP2K6|MAPK12|MAPK13|RAF1|CALM3|MAP3K3|CACNA1C|MAPK1|MAPK7|MAPK9|PLCB1|CAMK2G|PRKCA|PRKCB|ITPR2|ITPR1|ADCY6|ADCY7|GNAQ|SOS1|ADCY9|CALML4|PRKACB|CDC42
Osteoclast differentiation	KEGG PATHWAY	bom04380	33	124	0.00194944	MAPK12|FOSB|GAB2|IKBKB|AKT3|IFNGR1|IFNGR2|MAPK13|MITF|SPI1|STAT2|STAT1|PIK3CB|CSF1R|MAP3K7|MAPK1|FOSL2|NFKB1|MAPK9|TGFBR2|TGFBR1|JAK1|TNFRSF11A|LCP2|SQSTM1|SYK|IFNAR1|MAP3K14|PPP3CA|PPP3CB|PPP3CC|BTK|MAP2K6
Sphingolipid signaling pathway	KEGG PATHWAY	bom04071	33	125	0.00212169	SPHK2|SPHK1|SGMS1|GNAI2|GAB2|AKT3|SMPD1|MAPK12|MAPK13|RAF1|GNAI1|CERS6|CERS5|FCER1A|ASAH1|S1PR2|PIK3CB|MAPK1|SPTLC2|SPTLC1|NFKB1|MAPK9|PLCB1|PRKCA|PRKCB|DEGS2|GNAQ|ROCK1|GNA12|PPP2R5E|BCL2|PPP2R5A|PPP2R5C
FoxO signaling pathway	KEGG PATHWAY	bom04068	34	131	0.00212169	IL7R|SMAD4|ATM|TGFBR1|SMAD2|USP7|IKBKB|CCNG2|AKT3|MAPK12|MAPK13|RAF1|EP300|STAT3|PIK3CB|MAPK1|MAPK9|TGFBR2|IGF1R|PRKAG2|FOXO1|CAT|MDM2|SMAD3|SETD7|IGF1|FOXO3|HOMER2|SOS1|INSR|FBXO32|STK4|BCL6|CREBBP
Kaposi sarcoma-associated herpesvirus infection	KEGG PATHWAY	bom05167	46	201	0.00212169	IKBKE|RCAN1|MAP2K4|IKBKB|PLCG1|AKT3|IFNGR1|MAPK12|MAPK13|GSK3B|RAF1|MAPKAPK2|ITPR1|STAT3|CALM3|STAT1|PREX1|FAS|PIK3CB|ATG3|PIK3R5|MAPK1|JAK2|JAK1|C3|NFKB1|MAPK9|SRC|PDGFB|GNB1|ITPR2|EP300|FGF2|STAT2|CTNNB1|SYK|CASP9|CALML4|IFNAR1|GNG2|CDK6|PPP3CA|PPP3CB|PPP3CC|CREBBP|MAP2K6
Human cytomegalovirus infection	KEGG PATHWAY	bom05163	52	238	0.00212169	ATF6B|PTK2|CRKL|PLCB1|IL10RB|ROCK1|CTNNB1|PTK2B|AKT3|MAP2K6|MAPK12|MAPK13|CALML4|GNAI2|GNAI1|PRKACB|STAT3|CALM3|RAF1|PIK3CB|MAPK1|JAK1|NFKB1|ARHGEF11|ARHGEF12|PRKCA|PRKCB|GNB1|SRC|IL6R|ITPR2|MDM2|ITPR1|GNA12|IKBKB|ADCY6|ADCY7|GNAQ|SOS1|CREB3L2|CASP9|CALR|ADCY9|GSK3B|TAPBP|GNG2|CDK6|FAS|PPP3CA|PPP3CB|PPP3CC|AKAP13
Transcriptional misregulation in cancer	KEGG PATHWAY	bom05202	43	184	0.00212169	PTK2|FUS|ATM|PML|FOXO1|ERG|RUNX1T1|AFF1|MITF|CCNT2|NCOR1|RUNX2|SPI1|ZBTB16|PER2|CSF1R|CDK14|MLLT3|JUP|KDM6A|HDAC2|DDB2|NFKB1|DOT1L|TGFBR2|IGF1R|HHEX|TMPRSS2|JMJD1C|FLI1|RXRA|PLAT|IGFBP3|LDB1|MDM2|PBX1|ASPSCR1|ETV6|MEF2C|MET|RUNX1|IGF1|BCL6
Gap junction	KEGG PATHWAY	bom04540	27	94	0.00212169	PDGFRB|SRC|MAP2K5|RAF1|GNAI1|GNAI2|CSNK1D|MAPK1|PRKG1|MAPK7|PLCB1|PDGFB|PDGFC|PDGFD|PRKCA|PRKCB|ADCY7|ITPR2|ITPR1|ADCY6|TJP1|GNAQ|SOS1|TUBB4A|ADCY9|PRKACB|LPAR1
Notch signaling pathway	KEGG PATHWAY	bom04330	18	49	0.00212169	DTX4|EP300|MAML2|MAML3|NOTCH4|PSEN1|KAT2B|NOTCH2|NOTCH1|CIR1|HDAC2|NUMB|ADAM17|JAG2|LFNG|CTBP2|JAG1|CREBBP
Fluid shear stress and atherosclerosis	KEGG PATHWAY	bom05418	37	151	0.00241234	PTK2|MAPK12|ACVR2A|SDC4|MAP2K4|HSP90B1|CTNNB1|BMPR1A|AKT3|MAP2K6|MAP2K5|MAPK13|CAV1|PECAM1|CALM3|ITGA2B|PIK3CB|MAP3K7|MAPK7|NFKB1|MAPK9|SRC|PDGFB|SQSTM1|PLAT|GPC1|IKBKB|SDC2|HMOX1|CALML4|MEF2C|MEF2A|MGST1|BMPR2|MGST2|ACTB|BCL2
Sphingolipid metabolism	KEGG PATHWAY	bom00600	18	50	0.00241234	CERS6|SPHK2|UGCG|CERS5|ASAH1|GBA|GLA|SPHK1|GLB1|CERK|SMPD4|NEU1|SMPD1|SGMS1|SPTLC1|SPTLC2|DEGS2|B4GALT6
Oxytocin signaling pathway	KEGG PATHWAY	bom04921	38	157	0.00241234	CAMK1D|SRC|RCAN1|PRKAG2|ROCK1|MAP2K5|GNAI2|GNAI1|CALM3|RAF1|CACNA1C|MYLK|PIK3R5|MAPK1|PPP1R12A|PPP1R12B|MYL9|TRPM2|MAPK7|PLCB1|CAMK2G|PRKCA|PRKCB|ITPR2|ITPR1|ACTB|PPP1CC|ADCY6|ADCY7|PPP1CB|GNAQ|ADCY9|CALML4|MEF2C|PRKACB|PPP3CA|PPP3CB|PPP3CC
Chemokine signaling pathway	KEGG PATHWAY	bom04062	43	187	0.00250235	PTK2|CRKL|SRC|DOCK2|RAP1A|ROCK1|IKBKB|PTK2B|AKT3|WASL|ARRB1|GNAI2|GNAI1|STAT3|STAT2|STAT1|PREX1|RAF1|PIK3CB|GRK3|CCL28|PIK3R5|MAPK1|JAK2|NFKB1|CCL24|PLCB1|PRKCB|GNB1|FOXO3|ADCY6|ADCY7|SOS1|CX3CR1|VAV1|VAV3|VAV2|ADCY9|GSK3B|GNG2|PRKACB|ELMO1|CDC42
Fc epsilon RI signaling pathway	KEGG PATHWAY	bom04664	21	66	0.00278461	INPP5D|SOS1|PRKCA|SYK|VAV3|VAV2|GAB2|PLCG1|MAPK1|FCER1A|AKT3|MAP2K4|MAP2K6|MAPK12|MAPK13|VAV1|LCP2|MAPK9|RAF1|PIK3CB|BTK
Cellular senescence	KEGG PATHWAY	bom04218	40	171	0.00278461	FBXW11|ATM|SMAD2|SMAD3|FOXO3|HIPK2|FOXO1|AKT3|ATR|MAP2K6|MAPK12|MAPK13|RAF1|MAPKAPK2|CALM3|PIK3CB|MAPK1|NBN|NFKB1|ETS1|TGFBR2|TGFBR1|SQSTM1|MRE11|IGFBP3|TRAF3IP2|ITPR2|MDM2|ITPR1|MCU|HIPK3|PPP1CB|PPP1CC|CCND3|CALML4|CDK6|PPP3CA|PPP3CB|PPP3CC|LIN52
Human papillomavirus infection	KEGG PATHWAY	bom05165	68	345	0.00278461	IFNAR1|PDGFRB|PTK2|ITGA9|ITGA1|ITGA2|ATM|ITGA5|ITGA6|NOTCH1|IKBKB|FOXO1|HDAC2|ATR|TCF7L2|IKBKE|LAMB1|LAMC3|RAF1|LAMC1|MAML2|MAML3|FZD6|ITGA2B|PIK3CB|UBE3A|THBS2|PSEN1|MAPK1|MAGI1|JAK1|NFKB1|JAG1|PRKCI|LAMA2|LAMA3|STAT2|ITGB6|ITGB8|PRKACB|COL4A2|COL4A1|FZD4|MDM2|EP300|UBR4|CTNNB1|LFNG|STAT1|SOS1|NOTCH4|CCND3|ATP6V1E1|TCF7L1|NOTCH2|GSK3B|CREB3L2|AKT3|CDK6|FAS|COL6A1|PPP2R5E|VWF|PPP2R5C|COL6A5|PPP2R…
C-type lectin receptor signaling pathway	KEGG PATHWAY	bom04625	29	109	0.0029739	CBLB|MAPK13|IKBKB|AKT3|MAPK12|IKBKE|RAF1|MAPKAPK2|CALM3|NLRP3|PIK3CB|MAPK1|KSR1|MAPK9|ARHGEF11|ARHGEF12|SRC|NFKB1|ITPR2|MDM2|ITPR1|STAT2|STAT1|SYK|CALML4|MAP3K14|PPP3CA|PPP3CB|PPP3CC
Endocrine resistance	KEGG PATHWAY	bom01522	26	94	0.00347547	PTK2|CARM1|ADCY9|AKT3|MAPK12|MAPK13|RAF1|NCOR1|NCOA3|PIK3CB|MAPK1|JAG2|MAPK9|SRC|IGF1R|IGF1|MDM2|ADCY6|ADCY7|SOS1|NOTCH4|NOTCH1|NOTCH2|PRKACB|JAG1|BCL2
Leukocyte transendothelial migration	KEGG PATHWAY	bom04670	31	122	0.0035443	PTK2|MAPK12|RAP1A|CTNNB1|PTK2B|CTNND1|MAPK13|AFDN|GNAI2|GNAI1|PECAM1|PIK3CB|CLDN1|MYL9|ITGB2|JAM2|JAM3|PRKCA|PRKCB|VCL|CTNNA1|ACTN1|ACTN4|VAV1|VAV3|VAV2|ROCK1|PLCG1|ITGAL|ACTB|CDC42
cGMP-PKG signaling pathway	KEGG PATHWAY	bom04022	40	176	0.00405644	ATP2A2|ATP2A3|MYL9|ADCY9|ITPR2|INSR|AKT3|PDE3B|RAF1|GNAI1|CREB3L2|CALM3|GNAI2|CACNA1C|MYLK|PIK3R5|MAPK1|PRKG1|PPP1R12A|GTF2I|PDE5A|PLCB1|ATP1B1|ATP2B1|ITPR1|ATF6B|PPP1CC|KCNMB1|ADCY6|ADCY7|PPP1CB|GNAQ|ROCK1|CALML4|MEF2C|MEF2A|GNA12|PPP3CA|PPP3CB|PPP3CC
VEGF signaling pathway	KEGG PATHWAY	bom04370	19	59	0.00405644	SRC|SPHK1|PTK2|SPHK2|PRKCA|PIK3CB|PRKCB|PLCG1|CASP9|PPP3CA|AKT3|MAPK12|MAPK13|MAPK1|PPP3CB|PPP3CC|RAF1|MAPKAPK2|CDC42
Ras signaling pathway	KEGG PATHWAY	bom04014	52	252	0.00460352	PDGFRB|AFDN|GAB2|EPHA2|RAP1A|GAB1|IKBKB|RAPGEF5|INSR|AKT3|PLCE1|RAB5A|RASAL2|RAF1|ETS1|ABL2|CALM3|RGL1|PLA2G12A|CSF1R|RASA1|MAPK1|NF1|NFKB1|FGF10|ANGPT4|PDGFB|IGF1R|PDGFC|PDGFD|PRKCA|PRKCB|GNB1|HTR7|STK4|KSR1|FGFR2|FGF2|RASA3|EXOC2|MAPK9|SOS1|KIT|PLCG1|CALML4|MET|GNG2|IGF1|PRKACB|PIK3CB|PAK2|CDC42
Protein processing in endoplasmic reticulum	KEGG PATHWAY	bom04141	39	172	0.00460352	RPN1|HSP90B1|UBE2D1|PRKCSH|NPLOC4|SEC31A|HERPUD1|HSPH1|UBQLN4|UBE2G2|RRBP1|MAPK9|ERN1|NSFL1C|OS9|SEL1L|SEC13|PDIA4|VCP|SEC24D|SEC24A|EDEM3|EDEM1|STT3B|STT3A|MAN1A1|MAN1A2|UBE4B|MOGS|MBTPS1|CALR|TRAM1|SSR2|SSR3|ATF6B|UGGT1|SEC61A1|SEC61A2|BCL2
Bacterial invasion of epithelial cells	KEGG PATHWAY	bom05100	23	81	0.00466105	PTK2|CRKL|DOCK1|ITGA5|GAB1|CTNNB1|CLTA|WASL|CLTC|DNM2|CAV1|PIK3CB|SRC|ARPC2|VCL|CTNNA1|CBL|CD2AP|MET|ARHGAP10|ACTB|ELMO1|CDC42
Insulin signaling pathway	KEGG PATHWAY	bom04910	34	143	0.00469382	CRKL|PRKAG2|PRKAR2A|INSR|AKT3|RAPGEF1|SORBS1|CALML4|RAF1|CALM3|PIK3CB|PHKB|PYGB|MAPK1|MAPK9|PYGL|PRKCI|CBLB|ACACA|RHOQ|HK1|PRKAR1A|EIF4E|PTPN1|PPP1R3B|IKBKB|PPP1CB|PPP1CC|SOS1|FOXO1|CBL|GSK3B|PDE3B|PRKACB
Hepatitis B	KEGG PATHWAY	bom05161	38	167	0.00474981	SRC|SMAD4|MAPK13|SMAD2|SMAD3|IKBKB|PTK2B|AKT3|MAP2K6|MAPK12|IKBKE|RAF1|YWHAZ|MAP2K4|STAT2|STAT1|FAS|PIK3CB|MAP3K7|MAPK1|JAK2|JAK1|DDB2|NFKB1|MAPK9|TGFBR2|TGFBR1|PRKCA|PRKCB|STAT3|EP300|SOS1|CASP9|CREB3L2|IFNAR1|ATF6B|CREBBP|BCL2
Hedgehog signaling pathway	KEGG PATHWAY	bom04340	17	51	0.00498138	LRP2|SMURF1|FBXW11|SPOP|EVC|PTCH1|GRK3|EVC2|GSK3B|CSNK1G3|CSNK1D|PRKACB|CDON|ARRB1|BCL2|BOC|CUL3
Acute myeloid leukemia	KEGG PATHWAY	bom05221	20	67	0.00560039	RUNX1|STAT3|ZBTB16|SOS1|PER2|SPI1|PIK3CB|CSF1R|JUP|TCF7L2|TCF7L1|IKBKB|MAPK1|PPARD|AKT3|RUNX1T1|PML|NFKB1|KIT|RAF1
B cell receptor signaling pathway	KEGG PATHWAY	bom04662	22	78	0.00577896	DAPP1|IKBKB|AKT3|RAF1|PIK3AP1|PIK3CB|MAPK1|NFKB1|CD22|CARD11|PRKCB|INPP5D|SOS1|SYK|VAV3|VAV2|GSK3B|VAV1|PPP3CA|PPP3CB|PPP3CC|BTK
Apelin signaling pathway	KEGG PATHWAY	bom04371	34	146	0.00577896	SPHK2|SPHK1|HDAC5|SMAD4|PRKAG2|SMAD2|MYLK|AKT3|RAF1|PLIN1|ITPR1|CALM3|GNAI2|PDE3B|PIK3R5|PIK3R4|JAG1|PLCB1|TGFBR1|GNB1|PLAT|ITPR2|SMAD3|GNAI1|ADCY6|ADCY7|GNAQ|ADCY9|CALML4|MEF2C|MEF2A|GNG2|PRKACB|MAPK1
Toxoplasmosis	KEGG PATHWAY	bom05145	29	118	0.00642384	IFNGR2|IL10RB|ITGA6|IKBKB|XIAP|AKT3|IFNGR1|MAPK12|MAPK13|LAMB1|GNAI2|GNAI1|STAT3|STAT1|CIITA|MAP3K7|PIK3R5|MAPK1|JAK2|JAK1|NFKB1|MAPK9|LAMA2|LAMA3|LAMC3|LAMC1|CASP9|BCL2|MAP2K6
Dopaminergic synapse	KEGG PATHWAY	bom04728	32	137	0.0074008	AKT3|MAPK12|MAPK13|CALML4|GNAI2|GNAI1|ARNTL|CALM3|CACNA1C|MAPK9|PLCB1|CAMK2G|PRKCA|PRKCB|GNB1|COMT|PPP2R5E|ITPR2|ITPR1|ATF6B|GNAQ|PPP1CB|PPP1CC|GSK3B|CREB3L2|GNG2|PRKACB|PPP3CA|PPP3CB|PPP3CC|PPP2R5A|PPP2R5C
MicroRNAs in cancer	KEGG PATHWAY	bom05206	34	150	0.00803889	PLCG1|PDGFRB|CRKL|RECK|ATM|ITGA5|NOTCH1|IKBKB|ST14|RAF1|STAT3|DNMT1|MAPK7|NFKB1|BRCA1|PDGFB|PRKCA|CD44|PRKCB|RDX|MDM2|EP300|ZEB2|RPS6KA5|SOS1|NOTCH4|HMOX1|ROCK1|NOTCH2|MET|BMPR2|CDK6|CREBBP|BCL2
AGE-RAGE signaling pathway in diabetic complications	KEGG PATHWAY	bom04933	27	109	0.00803889	PLCB1|SMAD4|SMAD2|SMAD3|PLCG1|AKT3|PLCE1|MAPK12|MAPK13|COL3A1|STAT3|STAT1|PIK3CB|MAPK1|JAK2|NFKB1|MAPK9|TGFBR2|TGFBR1|PRKCA|PRKCB|COL4A2|COL4A1|F3|FOXO1|BCL2|CDC42
Insulin resistance	KEGG PATHWAY	bom04931	27	110	0.00874895	PRKAG2|IKBKB|INSR|AKT3|STAT3|PPP1R3B|PIK3CB|TBC1D4|PYGB|NFKB1|MAPK9|PYGL|PRKCB|MLXIP|PRKCQ|PTPN1|SLC27A1|RPS6KA1|RPS6KA2|RPS6KA3|PPP1CB|PPP1CC|OGT|FOXO1|GSK3B|CREB3L2|GFPT1
Progesterone-mediated oocyte maturation	KEGG PATHWAY	bom04914	24	93	0.00874895	CPEB4|STK10|CPEB3|AKT3|MAPK12|MAPK13|RAF1|GNAI1|MAD1L1|GNAI2|PIK3CB|PDE3B|MAPK1|MAPK9|IGF1R|IGF1|ADCY6|RPS6KA3|ANAPC7|RPS6KA1|RPS6KA2|ADCY7|ADCY9|PRKACB
Relaxin signaling pathway	KEGG PATHWAY	bom04926	31	134	0.0090981	PLCB1|MAP2K4|SMAD2|SMAD3|AKT3|MAPK12|ARRB1|COL3A1|RAF1|GNAI1|CREB3L2|GNAI2|PIK3CB|MAPK1|NFKB1|MAPK9|TGFBR2|TGFBR1|PRKCA|GNB1|SRC|COL4A2|COL4A1|ADCY6|ADCY7|SOS1|ADCY9|MAPK13|GNG2|PRKACB|ATF6B
Tuberculosis	KEGG PATHWAY	bom05152	40	189	0.00913514	SPHK2|SPHK1|IFNGR2|IL10RB|SRC|RAB7A|NFYC|RIPK2|IFNGR1|MAPK12|MAPK13|CASP9|RAF1|CALM3|STAT1|EEA1|CIITA|TLR1|MAPK1|JAK2|JAK1|C3|NFKB1|MAPK9|ARHGEF11|ARHGEF12|ITGB2|RAB5A|CAMK2G|LAMP1|KSR1|EP300|SYK|CALML4|AKT3|PPP3CA|PPP3CB|PPP3CC|CREBBP|BCL2
Melanogenesis	KEGG PATHWAY	bom04916	26	106	0.0100584	ADCY9|CTNNB1|MITF|CALML4|RAF1|GNAI1|FZD4|CALM3|FZD6|GNAI2|MAPK1|PLCB1|CAMK2G|PRKCA|PRKCB|EP300|ADCY6|ADCY7|GNAQ|KIT|TCF7L1|TCF7L2|GSK3B|CREB3L2|PRKACB|CREBBP
HIF-1 signaling pathway	KEGG PATHWAY	bom04066	27	112	0.0101319	PLCG1|AKT3|IFNGR1|IFNGR2|STAT3|TFRC|PIK3CB|MAPK1|NFKB1|ANGPT4|PGK1|IGF1R|CAMK2G|PRKCA|PRKCB|IL6R|EIF4E|HK1|EP300|PFKL|PFKFB3|HMOX1|INSR|PDK1|IGF1|CREBBP|BCL2
T cell receptor signaling pathway	KEGG PATHWAY	bom04660	27	113	0.0109184	IKBKB|PLCG1|AKT3|MAPK12|MAPK13|RAF1|PIK3CB|MAP3K7|MAPK1|NFKB1|MAPK9|CBLB|CARD11|PRKCQ|LCP2|SOS1|NCK2|VAV1|VAV3|VAV2|GSK3B|MAP3K14|PPP3CA|PPP3CB|PPP3CC|PAK2|CDC42
Glucagon signaling pathway	KEGG PATHWAY	bom04922	27	113	0.0109184	PRKAG2|FOXO1|AKT3|PHKB|PPP4R3A|PPP4R3B|ITPR1|CALM3|SIK2|PPP4C|PDE3B|PYGB|PFKL|PYGL|PLCB1|ACACA|CAMK2G|ITPR2|EP300|GNAQ|CALML4|CREB3L2|PRKACB|PPP3CA|PPP3CB|PPP3CC|CREBBP
Th17 cell differentiation	KEGG PATHWAY	bom04659	28	119	0.0109184	IFNGR2|SMAD4|SMAD2|SMAD3|IKBKB|PLCG1|IFNGR1|MAPK12|MAPK13|STAT3|STAT1|RORA|MAPK1|JAK2|JAK1|NFKB1|MAPK9|TGFBR2|TGFBR1|IL4R|RXRA|IL6R|PRKCQ|IL27RA|RUNX1|PPP3CA|PPP3CB|PPP3CC
ECM-receptor interaction	KEGG PATHWAY	bom04512	23	91	0.0119187	ITGA9|ITGA1|ITGA2|ITGA5|ITGA6|LAMB1|ITGA2B|THBS2|CD44|LAMA2|LAMA3|ITGB6|ITGB8|CD47|COL4A2|COL4A1|LAMC3|LAMC1|SDC4|FREM1|COL6A1|VWF|COL6A5
Signaling pathways regulating pluripotency of stem cells	KEGG PATHWAY	bom04550	31	139	0.0129946	SMAD4|SMAD5|JARID2|SMAD2|SMAD3|CTNNB1|TBX3|AKT3|LIFR|MAPK12|MAPK13|RAF1|FZD4|FZD6|PIK3CB|MAPK1|JAK2|JAK1|SMARCAD1|ACVR2A|IGF1R|IGF1|SKIL|STAT3|FGFR2|FGF2|PCGF5|BMPR1A|GSK3B|BMPR2|KAT6A
Amoebiasis	KEGG PATHWAY	bom05146	23	93	0.014587	PTK2|PLCB1|RAB7A|LAMA3|LAMB1|COL3A1|PIK3CB|NFKB1|RAB7B|LAMA2|ITGB2|RAB5A|PRKCA|PRKCB|VCL|COL4A2|COL4A1|LAMC3|LAMC1|ACTN1|GNAQ|ACTN4|PRKACB
Parathyroid hormone synthesis, secretion and action	KEGG PATHWAY	bom04928	25	105	0.0150248	MMP14|AKAP13|ARRB1|RAF1|GNAI1|MEF2C|GNAI2|MAPK1|PLCB1|PRKCA|RUNX2|PRKCB|RXRA|ITPR2|ITPR1|ADCY6|ADCY7|GNAQ|ADCY9|CREB3L2|MEF2A|GNA12|PRKACB|ATF6B|BCL2
ErbB signaling pathway	KEGG PATHWAY	bom04012	22	88	0.0154091	PTK2|CRKL|SRC|GAB1|PLCG1|AKT3|MAP2K4|ABL2|RAF1|PIK3CB|MAPK1|MAPK9|CBLB|PRKCB|ERBB4|PRKCA|CAMK2G|SOS1|NCK2|CBL|GSK3B|PAK2
Hepatocellular carcinoma	KEGG PATHWAY	bom05225	36	175	0.0189092	SMARCC1|SMAD4|TGFBR1|SMAD2|GAB1|CTNNB1|PLCG1|AKT3|SMARCA2|RAF1|FZD4|FZD6|PIK3CB|MAPK1|DDB2|TXNRD1|TGFBR2|IGF1R|SMARCB1|PRKCA|ARID2|PRKCB|SMAD3|SMARCD1|BRD7|MGST2|SOS1|HMOX1|TCF7L1|TCF7L2|GSK3B|MET|MGST1|CDK6|PBRM1|ACTB
Other types of O-glycan biosynthesis	KEGG PATHWAY	bom00514	9	22	0.0198986	COLGALT1|OGT|POFUT1|POMT1|GXYLT2|B4GALT1|LFNG|POFUT2|B3GLCT
Hippo signaling pathway	KEGG PATHWAY	bom04390	33	158	0.0211461	FBXW11|SMAD4|SMAD2|SMAD3|CTNNB1|BMPR1A|MOB1B|YWHAZ|FZD4|FZD6|YWHAH|CSNK1D|LIMD1|YWHAG|YWHAE|PRKCI|TGFBR2|TGFBR1|ITGB2|STK3|TP53BP2|CTNNA1|YAP1|PPP1CB|PPP1CC|WWTR1|CCND3|TCF7L1|TCF7L2|GSK3B|BMPR2|ACTB|AMOT
Glutamatergic synapse	KEGG PATHWAY	bom04724	26	115	0.0211461	GLUL|GNAI2|GNAI1|CACNA1C|GRK3|MAPK1|HOMER2|PLCB1|SLC38A1|SLC38A2|PRKCA|PRKCB|GNB1|ITPR2|ITPR1|ADCY6|ADCY7|GNAQ|ADCY9|GNG2|PRKACB|PPP3CA|PPP3CB|PPP3CC|SLC1A1|SLC1A3
Arrhythmogenic right ventricular cardiomyopathy (ARVC)	KEGG PATHWAY	bom05412	20	80	0.0214408	ITGA9|LAMA2|CACNA1C|ATP2A2|ITGA6|ITGA2B|ITGA2|DES|TCF7L1|DSP|ITGA5|CTNNB1|JUP|ITGB6|TCF7L2|ITGB8|ITGA1|ACTB|ATP2A3|CTNNA1
Pancreatic cancer	KEGG PATHWAY	bom05212	19	75	0.0229401	TGFBR2|TGFBR1|STAT3|STAT1|SMAD4|PIK3CB|SMAD2|CASP9|IKBKB|SMAD3|AKT3|CDK6|JAK1|DDB2|NFKB1|MAPK9|RAF1|MAPK1|CDC42
Phospholipase D signaling pathway	KEGG PATHWAY	bom04072	31	147	0.0229401	PDGFRB|SPHK1|SPHK2|GAB2|GAB1|INSR|AKT3|DNM2|RAF1|FCER1A|PIK3CB|PIK3R5|PTK2B|MAPK1|GNA12|PLCB1|PDGFB|PDGFC|PDGFD|PRKCA|CYTH2|ADCY6|ADCY7|SOS1|SYK|PIP5K1A|ADCY9|PLCG1|KIT|AGPAT3|LPAR1
Lysosome	KEGG PATHWAY	bom04142	28	130	0.0259891	GNS|GBA|GLA|AP3M2|SMPD1|HGSNAT|CLTC|LIPA|IGF2R|AP3B1|ASAH1|SLC11A1|NPC1|CTSH|ENTPD4|CTSB|CTSC|GGA3|AGA|LAMP1|SCARB2|PSAP|GLB1|SGSH|SORT1|CLTA|NEU1|M6PR
Peroxisome	KEGG PATHWAY	bom04146	21	89	0.0290183	PEX3|AGPS|MPV17L2|PEX26|PEX6|HMGCL|ACSL3|MPV17|ACOX1|SCP2|EPHX2|ACOX3|XDH|ACOX2|CAT|IDH2|GNPAT|ACSL1|ABCD2|IDH1|PEX16
Chronic myeloid leukemia	KEGG PATHWAY	bom05220	19	78	0.0309012	TGFBR2|TGFBR1|HDAC2|SOS1|CRKL|SMAD4|PIK3CB|GAB2|CBL|IKBKB|MAPK1|AKT3|MDM2|CDK6|DDB2|NFKB1|CTBP2|RAF1|RUNX1
Vascular smooth muscle contraction	KEGG PATHWAY	bom04270	29	140	0.0343757	PLCB1|ADCY9|PRKCQ|RAF1|MYL9|CALM3|PLA2G12A|CACNA1C|MYLK|MAPK1|PRKG1|PPP1R12A|PPP1R12B|ARHGEF11|ARHGEF12|PRKCA|PRKCB|ITPR2|ITPR1|PPP1CC|KCNMB1|ADCY6|ADCY7|PPP1CB|GNAQ|ROCK1|CALML4|GNA12|PRKACB
Inflammatory mediator regulation of TRP channels	KEGG PATHWAY	bom04750	24	110	0.0372383	SRC|PRKCQ|PLCG1|IGF1|MAP2K6|MAPK12|MAPK13|CALM3|PIK3CB|MAPK9|PLCB1|CAMK2G|PRKCA|PRKCB|ITPR2|ITPR1|GNAQ|ADCY6|ADCY7|PPP1CB|PPP1CC|ADCY9|CALML4|PRKACB
Th1 and Th2 cell differentiation	KEGG PATHWAY	bom04658	23	104	0.0372383	IFNGR2|IKBKB|PLCG1|IFNGR1|MAPK12|MAPK13|MAML2|MAML3|STAT1|MAPK1|JAK2|JAK1|JAG2|NFKB1|MAPK9|IL4R|PRKCQ|JAG1|NOTCH1|NOTCH2|PPP3CA|PPP3CB|PPP3CC
Glioma	KEGG PATHWAY	bom05214	19	81	0.0407628	PDGFRB|PDGFB|PRKCB|CAMK1D|SOS1|PRKCA|PIK3CB|CAMK2G|IGF1R|CALML4|PLCG1|AKT3|CDK6|IGF1|DDB2|MAPK1|MDM2|RAF1|CALM3
Adrenergic signaling in cardiomyocytes	KEGG PATHWAY	bom04261	31	158	0.0488042	ATP2A2|ATP2A3|AKT3|MAPK12|MAPK13|GNAI2|GNAI1|CALM3|CACNA1C|PIK3R5|MAPK1|RPS6KA5|PLCB1|PRKCA|CAMK2G|ATP1B1|ATP2B1|GNAQ|ADCY6|ADCY7|PPP1CB|PPP1CC|ADCY9|CALML4|CREB3L2|PRKACB|PPP2R5E|ATF6B|BCL2|PPP2R5A|PPP2R5C
--------------------
#Term	Database	ID	Input number	Background number	P-Value	Input
--------------------
#Term	Database	ID	Input number	Background number	P-Value	Input
--------------------
